# Supplementary material for: Effectiveness of reactive case detection for malaria elimination in three archetypical transmission settings: a modelling study
Source: Malar J. 2017 Jun 12;16:248. doi: 10.1186/s12936-017-1903-z (PMC5469005; doi:10.1186/s12936-017-1903-z)
Supplement: Supplementary file 1 — Additional file 1. Household locations, populations, and intervention coverages. Household coordinates have been anonymized to kilometers from HFCA centroid to preserve participants’ privacy. [file 12936_2017_1903_MOESM1_ESM.xlsx]

## Sheet: Bbondo
house_id	x_coord	y_coord	population	2012_ITN	2013_ITN	2014_ITN	2015_ITN	dist_to_clinic	health_seeking_clinic	closest_CHW	dist_to_CHW	health_seeking_CHW
0	0.00893812	-1.38692	6	0.4	0.3	0.464567	0.291667	3.22526	0.22099	so Bbondo RHC Nachilala	0.940556	0.6
1	2.74043	2.01654	7	0.384615	0.263158	0.615385	0.304878	3.05789	0.227684	so Bbondo RHC Makwaba	0.129758	0.6
2	-1.79553	-2.55613	5	0.75	0.2	0.592593	0.0921053	5.24171	0.175	so Bbondo RHC Nachilala	1.47467	0.291013
3	-3.48645	5.46414	6	0	0.5	0.75	0.425532	9.31262	0.175	so Bbondo RHC Ntanga	0.371387	0.6
4	2.62123	1.99875	7	0.384615	0.263158	0.615385	0.304878	3.06105	0.227558	so Bbondo RHC Makwaba	0.0111599	0.6
5	-1.03174	-5.69894	4	0.846154	0.371429	0.64557	0.1875	6.32739	0.175	so Bbondo RHC Chisangano	0.0969127	0.6
6	-0.467207	-1.86383	2	0.291667	0.142857	0.301136	0.209677	3.77761	0.198895	so Bbondo RHC Nachilala	0.408401	0.6
7	-0.845586	-2.2211	5	0.5	0.238095	0.56917	0.249221	4.23539	0.180584	so Bbondo RHC Nachilala	0.495026	0.6
8	-2.93632	5.55754	6	0	0.142857	0.241379	0.368421	8.99294	0.175	so Bbondo RHC Ntanga	0.199601	0.6
9	-0.667538	-1.92477	5	0.5	0.213115	0.56917	0.249221	3.98657	0.190537	so Bbondo RHC Nachilala	0.457332	0.6
10	-0.957852	-1.95612	7	0.5	0.213115	0.56917	0.249221	4.27644	0.178943	so Bbondo RHC Nachilala	0.676028	0.6
11	4.02557	2.4552	6	0.888889	0.333333	0.304527	0.180451	3.55456	0.207818	so Bbondo RHC Makwaba	1.4869	0.290524
12	-0.303446	6.44621	5	1	0.2	0.65625	0	8.23878	0.175	so Bbondo RHC Ntanga	2.9776	0.230896
13	-1.08867	-5.65458	1	0.846154	0.371429	0.64557	0.1875	6.33306	0.175	so Bbondo RHC Chisangano	0.153399	0.6
14	4.26024	-0.890987	4	1	0.473684	1	0.248485	1.05496	0.307802	so Bbondo RHC Hamugogo	1.54683	0.307802
15	-5.03025	-7.63718	4	0	0	0	0	10.578	0.175	so Bbondo RHC Chisangano	4.53693	0.175
16	-1.19987	-5.52025	4	0.833333	0.291667	0.64557	0.0633803	6.31231	0.175	so Bbondo RHC Chisangano	0.306549	0.6
17	2.43114	2.00042	5	0.384615	0.263158	0.615385	0.298701	3.10494	0.225803	so Bbondo RHC Makwaba	0.182373	0.6
18	2.4322	2.00097	3	0.384615	0.263158	0.615385	0.298701	3.10521	0.225792	so Bbondo RHC Makwaba	0.181338	0.6
19	2.54586	-0.487905	4	0.384615	0.413793	0.85	0.237705	0.842783	0.316289	so Bbondo RHC Hamugogo	0.2911	0.6
20	-6.78066	-7.696	3	0	0	0	0	12.0244	0.175	so Bbondo RHC Chisangano	6.18082	0.175
21	-0.119534	-1.74519	5	0.291667	0.142857	0.301136	0.243697	3.41227	0.213509	so Bbondo RHC Nachilala	0.560723	0.6
22	2.59618	-1.00985	3	0.181818	0.5	0	0.237705	0.61531	0.325388	so Bbondo RHC Hamugogo	0.317454	0.6
23	2.45886	-0.916228	6	0.181818	0.5	0.85	0.274648	0.757814	0.319687	so Bbondo RHC Hamugogo	0.329784	0.6
24	0.223982	6.74488	5	0	0.2	0.15	0	8.30583	0.175	so Bbondo RHC Ntanga	3.57569	0.206973
25	2.68552	-0.687389	7	0.181818	0.5	0.85	0.237705	0.614331	0.325427	so Bbondo RHC Hamugogo	0.0489769	0.6
26	-0.243528	6.46545	3	1	0.2	0.65625	0	8.23085	0.175	so Bbondo RHC Ntanga	3.04054	0.228379
27	0.892462	-2.36977	9	0.5	0.2	0	0	2.69083	0.242367	so Bbondo RHC Nachilala	1.24938	0.300025
28	-0.341614	-1.74886	3	0.291667	0.142857	0.301136	0.243697	3.63013	0.204795	so Bbondo RHC Nachilala	0.506816	0.6
29	6.11855	0.634052	5	1	0.117647	0	0.338983	3.33738	0.216505	so Bbondo RHC Hamugogo	3.65529	0.216505
30	-0.9554	-1.9559	2	0.5	0.213115	0.56917	0.249221	4.274	0.17904	so Bbondo RHC Nachilala	0.673929	0.6
31	-0.590561	-6.13316	5	0.5	0.333333	0.711111	0.0857143	6.38373	0.175	so Bbondo RHC Chisangano	0.571879	0.6
32	-1.82325	6.9527	7	0.5	0	0.415385	0.181818	9.41707	0.175	so Bbondo RHC Ntanga	1.96757	0.271297
33	6.2822	0.6683	7	1	0.6	0	0	3.49714	0.210115	so Bbondo RHC Hamugogo	3.82012	0.210115
34	1.03767	7.25627	4	1	0	0.615385	0	8.54244	0.175	so Bbondo RHC Ntanga	4.52247	0.175
35	2.31663	-0.668263	7	0.384615	0.413793	1	0.274648	0.956056	0.311758	so Bbondo RHC Hamugogo	0.409569	0.6
36	5.96715	0.00413256	7	0.5	0.166667	0	0.321429	2.93471	0.232612	so Bbondo RHC Hamugogo	3.32384	0.232612
37	-4.12679	-3.58958	4	1	0	0.552083	0.308642	7.77985	0.175	so Bbondo RHC Chisangano	3.81227	0.197509
38	3.57438	-0.58798	4	0.25	0.5	0.916667	0.24	0.552719	0.327891	so Bbondo RHC Hamugogo	0.861356	0.6
39	4.02621	2.45353	3	0.888889	0.333333	0.304527	0.180451	3.55308	0.207877	so Bbondo RHC Makwaba	1.48699	0.29052
40	2.66207	2.15742	5	0.384615	0.263158	0.615385	0.304878	3.20965	0.221614	so Bbondo RHC Makwaba	0.173475	0.6
41	3.05761	-0.791912	4	0	0.433735	0	0.237705	0.262702	0.339492	so Bbondo RHC Hamugogo	0.342453	0.6
42	5.90105	0.293351	3	1	0.117647	0	0.321429	2.98662	0.230535	so Bbondo RHC Hamugogo	3.33547	0.230535
43	2.40459	-0.91367	4	0.181818	0.5	0.85	0.274648	0.812018	0.317519	so Bbondo RHC Hamugogo	0.37333	0.6
44	3.52725	-0.717745	1	0.8	0.615385	0.916667	0.24	0.426803	0.332928	so Bbondo RHC Hamugogo	0.804227	0.6
45	1.76223	-0.136195	6	0.222222	0.481481	0	0	1.68967	0.282413	so Bbondo RHC Hamugogo	1.12372	0.305051
46	-0.312828	-2.41013	5	0.75	0.714286	0.301136	0.209677	3.79408	0.198237	so Bbondo RHC Nachilala	0.159384	0.6
47	-0.60101	-6.01062	2	0.5	0.333333	0.6	0.170213	6.29204	0.175	so Bbondo RHC Chisangano	0.472676	0.6
48	4.59874	-0.621005	6	0	0.428571	1	0.248485	1.43944	0.292422	so Bbondo RHC Hamugogo	1.8783	0.292422
49	-1.33634	-5.84961	6	0.833333	0.291667	0.64557	0.0633803	6.64456	0.175	so Bbondo RHC Chisangano	0.43446	0.6
50	-1.04442	6.44599	3	0.333333	0.214286	1	0	8.58105	0.175	so Bbondo RHC Ntanga	2.29027	0.258389
51	-4.09022	-3.59013	4	1	0	0.552083	0.308642	7.74556	0.175	so Bbondo RHC Chisangano	3.78143	0.198743
52	-1.30201	-5.91522	4	0.833333	0.291667	0.64557	0.0633803	6.66927	0.175	so Bbondo RHC Chisangano	0.435122	0.6
53	2.61665	-0.966043	5	0.181818	0.5	0.85	0.237705	0.596084	0.326157	so Bbondo RHC Hamugogo	0.269115	0.6
54	2.46131	-0.982166	2	0.181818	0.5	0	0.274648	0.750504	0.31998	so Bbondo RHC Hamugogo	0.371273	0.6
55	-0.933011	-5.64946	7	0.846154	0.371429	0.6	0.1875	6.22462	0.175	so Bbondo RHC Chisangano	0.0289728	0.6
56	-1.14688	6.41652	7	1	0.2	1	0	8.60692	0.175	so Bbondo RHC Ntanga	2.18507	0.262597
57	-2.99581	5.28734	4	0.333333	0.285714	0.236364	0	8.83937	0.175	so Bbondo RHC Ntanga	0.217532	0.6
58	3.79241	-0.680161	2	0.25	0.5	0.916667	0.142857	0.665538	0.323378	so Bbondo RHC Hamugogo	1.07009	0.323378
59	2.04956	-0.690502	6	0.857143	0.454545	1	0.274648	1.2037	0.301852	so Bbondo RHC Hamugogo	0.674109	0.6
60	2.54106	-0.923456	4	0.181818	0.5	0.85	0.237705	0.675335	0.322987	so Bbondo RHC Hamugogo	0.273832	0.6
61	-2.01356	-2.40757	5	0.75	0.2	0.619048	0.21875	5.40996	0.175	so Bbondo RHC Nachilala	1.66868	0.283253
62	4.0211	2.45109	1	0.888889	0.333333	0.304527	0.180451	3.54953	0.208019	so Bbondo RHC Makwaba	1.48137	0.290745
63	2.1759	-0.954812	6	0.857143	0.454545	1	0.274648	1.03679	0.308529	so Bbondo RHC Hamugogo	0.595873	0.6
64	2.56025	-1.00685	2	0.181818	0.5	0	0.237705	0.651223	0.323951	so Bbondo RHC Hamugogo	0.330827	0.6
65	6.40342	0.399431	6	1	0.6	0	0	3.48736	0.210506	so Bbondo RHC Hamugogo	3.84672	0.210506
66	-2.01655	-2.28593	4	0.75	0.2	0.619048	0.21875	5.38261	0.175	so Bbondo RHC Nachilala	1.66501	0.2834
67	-0.762746	-6.08979	5	0.5	0.333333	0.711111	0.0869565	6.45351	0.175	so Bbondo RHC Chisangano	0.447017	0.6
68	-1.03856	7.06646	10	0.5	0.272727	0.0967742	0.54023	9.12228	0.175	so Bbondo RHC Ntanga	2.62049	0.24518
69	4.61633	-0.745766	5	1	0.8	0	0.248485	1.4286	0.292856	so Bbondo RHC Hamugogo	1.89353	0.292856
70	2.6319	-0.596542	3	0.384615	0.413793	0.85	0.237705	0.708961	0.321642	so Bbondo RHC Hamugogo	0.152548	0.6
71	2.52496	-0.802475	4	0.181818	0.5	0.85	0.274648	0.715721	0.321371	so Bbondo RHC Hamugogo	0.215023	0.6
72	-0.341827	-1.74352	6	0.291667	0.142857	0.301136	0.243697	3.62925	0.20483	so Bbondo RHC Nachilala	0.512149	0.6
73	-1.03621	6.35759	6	0.333333	0.214286	1	0	8.5003	0.175	so Bbondo RHC Ntanga	2.26153	0.259539
74	-1.43975	-5.8783	6	0.833333	0.291667	0.64557	0.0633803	6.73648	0.175	so Bbondo RHC Chisangano	0.540978	0.6
75	4.03943	2.2843	1	0.625	0.166667	0.304527	0.180451	3.39178	0.214329	so Bbondo RHC Makwaba	1.45628	0.291749
76	-0.450575	-2.25757	3	0.75	0.714286	0.301136	0.209677	3.87033	0.195187	so Bbondo RHC Nachilala	0.0988489	0.6
77	-0.176893	7.45152	6	0.142857	0	0.3125	0.36	9.11022	0.175	so Bbondo RHC Ntanga	3.5454	0.208184
78	-4.00439	-3.4726	6	1	0	0.552083	0.308642	7.62589	0.175	so Bbondo RHC Chisangano	3.77759	0.198896
79	-3.85033	-7.55657	6	0	0	0	0	9.63226	0.175	so Bbondo RHC Chisangano	3.46576	0.21137
80	-0.418377	-1.62009	7	0.291667	0.142857	0.464567	0.243697	3.68162	0.202735	so Bbondo RHC Nachilala	0.638963	0.6
81	-3.08697	5.47192	2	0	0.142857	0.236364	0.368421	9.03505	0.175	so Bbondo RHC Ntanga	0.0283985	0.6
82	-1.09165	6.44287	6	1	0.2	1	0	8.60189	0.175	so Bbondo RHC Ntanga	2.24628	0.260149
83	2.17185	1.31178	4	1	0	0	0.283019	2.53924	0.24843	so Bbondo RHC Makwaba	0.810039	0.6
84	2.71772	2.1324	3	0.384615	0.263158	0.615385	0.304878	3.17587	0.222965	so Bbondo RHC Makwaba	0.175857	0.6
85	2.69661	2.15253	7	0.384615	0.263158	0.615385	0.304878	3.19909	0.222036	so Bbondo RHC Makwaba	0.181816	0.6
86	3.65349	2.43741	2	0.166667	0.24	0.304527	0.180451	3.47053	0.211179	so Bbondo RHC Makwaba	1.13216	0.304713
87	2.63776	-0.355805	6	0.384615	0.413793	0.85	0.237705	0.866263	0.315349	so Bbondo RHC Hamugogo	0.372937	0.6
88	3.80126	1.99908	3	1	0.1875	0.304527	0.180451	3.06129	0.227548	so Bbondo RHC Makwaba	1.18823	0.302471
89	3.84913	2.59275	6	0.166667	0.24	0.304527	0.0909091	3.65369	0.203852	so Bbondo RHC Makwaba	1.37481	0.295008
90	6.14573	0.877569	2	0	0	0	0.338983	3.48633	0.210547	so Bbondo RHC Makwaba	3.70425	0.210547
91	-0.240649	6.46689	1	1	0.2	0.65625	0	8.23095	0.175	so Bbondo RHC Ntanga	3.04373	0.228251
92	3.81266	1.99519	3	1	0.1875	0.304527	0.180451	3.0597	0.227612	so Bbondo RHC Makwaba	1.19962	0.302015
93	1.01347	7.2735	3	1	0	0.615385	0	8.56529	0.175	so Bbondo RHC Ntanga	4.50711	0.175
94	2.59746	-0.69584	2	0.181818	0.5	0.85	0.237705	0.687387	0.322505	so Bbondo RHC Hamugogo	0.127689	0.6
95	1.97003	-0.670821	6	0.222222	0.481481	1	0.328947	1.28562	0.298575	so Bbondo RHC Hamugogo	0.754581	0.6
96	2.07238	-0.626231	4	0.222222	0.481481	1	0.274648	1.20039	0.301985	so Bbondo RHC Hamugogo	0.657256	0.6
97	4.02877	2.45409	5	0.888889	0.333333	0.304527	0.180451	3.55421	0.207832	so Bbondo RHC Makwaba	1.4896	0.290416
98	-1.77901	-2.47985	10	0.75	0.2	0.592593	0.21875	5.2038	0.175	so Bbondo RHC Nachilala	1.44471	0.292211
99	3.65413	2.43908	3	0.166667	0.24	0.304527	0.180451	3.47227	0.211109	so Bbondo RHC Makwaba	1.13341	0.304664
100	-1.06639	6.35281	4	0.333333	0.214286	1	0	8.51129	0.175	so Bbondo RHC Ntanga	2.23191	0.260724
101	2.34489	1.12831	7	0.5	1	0	0.283019	2.30248	0.257901	so Bbondo RHC Makwaba	0.903437	0.6
102	2.14498	1.38973	12	1	0	0	0.283019	2.62137	0.245145	so Bbondo RHC Makwaba	0.762106	0.6
103	3.0203	-1.08435	16	0	0.433735	0	0	0.207038	0.341718	so Bbondo RHC Hamugogo	0.471112	0.6
104	-0.0726228	-1.42161	4	0.4	0.3	0.464567	0.291667	3.31045	0.217582	so Bbondo RHC Nachilala	0.87943	0.6
105	3.57438	-0.54795	6	0.25	0.5	0.916667	0.24	0.583503	0.32666	so Bbondo RHC Hamugogo	0.86834	0.6
106	5.87653	-0.108174	3	0.5	0.166667	0	0.321429	2.81197	0.237521	so Bbondo RHC Hamugogo	3.2122	0.237521
107	2.56313	-1.00663	3	0.181818	0.5	0	0.237705	0.648343	0.324066	so Bbondo RHC Hamugogo	0.329226	0.6
108	-0.409315	7.58874	4	0.142857	0	0.3125	0	9.32553	0.175	so Bbondo RHC Ntanga	3.43802	0.212479
109	-0.482666	-1.66902	5	0.291667	0.142857	0.21875	0.243697	3.75336	0.199865	so Bbondo RHC Nachilala	0.600987	0.6
110	2.53775	-0.920898	3	0.181818	0.5	0.85	0.274648	0.678928	0.322843	so Bbondo RHC Hamugogo	0.274149	0.6
111	2.32292	1.1451	6	0.5	1	0	0.283019	2.32635	0.256946	so Bbondo RHC Makwaba	0.894307	0.6
112	-1.03653	6.35725	4	0.333333	0.214286	1	0	8.50017	0.175	so Bbondo RHC Ntanga	2.26111	0.259556
113	-3.84202	-3.39387	2	0.4	0.214286	0.8	0.308642	7.44682	0.175	so Bbondo RHC Nachilala	3.67098	0.203161
114	2.56867	-0.558959	5	0.384615	0.413793	0.85	0.237705	0.782314	0.318707	so Bbondo RHC Hamugogo	0.222266	0.6
115	2.68062	1.98563	5	0.384615	0.263158	0.615385	0.304878	3.03723	0.228511	so Bbondo RHC Makwaba	0.0676027	0.6
116	4.51366	-2.70369	11	0	0	0	0	2.14049	0.26438	so Bbondo RHC Hamugogo	2.67315	0.26438
117	-1.04048	-5.6717	2	0.846154	0.371429	0.64557	0.1875	6.3131	0.175	so Bbondo RHC Chisangano	0.103597	0.6
118	1.97482	-0.419965	2	0.222222	0.481481	1	0.328947	1.36801	0.29528	so Bbondo RHC Hamugogo	0.805745	0.6
119	-0.912754	-5.74854	4	0.846154	0.371429	0.6	0.1875	6.28558	0.175	so Bbondo RHC Chisangano	0.0744641	0.6
120	-0.775859	-6.08379	10	0.5	0.333333	0.711111	0.0869565	6.45687	0.175	so Bbondo RHC Chisangano	0.436484	0.6
121	-0.867016	6.34836	4	0.333333	0.214286	0.463415	0	8.40892	0.175	so Bbondo RHC Ntanga	2.41472	0.253411
122	2.69512	-0.730755	3	0.181818	0.5	0.85	0.237705	0.584592	0.326616	so Bbondo RHC Hamugogo	0.0303624	0.6
123	-0.838656	-1.76542	5	0.5	0.213115	0.56917	0.172414	4.12091	0.185164	so Bbondo RHC Nachilala	0.69088	0.6
124	-0.404304	7.6658	3	0.142857	0	0.3125	0	9.39466	0.175	so Bbondo RHC Ntanga	3.48995	0.210402
125	0.73499	-2.00538	6	1	0.181818	0	0	2.67093	0.243163	so Bbondo RHC Nachilala	1.11512	0.305395
126	4.16524	2.24471	3	0.625	0.166667	0.408451	0.157895	3.38667	0.214533	so Bbondo RHC Makwaba	1.57286	0.287086
127	3.09855	-0.784684	4	0	0.433735	0	0.24	0.24743	0.340103	so Bbondo RHC Hamugogo	0.381237	0.6
128	-3.14166	5.42633	3	0	0.142857	0.236364	0.368421	9.04078	0.175	so Bbondo RHC Ntanga	0.0503215	0.6
129	-0.241182	6.46823	3	1	0.2	0.65625	0	8.23239	0.175	so Bbondo RHC Ntanga	3.04367	0.228253
130	2.19232	-1.00741	7	0.857143	0.454545	0	0.274648	1.01916	0.309234	so Bbondo RHC Hamugogo	0.604113	0.6
131	6.32773	0.740799	8	1	0.6	1	0	3.57205	0.207118	so Bbondo RHC Hamugogo	3.88921	0.207118
132	-1.80065	-2.58549	4	0.75	0.2	0.592593	0.0921053	5.25535	0.175	so Bbondo RHC Nachilala	1.48592	0.290563
133	-0.471152	-1.83336	2	0.291667	0.142857	0.56917	0.209677	3.77465	0.199014	so Bbondo RHC Nachilala	0.438767	0.6
134	-0.910941	6.23116	8	0.333333	0.214286	0.453237	0	8.32828	0.175	so Bbondo RHC Ntanga	2.33298	0.256681
135	-0.241075	6.46689	3	1	0.2	0.65625	0	8.23113	0.175	so Bbondo RHC Ntanga	3.04333	0.228267
136	-0.792918	6.461	5	0.333333	0.214286	0.463415	0	8.47231	0.175	so Bbondo RHC Ntanga	2.52597	0.248961
137	-0.372319	-1.62977	3	0.291667	0.142857	0.464567	0.243697	3.63786	0.204485	so Bbondo RHC Nachilala	0.626143	0.6
138	-0.546316	7.3013	9	0.5	0.272727	0.23913	0.36	9.11696	0.175	so Bbondo RHC Ntanga	3.15608	0.223757
139	-3.15445	5.38374	3	0.333333	0.285714	0.236364	0.368421	9.01956	0.175	so Bbondo RHC Ntanga	0.0939845	0.6
140	2.32218	-0.568188	3	0.384615	0.413793	1	0.274648	0.990726	0.310371	so Bbondo RHC Hamugogo	0.428267	0.6
141	3.75808	-0.496245	7	0.25	0.5	0.916667	0.142857	0.746652	0.320134	so Bbondo RHC Hamugogo	1.05873	0.320134
142	-0.340228	-1.74685	2	0.291667	0.142857	0.301136	0.243697	3.62837	0.204865	so Bbondo RHC Nachilala	0.508847	0.6
143	2.62038	2.12718	5	0.384615	0.263158	0.615385	0.304878	3.18732	0.222507	so Bbondo RHC Makwaba	0.136401	0.6
144	-0.314107	-1.52369	4	0.291667	0.142857	0.464567	0.243697	3.56356	0.207458	so Bbondo RHC Nachilala	0.732852	0.6
145	6.07792	0.148464	3	1	0.117647	0	0.321429	3.0899	0.226404	so Bbondo RHC Hamugogo	3.46534	0.226404
146	4.03954	2.28452	2	0.625	0.166667	0.304527	0.180451	3.39202	0.214319	so Bbondo RHC Makwaba	1.45643	0.291743
147	3.56233	-0.928126	9	0.8	0.615385	0.916667	0.24	0.359169	0.335633	so Bbondo RHC Hamugogo	0.864996	0.6
148	3.37788	2.00075	5	0	0.307692	0.658228	0.296296	3.0102	0.229592	so Bbondo RHC Makwaba	0.76483	0.6
149	2.54895	-0.647914	5	0.384615	0.413793	0.85	0.237705	0.752559	0.319898	so Bbondo RHC Hamugogo	0.188007	0.6
150	2.379	-0.639908	3	0.384615	0.413793	0.85	0.274648	0.908955	0.313642	so Bbondo RHC Hamugogo	0.353001	0.6
151	2.88329	-0.953701	1	0	0.433735	0.85	0.237705	0.332131	0.336715	so Bbondo RHC Hamugogo	0.284308	0.6
152	3.0445	-1.14284	9	0	0.433735	0	0	0.216607	0.341336	so Bbondo RHC Hamugogo	0.532068	0.6
153	3.45529	-0.895323	6	0.8	0.615385	0	0.24	0.267304	0.339308	so Bbondo RHC Hamugogo	0.753219	0.6
154	6.24318	0.156247	4	1	0.117647	0	0.321429	3.24658	0.220137	so Bbondo RHC Hamugogo	3.62745	0.220137
155	-0.388205	-1.82102	7	0.291667	0.142857	0.301136	0.209677	3.69103	0.202359	so Bbondo RHC Nachilala	0.436077	0.6
156	2.59277	-0.73865	5	0.181818	0.5	0.85	0.237705	0.673542	0.323058	so Bbondo RHC Hamugogo	0.131783	0.6
157	-0.505802	-1.70794	3	0.291667	0.142857	0.56917	0.243697	3.78317	0.198673	so Bbondo RHC Nachilala	0.568891	0.6
158	-0.916592	6.44799	5	0.333333	0.214286	0.463415	0	8.5201	0.175	so Bbondo RHC Ntanga	2.40736	0.253705
159	3.6296	2.39382	3	0.166667	0.24	0.304527	0.180451	3.4243	0.213028	so Bbondo RHC Makwaba	1.09345	0.306262
160	0.972103	-2.2459	1	0.5	0.2	0	0	2.56023	0.247591	so Bbondo RHC Nachilala	1.32383	0.297047
161	2.52187	-0.557958	11	0.384615	0.413793	0.85	0.274648	0.82175	0.31713	so Bbondo RHC Hamugogo	0.257616	0.6
162	0.940439	-2.34419	4	0.5	0.2	0	0	2.63652	0.244539	so Bbondo RHC Nachilala	1.29516	0.298194
163	-1.04176	-5.67203	3	0.846154	0.371429	0.64557	0.1875	6.3142	0.175	so Bbondo RHC Chisangano	0.104854	0.6
164	-3.0344	6.03379	7	0	0.142857	0.241379	0.368421	9.41102	0.175	so Bbondo RHC Ntanga	0.570406	0.6
165	-0.424774	-1.57639	7	0.291667	0.142857	0.464567	0.243697	3.68089	0.202764	so Bbondo RHC Nachilala	0.683094	0.6
166	5.98634	0.685869	7	1	0.117647	0	0.338983	3.24952	0.220019	so Bbondo RHC Hamugogo	3.55298	0.220019
167	-1.5807	-2.21977	16	1	0.375	0.35	0	4.94372	0.152251	so Bbondo RHC Nachilala	1.22943	0.300823
168	6.11769	0.633607	6	1	0.117647	0	0.338983	3.33642	0.216543	so Bbondo RHC Hamugogo	3.65434	0.216543
169	4.04914	2.40683	7	0.888889	0.333333	0.408451	0.180451	3.51304	0.209479	so Bbondo RHC Makwaba	1.49514	0.290194
170	-0.758801	-6.11492	3	0.5	0.333333	0.711111	0.0869565	6.47091	0.175	so Bbondo RHC Chisangano	0.471736	0.6
171	2.17132	-0.814484	6	0.857143	0.454545	1	0.274648	1.05744	0.307702	so Bbondo RHC Hamugogo	0.559977	0.6
172	-0.701975	-6.03397	1	0.5	0.333333	0.6	0.1875	6.37213	0.175	so Bbondo RHC Chisangano	0.426443	0.6
173	-0.180944	7.45208	2	0.142857	0	0.3125	0.36	9.11224	0.175	so Bbondo RHC Ntanga	3.54236	0.208306
174	0.00733889	-1.39125	2	0.4	0.3	0.464567	0.291667	3.22736	0.220906	so Bbondo RHC Nachilala	0.935938	0.6
175	-3.1456	5.43056	2	0	0.142857	0.236364	0.368421	9.04656	0.175	so Bbondo RHC Ntanga	0.0491186	0.6
176	-3.40863	5.63816	5	0	0.5	0.648649	0.425532	9.37924	0.175	so Bbondo RHC Ntanga	0.338687	0.6
177	-0.31496	-1.52335	7	0.291667	0.142857	0.464567	0.243697	3.56435	0.207426	so Bbondo RHC Nachilala	0.733142	0.6
178	-1.03515	6.35336	5	0.333333	0.214286	1	0	8.4961	0.175	so Bbondo RHC Ntanga	2.26086	0.259566
179	3.24845	-0.846953	1	0	0.433735	0	0.24	0.162173	0.343513	so Bbondo RHC Hamugogo	0.540806	0.6
180	3.70786	2.52192	7	0.166667	0.24	0.304527	0.0909091	3.56154	0.207538	so Bbondo RHC Makwaba	1.21677	0.301329
181	-0.835457	-2.06798	1	0.5	0.213115	0.56917	0.249221	4.1842	0.182632	so Bbondo RHC Nachilala	0.518798	0.6
182	4.55396	-0.751326	2	1	0.473684	1	0.248485	1.36626	0.295349	so Bbondo RHC Hamugogo	1.83125	0.295349
183	2.9382	-1.15229	1	0	0.433735	0	0	0.310501	0.33758	so Bbondo RHC Hamugogo	0.483901	0.6
184	-0.420829	-1.57784	5	0.291667	0.142857	0.464567	0.243697	3.67722	0.202911	so Bbondo RHC Nachilala	0.681245	0.6
185	2.40512	-0.917562	9	0.181818	0.5	0.85	0.274648	0.811061	0.317558	so Bbondo RHC Hamugogo	0.374923	0.6
186	-5.70459	-7.11735	4	0	0	0	0	10.8092	0.175	so Bbondo RHC Chisangano	4.97896	0.175
187	-0.693232	5.8819	8	1	0.173913	0.453237	0	7.91703	0.175	so Bbondo RHC Ntanga	2.45769	0.251692
188	2.59746	-1.0093	4	0.181818	0.5	0	0.237705	0.614026	0.325439	so Bbondo RHC Hamugogo	0.316434	0.6
189	-1.6146	-2.58715	7	1	0.375	0.592593	0	5.07875	0.175	so Bbondo RHC Nachilala	1.30561	0.297776
190	-0.87128	-2.06787	3	0.5	0.213115	0.56917	0.249221	4.21883	0.181247	so Bbondo RHC Nachilala	0.552386	0.6
191	-0.227002	-2.49164	7	0.75	0.714286	1	0	3.74608	0.200157	so Bbondo RHC Nachilala	0.266995	0.6
192	-5.35916	-7.49196	6	0	0	0	0	10.748	0.175	so Bbondo RHC Chisangano	4.77864	0.175
193	-1.85076	-2.26636	7	0.75	0.2	0.619048	0.21875	5.21698	0.175	so Bbondo RHC Nachilala	1.49899	0.29004
194	3.6021	2.03288	1	1	0.1875	0.304527	0.180451	3.06275	0.22749	so Bbondo RHC Makwaba	0.989904	0.6
195	2.66516	-1.00207	7	0.181818	0.5	0	0.237705	0.546315	0.328147	so Bbondo RHC Hamugogo	0.28907	0.6
196	2.45971	-0.466111	4	0.384615	0.413793	0.85	0.274648	0.924877	0.313005	so Bbondo RHC Hamugogo	0.365012	0.6
197	2.62443	-0.654586	7	0.384615	0.413793	0.85	0.237705	0.683595	0.322656	so Bbondo RHC Hamugogo	0.117716	0.6
198	-0.472431	-6.0879	4	1	0	0.711111	0.0857143	6.2774	0.175	so Bbondo RHC Chisangano	0.619427	0.6
199	-0.361658	-1.76887	6	0.291667	0.142857	0.301136	0.243697	3.65389	0.203845	so Bbondo RHC Nachilala	0.486801	0.6
200	0.78446	-1.95312	4	1	0.181818	0	0	2.60566	0.245773	so Bbondo RHC Nachilala	1.17573	0.302971
201	4.18283	2.28563	4	0.625	0.166667	0.408451	0.157895	3.43089	0.212764	so Bbondo RHC Makwaba	1.59727	0.286109
202	-0.404517	-2.4515	3	0.75	0.714286	1	0.209677	3.89457	0.194217	so Bbondo RHC Nachilala	0.202908	0.6
203	-3.61546	-3.23942	8	0.4	0.214286	0.8	0.338462	7.1831	0.175	so Bbondo RHC Nachilala	3.40859	0.213657
204	-0.61455	-6.07656	8	0.5	0.333333	0.711111	0.0857143	6.35277	0.175	so Bbondo RHC Chisangano	0.512545	0.6
205	4.07312	2.28174	8	0.625	0.166667	0.408451	0.180451	3.39769	0.214093	so Bbondo RHC Makwaba	1.4888	0.290448
206	2.25853	-0.727419	4	0.857143	0.454545	1	0.274648	0.992516	0.310299	so Bbondo RHC Hamugogo	0.464617	0.6
207	0.278889	-1.54504	14	0	0.333333	0	0.291667	2.98192	0.230723	so Bbondo RHC Nachilala	0.95002	0.6
208	-0.866483	-5.66003	2	0.846154	0.371429	0.6	0.1875	6.18848	0.175	so Bbondo RHC Chisangano	0.072856	0.6
209	-3.96473	-3.53187	13	1	0	0.552083	0.308642	7.60784	0.175	so Bbondo RHC Chisangano	3.71087	0.201565
210	2.20991	-0.676603	6	0.222222	0.481481	1	0.274648	1.05399	0.30784	so Bbondo RHC Hamugogo	0.514894	0.6
211	3.80733	2.03967	1	1	0.1875	0.304527	0.180451	3.10229	0.225908	so Bbondo RHC Makwaba	1.19528	0.302189
212	2.88703	2.23859	3	0	0.307692	0.615385	0.304878	3.25963	0.219615	so Bbondo RHC Makwaba	0.369196	0.6
213	-3.72954	-3.52519	3	0.4	0.214286	0.8	0.338462	7.38415	0.175	so Bbondo RHC Chisangano	3.52574	0.208971
214	2.44937	-0.810926	6	0.181818	0.5	0.85	0.274648	0.786391	0.318544	so Bbondo RHC Hamugogo	0.288761	0.6
215	-0.740356	-2.46962	4	0.5	0.238095	0	0.249221	4.21448	0.181421	so Bbondo RHC Nachilala	0.443649	0.6
216	-0.428186	-2.07121	4	0.291667	0.142857	0.301136	0.209677	3.79262	0.198295	so Bbondo RHC Nachilala	0.19958	0.6
217	-0.43405	-1.61542	8	0.291667	0.142857	0.464567	0.243697	3.6963	0.202148	so Bbondo RHC Nachilala	0.645419	0.6
218	-0.613804	-5.94691	3	0.846154	0.371429	0.6	0.170213	6.2493	0.175	so Bbondo RHC Chisangano	0.420338	0.6
219	3.65221	2.4393	4	0.166667	0.24	0.304527	0.180451	3.47224	0.21111	so Bbondo RHC Makwaba	1.13174	0.304731
220	-0.331486	-1.70093	5	0.291667	0.142857	0.301136	0.243697	3.61068	0.205573	so Bbondo RHC Nachilala	0.55501	0.6
221	2.47123	-0.958148	6	0.181818	0.5	0.85	0.274648	0.741718	0.320331	so Bbondo RHC Hamugogo	0.34739	0.6
222	6.06097	0.349949	3	1	0.117647	0	0.321429	3.15532	0.223787	so Bbondo RHC Hamugogo	3.50504	0.223787
223	-0.315173	-1.78766	3	0.291667	0.142857	0.301136	0.209677	3.61247	0.205501	so Bbondo RHC Nachilala	0.469335	0.6
224	2.07621	-0.363255	4	0.222222	0.481481	1	0.274648	1.30403	0.297839	so Bbondo RHC Hamugogo	0.738162	0.6
225	-0.478935	-1.95401	4	0.291667	0.142857	0.56917	0.209677	3.81048	0.197581	so Bbondo RHC Nachilala	0.327285	0.6
226	0.89566	-2.37344	1	0.5	0.2	0	0	2.68994	0.242402	so Bbondo RHC Nachilala	1.25291	0.299884
227	2.11716	-0.704179	6	0.857143	0.454545	1	0.274648	1.13488	0.304605	so Bbondo RHC Hamugogo	0.606093	0.6
228	-0.591841	-6.16096	4	0.5	0.333333	0.711111	0.0857143	6.40684	0.175	so Bbondo RHC Chisangano	0.593491	0.6
229	0.179523	6.59755	3	0	0.2	0.15	0	8.1849	0.175	so Bbondo RHC Ntanga	3.48369	0.210652
230	-0.342893	-1.73651	8	0.291667	0.142857	0.301136	0.243697	3.62888	0.204845	so Bbondo RHC Nachilala	0.519133	0.6
231	-1.70256	7.01553	5	0.5	0	0	0.181818	9.40659	0.175	so Bbondo RHC Ntanga	2.09483	0.266207
232	-1.4131	-5.95814	7	0.833333	0.291667	0.64557	0.0633803	6.77624	0.175	so Bbondo RHC Chisangano	0.552189	0.6
233	-0.81019	5.9097	11	1	0.173913	0.453237	0	7.9994	0.175	so Bbondo RHC Ntanga	2.3475	0.2561
234	2.67102	2.02677	5	0.384615	0.263158	0.615385	0.304878	3.07942	0.226823	so Bbondo RHC Makwaba	0.0679869	0.6
235	-0.441619	7.32109	5	0.142857	0	0.3125	0.36	9.09241	0.175	so Bbondo RHC Ntanga	3.25316	0.219874
236	0.00893812	-1.42961	6	0.4	0.3	0.464567	0.291667	3.23059	0.220776	so Bbondo RHC Nachilala	0.90127	0.6
237	-0.158022	-1.40827	9	0.4	0.3	0.464567	0.243697	3.39357	0.214257	so Bbondo RHC Nachilala	0.869168	0.6
238	-2.88418	5.35072	3	0.333333	0.285714	0.236364	0	8.80695	0.175	so Bbondo RHC Ntanga	0.259683	0.6
239	-0.742809	-6.10792	10	0.5	0.333333	0.711111	0.0869565	6.45557	0.175	so Bbondo RHC Chisangano	0.471614	0.6
240	2.82679	-0.778346	1	0.181818	0.5	0.85	0.237705	0.446409	0.332144	so Bbondo RHC Hamugogo	0.119587	0.6
241	-0.884607	-2.07955	2	0.5	0.213115	0.56917	0.249221	4.23468	0.180613	so Bbondo RHC Nachilala	0.561167	0.6
242	-3.83402	5.64561	7	0	0.5	0.648649	0	9.6894	0.175	so Bbondo RHC Ntanga	0.740372	0.6
243	-0.866376	6.35036	8	0.333333	0.214286	0.463415	0	8.41036	0.175	so Bbondo RHC Ntanga	2.41604	0.253358
244	3.5989	-0.694728	6	0.8	0.615385	0.916667	0.142857	0.49628	0.330149	so Bbondo RHC Hamugogo	0.876207	0.6
245	-2.08137	-2.36376	2	0.75	0.2	0.619048	0.21875	5.46442	0.175	so Bbondo RHC Nachilala	1.73293	0.280683
246	0.0416691	7.38759	9	0.142857	0	0.3125	0	8.97133	0.175	so Bbondo RHC Ntanga	3.69508	0.202197
247	2.50129	-0.543169	7	0.384615	0.413793	0.85	0.274648	0.847063	0.316117	so Bbondo RHC Hamugogo	0.282927	0.6
248	-0.484799	-6.20099	13	1	0	0.711111	0.0857143	6.37647	0.175	so Bbondo RHC Chisangano	0.691242	0.6
249	4.02717	2.45387	5	0.888889	0.333333	0.304527	0.180451	3.55363	0.207855	so Bbondo RHC Makwaba	1.48801	0.29048
250	-1.0037	6.31367	4	0.333333	0.214286	0.463415	0	8.446	0.175	so Bbondo RHC Ntanga	2.27481	0.259008
251	4.28891	2.1324	2	0.625	0.166667	0.408451	0.157895	3.31715	0.217314	so Bbondo RHC Makwaba	1.6819	0.282724
252	-3.86174	-3.48483	2	0.4	0.214286	0.552083	0.308642	7.4951	0.175	so Bbondo RHC Chisangano	3.65539	0.203784
253	2.23816	1.1173	3	1	0	0	0.283019	2.33473	0.256611	so Bbondo RHC Makwaba	0.950788	0.6
254	-3.11543	5.45168	7	0	0.142857	0.236364	0.368421	9.04045	0.175	so Bbondo RHC Ntanga	0.0174589	0.6
255	-3.37835	5.32937	8	1	1	0.75	0	9.14123	0.175	so Bbondo RHC Ntanga	0.29802	0.6
256	4.36099	2.31376	3	0.625	0.166667	0.408451	0.157895	3.5121	0.209516	so Bbondo RHC Makwaba	1.77759	0.278896
257	-1.95098	-2.45884	7	0.75	0.2	0.592593	0.21875	5.3632	0.175	so Bbondo RHC Nachilala	1.61203	0.285519
258	2.28987	-0.77968	6	0.857143	0.454545	1	0.274648	0.948715	0.312051	so Bbondo RHC Hamugogo	0.437441	0.6
259	2.64895	-0.602992	4	0.384615	0.413793	0.85	0.237705	0.691316	0.322347	so Bbondo RHC Hamugogo	0.137534	0.6
260	-3.52761	-3.16292	2	0.4	0.214286	0.8	0	7.07597	0.175	so Bbondo RHC Nachilala	3.30275	0.21789
261	1.03778	7.25571	4	1	0	0.615385	0	8.54188	0.175	so Bbondo RHC Ntanga	4.52235	0.175
262	2.81687	2.00408	5	0.384615	0.263158	0.615385	0.304878	3.0347	0.228612	so Bbondo RHC Makwaba	0.20409	0.6
263	3.10068	-0.801697	3	0	0.433735	0	0.24	0.231393	0.340744	so Bbondo RHC Hamugogo	0.386623	0.6
264	4.67465	-2.91084	7	0	0	0	0	2.40284	0.253887	so Bbondo RHC Hamugogo	2.93486	0.253887
265	2.39606	-0.737538	12	0.181818	0.5	0.85	0.274648	0.858114	0.315675	so Bbondo RHC Hamugogo	0.327533	0.6
266	2.69459	2.15275	4	0.384615	0.263158	0.615385	0.304878	3.19963	0.222015	so Bbondo RHC Makwaba	0.181094	0.6
267	-1.15317	-5.53882	8	0.833333	0.291667	0.64557	0.1875	6.29314	0.175	so Bbondo RHC Chisangano	0.257094	0.6
268	-3.17599	5.50561	6	0	0.142857	0.236364	0.368421	9.12137	0.175	so Bbondo RHC Ntanga	0.0708919	0.6
269	2.66996	-0.91734	3	0.181818	0.5	0.85	0.237705	0.548537	0.328059	so Bbondo RHC Hamugogo	0.205462	0.6
270	4.14349	-0.547283	7	0	0.285714	1	0.248485	1.03832	0.308467	so Bbondo RHC Hamugogo	1.43081	0.308467
271	-0.668071	-5.53838	3	0.846154	0.371429	0.6	0.1875	5.96666	0.175	so Bbondo RHC Chisangano	0.303091	0.6
272	-0.397267	7.30886	6	0.142857	0	0.3125	0.36	9.06345	0.175	so Bbondo RHC Ntanga	3.28286	0.218686
273	-0.338202	-1.68603	3	0.291667	0.142857	0.464567	0.243697	3.61444	0.205423	so Bbondo RHC Nachilala	0.569701	0.6
274	-0.57958	-2.00282	10	0.5	0.213115	0.56917	0.209677	3.92017	0.193193	so Bbondo RHC Nachilala	0.340275	0.6
275	2.27441	-0.571301	5	0.222222	0.481481	1	0.274648	1.0325	0.3087	so Bbondo RHC Hamugogo	0.472295	0.6
276	2.00638	-0.653252	4	0.222222	0.481481	1	0.328947	1.25535	0.299786	so Bbondo RHC Hamugogo	0.71969	0.6
277	3.75083	-0.691836	3	0.8	0.615385	0.916667	0.142857	0.623627	0.325055	so Bbondo RHC Hamugogo	1.02816	0.325055
278	0.767508	-1.04243	4	0	0	0	0	2.44428	0.252229	so Bbondo RHC Nachilala	1.65057	0.283977
279	2.61825	2.08437	8	0.384615	0.263158	0.615385	0.304878	3.14567	0.224173	so Bbondo RHC Makwaba	0.0935381	0.6
280	-0.866163	6.34625	3	0.333333	0.214286	0.463415	0	8.40666	0.175	so Bbondo RHC Ntanga	2.41474	0.25341
281	2.98725	-1.16441	5	0	0.433735	0	0	0.275197	0.338992	so Bbondo RHC Hamugogo	0.517999	0.6
282	-0.923522	-5.7929	3	0.846154	0.371429	0.6	0.1875	6.32616	0.175	so Bbondo RHC Chisangano	0.115549	0.6
283	1.97226	-0.423078	6	0.222222	0.481481	1	0.328947	1.369	0.29524	so Bbondo RHC Hamugogo	0.806975	0.6
284	-1.0263	-5.75543	7	0.846154	0.371429	0.6	0.1875	6.36579	0.175	so Bbondo RHC Chisangano	0.118035	0.6
285	-0.679266	-5.61811	5	0.846154	0.371429	0.6	0.1875	6.03466	0.175	so Bbondo RHC Chisangano	0.264647	0.6
286	4.09605	2.4313	8	0.888889	0.333333	0.408451	0.180451	3.5482	0.208072	so Bbondo RHC Makwaba	1.54705	0.288118
287	-0.731294	-6.11537	5	0.5	0.333333	0.711111	0.0869565	6.45442	0.175	so Bbondo RHC Chisangano	0.4832	0.6
288	-0.599411	-5.98694	3	0.846154	0.371429	0.6	0.170213	6.27225	0.175	so Bbondo RHC Chisangano	0.457506	0.6
289	6.25704	0.894359	4	0	0	0	0	3.58939	0.206424	so Bbondo RHC Makwaba	3.8057	0.206424
290	-1.85097	6.79492	4	0	0.105263	0.415385	0.181818	9.29918	0.175	so Bbondo RHC Ntanga	1.83225	0.27671
291	4.03368	2.47822	5	0.888889	0.333333	0.304527	0.180451	3.57882	0.206847	so Bbondo RHC Makwaba	1.50191	0.289923
292	4.05276	2.40883	6	0.888889	0.333333	0.408451	0.180451	3.51585	0.209366	so Bbondo RHC Makwaba	1.49918	0.290033
293	-0.341827	-1.74774	3	0.291667	0.142857	0.301136	0.243697	3.63012	0.204795	so Bbondo RHC Nachilala	0.507924	0.6
294	4.36685	2.20412	3	0.625	0.166667	0.408451	0.157895	3.41067	0.213573	so Bbondo RHC Makwaba	1.7668	0.279328
295	-4.11282	-3.66997	2	1	0	0.552083	0.308642	7.79379	0.175	so Bbondo RHC Chisangano	3.75701	0.199719
296	-1.44135	-5.84309	21	0.833333	0.291667	0.64557	0.0633803	6.71216	0.175	so Bbondo RHC Chisangano	0.530482	0.6
297	3.44679	2.41888	23	0.166667	0.24	0.658228	0.296296	3.43181	0.212728	so Bbondo RHC Makwaba	0.937102	0.6
298	-0.485545	-2.18274	18	0.291667	0.142857	0.56917	0.209677	3.88008	0.194797	so Bbondo RHC Nachilala	0.152336	0.6
299	-0.921248	-2.29356	9	0.5	0.238095	0.56917	0.249221	4.32893	0.176843	so Bbondo RHC Nachilala	0.570747	0.6
300	3.99231	2.10383	12	1	0.1875	0.304527	0.180451	3.20526	0.221789	so Bbondo RHC Makwaba	1.3839	0.294644
301	-3.61542	-3.48316	18	0.4	0.214286	0.8	0.338462	7.26255	0.175	so Bbondo RHC Chisangano	3.46258	0.211497
302	-0.389236	-5.84272	9	0	0.4	1	0.170213	6.03055	0.175	so Bbondo RHC Chisangano	0.571904	0.6
303	3.38282	-0.869896	8	0	0.433735	0	0.24	0.218129	0.341275	so Bbondo RHC Hamugogo	0.676858	0.6
304	-0.769676	-1.97277	15	0.5	0.213115	0.56917	0.249221	4.09709	0.186116	so Bbondo RHC Nachilala	0.504614	0.6
305	4.54636	-0.437163	16	0	0.285714	1	0.248485	1.45063	0.291975	so Bbondo RHC Hamugogo	1.845	0.291975
306	3.97401	-0.765188	8	0.8	0.615385	0.916667	0.142857	0.799342	0.318026	so Bbondo RHC Hamugogo	1.25185	0.318026
307	5.90411	-0.113771	12	0.5	0.166667	0	0.321429	2.83636	0.236546	so Bbondo RHC Hamugogo	3.23823	0.236546
308	-0.311229	-1.49685	12	0.291667	0.142857	0.464567	0.243697	3.5569	0.207724	so Bbondo RHC Nachilala	0.759801	0.6
309	5.15122	-0.533161	9	0	0.333333	0	0.114286	1.99634	0.270146	so Bbondo RHC Hamugogo	2.43535	0.270146
310	3.30073	2.38459	9	0	0.333333	0.658228	0.296296	3.39062	0.214375	so Bbondo RHC Makwaba	0.792306	0.6
311	-0.672122	-5.69279	9	0.846154	0.371429	0.6	0.1875	6.08738	0.175	so Bbondo RHC Chisangano	0.265291	0.6
312	-0.528013	-1.88974	6	0.5	0.213115	0.56917	0.209677	3.84273	0.196291	so Bbondo RHC Nachilala	0.406081	0.6
313	-0.809301	-2.37844	4	0.5	0.238095	0.56917	0.249221	4.24886	0.180046	so Bbondo RHC Nachilala	0.47375	0.6
314	5.96221	0.532086	6	1	0.117647	0	0.338983	3.15113	0.223955	so Bbondo RHC Hamugogo	3.4725	0.223955
315	2.28148	-1.01149	4	0.857143	0.454545	0	0.274648	0.930012	0.3128	so Bbondo RHC Hamugogo	0.529737	0.6
316	-1.36583	-5.92352	6	0.833333	0.291667	0.64557	0.0633803	6.7187	0.175	so Bbondo RHC Chisangano	0.49394	0.6
317	3.13139	-0.851179	16	0	0.433735	0	0.24	0.17328	0.343069	so Bbondo RHC Hamugogo	0.429253	0.6
318	3.64261	2.42889	4	0.166667	0.24	0.304527	0.180451	3.4607	0.211572	so Bbondo RHC Makwaba	1.11881	0.305248
319	-1.06944	6.09609	15	1	0.173913	0.658537	0	8.29194	0.175	so Bbondo RHC Ntanga	2.14034	0.264386
320	6.31991	0.646247	9	1	0.6	1	0	3.51989	0.209204	so Bbondo RHC Hamugogo	3.8474	0.209204
321	-0.347478	-1.21367	17	0.4	0.3	0.464567	0.243697	3.5651	0.207396	so Bbondo RHC Nachilala	1.04191	0.308324
322	2.30085	-0.82579	13	0.857143	0.454545	1	0.274648	0.928062	0.312878	so Bbondo RHC Hamugogo	0.435541	0.6
323	-3.50259	-3.21963	16	0.4	0.214286	0.8	0.338462	7.0697	0.175	so Bbondo RHC Nachilala	3.29484	0.218206
324	-0.751373	-1.78151	7	0.5	0.213115	0.56917	0.249221	4.03822	0.188471	so Bbondo RHC Nachilala	0.620024	0.6
325	-0.910408	6.45229	13	0.333333	0.214286	0.463415	0	8.52087	0.175	so Bbondo RHC Ntanga	2.41476	0.253409
326	-3.20353	5.33033	10	0.333333	0.285714	0.236364	0	9.01666	0.175	so Bbondo RHC Ntanga	0.164535	0.6
327	6.23692	0.93665	11	0	0	0	0.338983	3.595	0.2062	so Bbondo RHC Makwaba	3.77441	0.2062
328	-1.02093	-5.79398	8	0.846154	0.371429	0.6	0.1875	6.39105	0.175	so Bbondo RHC Chisangano	0.142995	0.6
329	0.252946	6.70785	26	0	0.2	0.15	0	8.26087	0.175	so Bbondo RHC Ntanga	3.58982	0.206407
330	-3.51307	-3.14921	5	0.4	0.214286	0.8	0	7.05795	0.175	so Bbondo RHC Nachilala	3.28502	0.218599
331	0.762924	-2.28003	10	0.5	0.2	0	0	2.76066	0.239573	so Bbondo RHC Nachilala	1.11489	0.305404
332	6.04377	0.455918	12	1	0.117647	0	0.338983	3.18695	0.222522	so Bbondo RHC Hamugogo	3.52258	0.222522
333	-0.693979	-1.73518	11	0.5	0.213115	0.56917	0.172414	3.97314	0.191074	so Bbondo RHC Nachilala	0.622838	0.6
334	2.56846	-0.342832	10	0.384615	0.413793	0.85	0	0.922899	0.313084	so Bbondo RHC Hamugogo	0.406565	0.6
335	-1.20182	-5.91981	9	0.833333	0.291667	0.64557	0.0633803	6.60531	0.175	so Bbondo RHC Chisangano	0.358429	0.6
336	2.57717	-0.272595	15	0.384615	0.413793	0.85	0	0.968789	0.311248	so Bbondo RHC Hamugogo	0.469504	0.6
337	4.61423	-0.721081	7	1	0.8	0	0.248485	1.43122	0.292751	so Bbondo RHC Hamugogo	1.89124	0.292751
338	-2.09242	6.74807	17	0	0.105263	0.415385	0.326087	9.39415	0.175	so Bbondo RHC Ntanga	1.63783	0.284487
339	-1.73952	-2.55691	5	0.75	0.2	0.592593	0.0921053	5.18847	0.175	so Bbondo RHC Nachilala	1.42005	0.293198
340	3.82244	2.05082	18	1	0.1875	0.304527	0.180451	3.11617	0.225353	so Bbondo RHC Makwaba	1.21087	0.301565
341	-0.590561	-6.13312	20	0.5	0.333333	0.711111	0.0857143	6.3837	0.175	so Bbondo RHC Chisangano	0.57185	0.6
342	-3.97667	-3.67368	7	1	0	0.552083	0.308642	7.66729	0.175	so Bbondo RHC Chisangano	3.64065	0.204374
343	-0.959096	5.84239	9	1	0.173913	0.453237	0	8.01775	0.175	so Bbondo RHC Ntanga	2.18888	0.262445
344	4.34805	2.13366	5	0.625	0.166667	0.408451	0.157895	3.33802	0.216479	so Bbondo RHC Makwaba	1.74095	0.280362
345	-3.27443	5.54364	6	0	0.142857	0.241379	0.368421	9.21758	0.175	so Bbondo RHC Ntanga	0.175827	0.6
346	-0.719033	-5.80528	10	0.846154	0.371429	0.6	0.1875	6.20403	0.175	so Bbondo RHC Chisangano	0.252349	0.6
347	1.86551	-0.299282	6	0.222222	0.481481	1	0	1.51972	0.289211	so Bbondo RHC Hamugogo	0.954718	0.6
348	-0.746398	-1.61824	5	0.5	0.213115	0.21875	0.172414	4.00512	0.189795	so Bbondo RHC Nachilala	0.749625	0.6
349	-0.758659	-1.66346	12	0.5	0.213115	0.21875	0.172414	4.02438	0.189025	so Bbondo RHC Nachilala	0.71845	0.6
350	-0.437035	-2.25168	9	0.75	0.714286	0.301136	0.209677	3.85562	0.195775	so Bbondo RHC Nachilala	0.0853778	0.6
351	-2.0711	-2.57118	15	0.75	0.2	0.592593	0.0921053	5.50978	0.175	so Bbondo RHC Nachilala	1.748	0.28008
352	-4.25618	-3.87753	30	0	0.3	0	0.308642	8.00078	0.175	so Bbondo RHC Chisangano	3.77562	0.198975
353	-0.798995	-2.37566	4	0.5	0.238095	0.56917	0.249221	4.23821	0.180472	so Bbondo RHC Nachilala	0.463076	0.6
354	1.76511	-1.05467	8	0.857143	0.454545	0	0.328947	1.44723	0.292111	so Bbondo RHC Hamugogo	1.01512	0.309395
355	-4.07885	-3.58676	5	1	0	0.552083	0.308642	7.73371	0.175	so Bbondo RHC Chisangano	3.77382	0.199047
356	-0.479503	-5.80955	13	0	0.4	0.6	0.170213	6.05853	0.175	so Bbondo RHC Chisangano	0.475962	0.6
357	-0.933331	-2.36158	14	0.5	0.238095	0.56917	0.249221	4.36114	0.175555	so Bbondo RHC Nachilala	0.591145	0.6
358	3.37127	2.37496	4	0	0.333333	0.658228	0.296296	3.38358	0.214657	so Bbondo RHC Makwaba	0.84986	0.6
359	-0.200526	-1.88418	7	0.291667	0.142857	0.301136	0.209677	3.52346	0.209061	so Bbondo RHC Nachilala	0.400994	0.6
360	-1.12453	-5.74023	11	0.833333	0.291667	0.64557	0.1875	6.42037	0.175	so Bbondo RHC Chisangano	0.197443	0.6
361	-0.860299	7.22528	9	0.5	0.272727	0.23913	0.54023	9.18266	0.175	so Bbondo RHC Ntanga	2.85873	0.235651
362	2.31862	-0.710517	3	0.181818	0.5	1	0.274648	0.94012	0.312395	so Bbondo RHC Hamugogo	0.404527	0.6
363	3.27816	1.95946	12	0	0.307692	0.658228	0.296296	2.96506	0.231398	so Bbondo RHC Makwaba	0.665776	0.6
364	-1.98438	6.6908	4	0	0.105263	0.415385	0.326087	9.28603	0.175	so Bbondo RHC Ntanga	1.66497	0.283401
365	-0.346945	-1.83433	8	0.291667	0.142857	0.301136	0.209677	3.6538	0.203848	so Bbondo RHC Nachilala	0.421271	0.6
366	-0.417311	-1.41549	14	0.4	0.3	0.464567	0.243697	3.65196	0.203922	so Bbondo RHC Nachilala	0.842633	0.6
367	-1.8321	6.68098	18	0	0.105263	0.415385	0.326087	9.19345	0.175	so Bbondo RHC Ntanga	1.76524	0.27939
368	3.92763	-0.556698	9	0.25	0.5	0.916667	0.142857	0.844851	0.316206	so Bbondo RHC Hamugogo	1.21549	0.316206
369	-0.418732	-1.62176	8	0.291667	0.142857	0.464567	0.243697	3.68225	0.20271	so Bbondo RHC Nachilala	0.637341	0.6
370	-1.766	7.07665	5	0.5	0	0	0.181818	9.49188	0.175	so Bbondo RHC Ntanga	2.09899	0.26604
371	2.09544	-0.517594	4	0.222222	0.481481	1	0.274648	1.21778	0.301289	so Bbondo RHC Hamugogo	0.659113	0.6
372	3.03881	2.04878	4	0	0.307692	0.658228	0.304878	3.05851	0.227659	so Bbondo RHC Makwaba	0.429551	0.6
373	0.817653	-2.32359	5	0.5	0.2	0	0	2.73299	0.240681	so Bbondo RHC Nachilala	1.17132	0.303147
374	1.98545	-0.752401	10	0.857143	0.454545	1	0.328947	1.25176	0.29993	so Bbondo RHC Hamugogo	0.738387	0.6
375	-1.02235	-5.79064	10	0.846154	0.371429	0.6	0.1875	6.38949	0.175	so Bbondo RHC Chisangano	0.141161	0.6
376	-0.983618	5.89391	9	1	0.173913	0.453237	0	8.07451	0.175	so Bbondo RHC Ntanga	2.1742	0.263032
377	1.99824	-0.584125	6	0.222222	0.481481	1	0.328947	1.28413	0.298635	so Bbondo RHC Hamugogo	0.737249	0.6
378	0.840398	-1.65957	14	1	0.181818	0	0	2.4598	0.251608	so Bbondo RHC Nachilala	1.3328	0.296688
379	-1.03853	7.06646	15	0.5	0.272727	0.0967742	0.54023	9.12227	0.175	so Bbondo RHC Ntanga	2.62052	0.245179
380	6.14204	0.813595	6	1	0.117647	0	0.338983	3.44907	0.212037	so Bbondo RHC Makwaba	3.72046	0.212037
381	-3.33165	5.14353	14	0.333333	0.285714	0.75	0	8.97934	0.175	so Bbondo RHC Ntanga	0.39102	0.6
382	-0.428684	-5.74783	6	0	0.4	1	0.170213	5.97863	0.175	so Bbondo RHC Chisangano	0.513031	0.6
383	3.1552	2.01302	6	0	0.307692	0.658228	0.296296	3.01839	0.229264	so Bbondo RHC Makwaba	0.542496	0.6
384	3.12251	2.31732	14	0	0.307692	0.658228	0.296296	3.32336	0.217066	so Bbondo RHC Makwaba	0.604936	0.6
385	3.6515	2.45928	10	0.166667	0.24	0.304527	0.180451	3.49197	0.210321	so Bbondo RHC Makwaba	1.13915	0.304434
386	2.37015	-0.427712	12	0.384615	0.413793	0.85	0.274648	1.02026	0.30919	so Bbondo RHC Hamugogo	0.457506	0.6
387	3.63497	2.45131	5	0.166667	0.24	0.304527	0.180451	3.48202	0.210719	so Bbondo RHC Makwaba	1.12081	0.305168
388	-1.15847	6.1945	10	1	0.2	0.658537	0	8.42223	0.175	so Bbondo RHC Ntanga	2.08748	0.266501
389	0.799351	-1.76261	6	1	0.181818	0	0	2.52833	0.248867	so Bbondo RHC Nachilala	1.25218	0.299913
390	-2.91123	5.83312	18	0	0.142857	0.241379	0.368421	9.17923	0.175	so Bbondo RHC Ntanga	0.417276	0.6
391	3.20247	2.31936	12	0	0.307692	0.658228	0.296296	3.32422	0.217031	so Bbondo RHC Makwaba	0.674647	0.6
392	-0.942038	-1.84211	28	0.5	0.213115	0.56917	0.249221	4.23704	0.180519	so Bbondo RHC Nachilala	0.720677	0.6
393	-3.13512	5.38852	9	0.333333	0.285714	0.236364	0.368421	9.00931	0.175	so Bbondo RHC Ntanga	0.083038	0.6
394	3.25418	-0.857295	9	0	0.433735	0	0.24	0.153615	0.343855	so Bbondo RHC Hamugogo	0.548883	0.6
395	-0.45054	-2.25761	8	0.75	0.714286	0.301136	0.209677	3.87031	0.195187	so Bbondo RHC Nachilala	0.0988142	0.6
396	6.16851	0.921083	11	0	0	0	0.338983	3.52909	0.208836	so Bbondo RHC Makwaba	3.71321	0.208836
397	3.82741	2.48059	10	0.166667	0.24	0.304527	0.180451	3.53946	0.208422	so Bbondo RHC Makwaba	1.30937	0.297625
398	-0.818364	6.45859	3	0.333333	0.214286	0.463415	0	8.48225	0.175	so Bbondo RHC Ntanga	2.50163	0.249935
399	2.17185	1.31175	8	1	0	0	0.283019	2.53921	0.248432	so Bbondo RHC Makwaba	0.81007	0.6
400	-1.73917	-2.4585	13	0.75	0.2	0.592593	0.21875	5.15955	0.175	so Bbondo RHC Nachilala	1.40212	0.293915
401	4.32371	-0.761481	7	1	0.473684	1	0.248485	1.13859	0.304456	so Bbondo RHC Hamugogo	1.60127	0.304456
402	-1.75942	-2.59898	8	0.75	0.2	0.592593	0.0921053	5.22015	0.175	so Bbondo RHC Nachilala	1.4489	0.292044
403	-0.558044	-1.84489	3	0.5	0.213115	0.56917	0.209677	3.86196	0.195521	so Bbondo RHC Nachilala	0.459582	0.6
404	-1.76085	-2.41977	7	0.75	0.2	0.619048	0.21875	5.16963	0.175	so Bbondo RHC Nachilala	1.41858	0.293257
405	4.1501	2.43241	21	0.888889	0.333333	0.408451	0.157895	3.56314	0.207474	so Bbondo RHC Makwaba	1.59925	0.28603
406	2.63776	-0.355805	7	0.384615	0.413793	0.85	0.237705	0.866263	0.315349	so Bbondo RHC Hamugogo	0.372937	0.6
407	2.56953	-0.590427	5	0.384615	0.413793	0.85	0.237705	0.764099	0.319436	so Bbondo RHC Hamugogo	0.200166	0.6
408	-4.34592	-3.7732	13	0	0.3	0.552083	0.308642	8.04813	0.175	so Bbondo RHC Chisangano	3.90455	0.193818
409	-0.544895	-1.65326	3	0.5	0.213115	0.21875	0.243697	3.81192	0.197523	so Bbondo RHC Nachilala	0.632517	0.6
410	-1.59293	-2.23259	13	1	0.375	0.35	0	4.95872	0.151651	so Bbondo RHC Nachilala	1.24135	0.300346
411	-1.0419	-5.4793	18	0.846154	0.371429	0.64557	0.1875	6.17322	0.175	so Bbondo RHC Chisangano	0.224788	0.6
412	-0.700731	-5.56584	22	0.846154	0.371429	0.6	0.1875	6.00876	0.175	so Bbondo RHC Chisangano	0.261617	0.6
413	-0.664659	-5.53749	9	0.846154	0.371429	0.6	0.1875	5.96376	0.175	so Bbondo RHC Chisangano	0.306529	0.6
414	3.65416	2.43908	9	0.166667	0.24	0.304527	0.180451	3.47227	0.211109	so Bbondo RHC Makwaba	1.13344	0.304662
415	-0.546494	-6.75359	19	0.5	0.333333	0.711111	0.0857143	6.86782	0.175	so Bbondo RHC Chisangano	1.14414	0.304235
416	-1.10729	7.21268	28	0	0	0.0967742	0.54023	9.2837	0.175	so Bbondo RHC Ntanga	2.65981	0.243608
417	-1.02413	5.8359	3	1	0.173913	0.453237	0	8.04627	0.175	so Bbondo RHC Ntanga	2.12368	0.265053
418	2.81847	-0.818006	6	0.181818	0.5	0.85	0.237705	0.435149	0.332594	so Bbondo RHC Hamugogo	0.137609	0.6
419	-1.01667	5.76844	11	1	0.173913	0.453237	0	7.98503	0.175	so Bbondo RHC Ntanga	2.12046	0.265182
420	2.56171	-0.739058	6	0.181818	0.5	0.85	0.237705	0.702027	0.321919	so Bbondo RHC Hamugogo	0.162609	0.6
421	3.63461	2.46002	14	0.166667	0.24	0.304527	0.180451	3.49062	0.210375	so Bbondo RHC Makwaba	1.12409	0.305036
422	3.90933	2.49078	15	0.166667	0.24	0.304527	0.180451	3.56463	0.207415	so Bbondo RHC Makwaba	1.38933	0.294427
423	-3.4189	5.52511	8	0	0.5	0.75	0.425532	9.30682	0.175	so Bbondo RHC Ntanga	0.308887	0.6
424	-0.299501	-1.66068	12	0.291667	0.142857	0.464567	0.243697	3.57169	0.207132	so Bbondo RHC Nachilala	0.597182	0.6
425	2.97946	-1.09766	16	0	0.433735	0	0	0.249875	0.340005	so Bbondo RHC Hamugogo	0.45743	0.6
426	-0.348544	-1.74222	7	0.291667	0.142857	0.301136	0.243697	3.63557	0.204577	so Bbondo RHC Nachilala	0.51336	0.6
427	-4.16396	-3.5951	2	1	0	0.552083	0.308642	7.81675	0.175	so Bbondo RHC Chisangano	3.84042	0.196383
428	-3.64848	6.50177	10	0	0.25	0.125	0	10.1699	0.175	so Bbondo RHC Ntanga	1.16227	0.303509
429	3.02033	-1.08432	24	0	0.433735	0	0	0.206991	0.34172	so Bbondo RHC Hamugogo	0.471106	0.6
430	-0.70464	-2.2552	21	0.5	0.238095	0.56917	0.249221	4.11082	0.185567	so Bbondo RHC Nachilala	0.352884	0.6
431	-0.226824	-1.94311	21	0.291667	0.142857	0.301136	0.209677	3.56399	0.20744	so Bbondo RHC Nachilala	0.336502	0.6
432	-2.09135	-2.35268	2	0.75	0.2	0.619048	0.21875	5.47135	0.175	so Bbondo RHC Nachilala	1.74225	0.28031
433	-0.987171	-5.62181	8	0.846154	0.371429	0.6	0.1875	6.24033	0.175	so Bbondo RHC Chisangano	0.0753923	0.6
434	4.07512	-0.805775	8	1	0.473684	1	0.142857	0.886323	0.314547	so Bbondo RHC Hamugogo	1.35489	0.314547
435	-0.436324	-1.38399	2	0.4	0.3	0.464567	0.243697	3.66746	0.203301	so Bbondo RHC Nachilala	0.875677	0.6
436	-1.09112	-5.66073	9	0.833333	0.291667	0.64557	0.1875	6.33925	0.175	so Bbondo RHC Chisangano	0.155011	0.6
437	4.01008	-0.756477	6	1	0.473684	0.916667	0.142857	0.836371	0.316545	so Bbondo RHC Hamugogo	1.28762	0.316545
438	2.26069	-0.342648	4	0.222222	0.481481	1	0	1.15867	0.303653	so Bbondo RHC Hamugogo	0.596091	0.6
439	3.56087	-0.892321	6	0.8	0.615385	0.916667	0.24	0.367095	0.335316	so Bbondo RHC Hamugogo	0.855612	0.6
440	2.39627	-0.302246	9	0.384615	0.413793	0.85	0	1.07621	0.306952	so Bbondo RHC Hamugogo	0.529487	0.6
441	-0.63996	-2.15086	10	0.5	0.213115	0.56917	0.209677	4.01827	0.189269	so Bbondo RHC Nachilala	0.306638	0.6
442	-0.768965	-2.04986	8	0.5	0.213115	0.56917	0.249221	4.11529	0.185388	so Bbondo RHC Nachilala	0.465166	0.6
443	2.32289	1.14514	7	0.5	1	0	0.283019	2.3264	0.256944	so Bbondo RHC Makwaba	0.894283	0.6
444	1.90709	-0.370817	3	0.222222	0.481481	1	0.328947	1.45034	0.291986	so Bbondo RHC Hamugogo	0.88712	0.6
445	6.49955	0.628084	7	1	0.6	1	0	3.67141	0.203144	so Bbondo RHC Hamugogo	4.00974	0.203144
446	-4.42091	-3.79673	11	0	0.3	0	0	8.12663	0.175	so Bbondo RHC Chisangano	3.95893	0.191643
447	-3.84198	-3.39384	8	0.4	0.214286	0.8	0.308642	7.44678	0.175	so Bbondo RHC Nachilala	3.67094	0.203162
448	2.66868	-0.493317	5	0.384615	0.413793	0.85	0.237705	0.745851	0.320166	so Bbondo RHC Hamugogo	0.232003	0.6
449	-0.760258	6.10759	10	1	0.173913	0.453237	0	8.1466	0.175	so Bbondo RHC Ntanga	2.44073	0.252371
450	4.62507	-0.749065	5	1	0.8	0	0.248485	1.4366	0.292536	so Bbondo RHC Hamugogo	1.90232	0.292536
451	2.64913	-0.884167	6	0.181818	0.5	0.85	0.237705	0.575142	0.326994	so Bbondo RHC Hamugogo	0.181085	0.6
452	3.96228	1.92388	8	1	0.1875	0.304527	0.180451	3.02345	0.229062	so Bbondo RHC Makwaba	1.35092	0.295963
453	3.92799	2.55695	8	0.166667	0.24	0.304527	0.0909091	3.63317	0.204673	so Bbondo RHC Makwaba	1.4316	0.292736
454	-0.227535	-1.73573	20	0.291667	0.142857	0.301136	0.243697	3.5158	0.209368	so Bbondo RHC Nachilala	0.534468	0.6
455	3.17155	-0.879904	9	0	0.433735	0	0.24	0.131165	0.344753	so Bbondo RHC Hamugogo	0.476546	0.6
456	-3.49459	6.41226	4	0	0.25	0.125	0	10.0001	0.175	so Bbondo RHC Ntanga	1.01661	0.309336
457	-0.0246106	-1.75779	5	0.291667	0.142857	0.301136	0.291667	3.32251	0.2171	so Bbondo RHC Nachilala	0.595648	0.6
458	-3.4077	6.36259	9	0	0.25	0.125	0	9.905	0.175	so Bbondo RHC Ntanga	0.940138	0.6
459	-3.43045	-3.11956	7	0.4	0.214286	0	0	6.97023	0.175	so Bbondo RHC Nachilala	3.19746	0.222102
460	4.14708	-0.442723	15	0	0.285714	1	0.248485	1.09153	0.306339	so Bbondo RHC Hamugogo	1.45061	0.306339
461	3.76149	2.5373	14	0.166667	0.24	0.304527	0.0909091	3.58461	0.206616	so Bbondo RHC Makwaba	1.27177	0.299129
462	-2.08282	-2.35824	7	0.75	0.2	0.619048	0.21875	5.46446	0.175	so Bbondo RHC Nachilala	1.73405	0.280638
463	-0.819252	6.44895	5	0.333333	0.214286	0.463415	0	8.4742	0.175	so Bbondo RHC Ntanga	2.49702	0.250119
464	3.50277	2.07621	8	1	0.1875	0.304527	0.296296	3.09481	0.226208	so Bbondo RHC Makwaba	0.893746	0.6
465	1.03764	7.26142	6	1	0	0.615385	0	8.54744	0.175	so Bbondo RHC Ntanga	4.52448	0.175
466	-0.879845	5.71433	12	1	0.173913	0.453237	0	7.86714	0.175	so Bbondo RHC Ntanga	2.2495	0.26002
467	4.66932	-0.787612	8	1	0.8	0	0.114286	1.47399	0.29104	so Bbondo RHC Hamugogo	1.94754	0.29104
468	-1.60821	7.01123	8	0	0	0	0	9.35394	0.175	so Bbondo RHC Ntanga	2.15655	0.263738
469	4.47261	-0.77816	13	1	0.473684	1	0.248485	1.2814	0.298744	so Bbondo RHC Hamugogo	1.75062	0.298744
470	0.0724096	7.40912	15	0	0	0.3125	0	8.98069	0.175	so Bbondo RHC Ntanga	3.73254	0.200698
471	-0.784602	-1.7841	6	0.5	0.213115	0.56917	0.249221	4.07133	0.187147	so Bbondo RHC Nachilala	0.640029	0.6
472	2.96702	-0.941061	4	0	0.433735	0	0.237705	0.252625	0.339895	so Bbondo RHC Hamugogo	0.33	0.6
473	4.39247	-0.432344	11	0	0.285714	1	0.248485	1.3125	0.2975	so Bbondo RHC Hamugogo	1.69389	0.2975
474	2.50911	-0.366369	12	0.384615	0.413793	0.85	0.274648	0.949201	0.312032	so Bbondo RHC Hamugogo	0.412338	0.6
475	0.735026	-2.00538	20	1	0.181818	0	0	2.6709	0.243164	so Bbondo RHC Nachilala	1.11516	0.305394
476	2.31613	-0.587833	4	0.384615	0.413793	1	0.274648	0.987699	0.310492	so Bbondo RHC Hamugogo	0.427504	0.6
477	-1.82855	6.85315	14	0	0.105263	0.415385	0.181818	9.33595	0.175	so Bbondo RHC Ntanga	1.89002	0.274399
478	-1.98261	6.62798	24	0	0.105263	0.415385	0.326087	9.23303	0.175	so Bbondo RHC Ntanga	1.62068	0.285173
479	-1.03462	-5.7204	7	0.846154	0.371429	0.64557	0.1875	6.34526	0.175	so Bbondo RHC Chisangano	0.106293	0.6
480	6.14595	0.53431	9	1	0.117647	0	0.338983	3.31378	0.217449	so Bbondo RHC Hamugogo	3.64528	0.217449
481	-0.905789	-5.57381	14	0.846154	0.371429	0.6	0.1875	6.15013	0.175	so Bbondo RHC Chisangano	0.108922	0.6
482	-0.674788	-2.23333	15	0.5	0.238095	0.56917	0.249221	4.07575	0.18697	so Bbondo RHC Nachilala	0.323797	0.6
483	-0.953766	5.80402	18	1	0.173913	0.453237	0	7.98223	0.175	so Bbondo RHC Ntanga	2.18794	0.262482
484	-3.29291	5.36517	10	0.333333	0.285714	0.75	0.425532	9.10484	0.175	so Bbondo RHC Ntanga	0.205922	0.6
485	4.1055	-0.613407	7	0	0.285714	1	0.142857	0.976004	0.31096	so Bbondo RHC Hamugogo	1.38651	0.31096
486	4.06001	-0.592095	7	0	0.285714	1	0.142857	0.943636	0.312255	so Bbondo RHC Hamugogo	1.343	0.312255
487	0.855146	-2.28281	3	0.5	0.2	0	0	2.68053	0.242779	so Bbondo RHC Nachilala	1.20715	0.301714
488	-1.09787	-5.61792	7	0.833333	0.291667	0.64557	0.1875	6.31248	0.175	so Bbondo RHC Chisangano	0.171691	0.6
489	-0.798817	-1.66939	11	0.5	0.213115	0.21875	0.172414	4.06497	0.187401	so Bbondo RHC Nachilala	0.737208	0.6
490	-3.89973	-3.62086	13	0.4	0.214286	0.552083	0.308642	7.57682	0.175	so Bbondo RHC Chisangano	3.60655	0.205738
491	-0.236243	-1.67847	10	0.291667	0.142857	0.464567	0.243697	3.5129	0.209484	so Bbondo RHC Nachilala	0.588546	0.6
492	4.11687	2.25746	6	0.625	0.166667	0.408451	0.180451	3.38565	0.214574	so Bbondo RHC Makwaba	1.52731	0.288908
493	-3.39775	5.52251	15	0	0.5	0.75	0.425532	9.28994	0.175	so Bbondo RHC Ntanga	0.287617	0.6
494	-1.20289	-5.9326	10	0.833333	0.291667	0.64557	0.0633803	6.61554	0.175	so Bbondo RHC Chisangano	0.367941	0.6
495	-0.866163	-1.75797	5	0.5	0.213115	0.56917	0.172414	4.14659	0.184136	so Bbondo RHC Nachilala	0.715693	0.6
496	-0.367202	-1.88752	8	0.291667	0.142857	0.301136	0.209677	3.6859	0.202564	so Bbondo RHC Nachilala	0.36838	0.6
497	0.0542849	6.89577	20	0	0.2	0.65625	0	8.50832	0.175	so Bbondo RHC Ntanga	3.47679	0.210928
498	2.62035	2.12718	11	0.384615	0.263158	0.615385	0.304878	3.18733	0.222507	so Bbondo RHC Makwaba	0.136399	0.6
499	-0.584698	-1.63992	9	0.5	0.213115	0.21875	0.243697	3.84892	0.196043	so Bbondo RHC Nachilala	0.658247	0.6
500	4.68176	-0.721451	6	1	0.8	0	0.114286	1.4974	0.290104	so Bbondo RHC Hamugogo	1.95877	0.290104
501	-1.51065	7.16394	11	0	0	0.0967742	0	9.43592	0.175	so Bbondo RHC Ntanga	2.33427	0.256629
502	-0.36738	-1.88918	3	0.291667	0.142857	0.301136	0.209677	3.68647	0.202541	so Bbondo RHC Nachilala	0.366721	0.6
503	-1.02857	6.05644	7	1	0.173913	0.453237	0	8.23688	0.175	so Bbondo RHC Ntanga	2.16838	0.263265
504	-0.684916	-1.80153	9	0.5	0.213115	0.56917	0.249221	3.97698	0.190921	so Bbondo RHC Nachilala	0.563166	0.6
505	-0.995701	6.163	7	1	0.173913	0.453237	0	8.31172	0.175	so Bbondo RHC Ntanga	2.23087	0.260765
506	-0.530324	-2.09174	10	0.5	0.213115	0.56917	0.209677	3.89642	0.194143	so Bbondo RHC Nachilala	0.242339	0.6
507	-0.963361	-2.02632	5	0.5	0.213115	0.56917	0.249221	4.29794	0.178082	so Bbondo RHC Nachilala	0.65315	0.6
508	-0.749241	-1.62973	7	0.5	0.213115	0.21875	0.172414	4.0097	0.189612	so Bbondo RHC Nachilala	0.741401	0.6
509	1.88043	-0.528158	7	0.222222	0.481481	1	0.328947	1.41385	0.293446	so Bbondo RHC Hamugogo	0.863958	0.6
510	1.07957	-2.21925	5	0.5	0.2	0	0	2.45349	0.25186	so Bbondo RHC Nachilala	1.43172	0.292731
511	-0.64458	5.96785	15	1	0.173913	0.453237	0	7.96824	0.175	so Bbondo RHC Ntanga	2.52127	0.249149
512	1.91757	-0.345798	7	0.222222	0.481481	1	0.328947	1.4521	0.291916	so Bbondo RHC Hamugogo	0.887707	0.6
513	-0.773407	6.35963	16	0.333333	0.214286	0.463415	0	8.37381	0.175	so Bbondo RHC Ntanga	2.50615	0.249754
514	-3.29558	5.36202	9	0.333333	0.285714	0.75	0.425532	9.10454	0.175	so Bbondo RHC Ntanga	0.209818	0.6
515	2.5809	-0.814299	15	0.181818	0.5	0.85	0.237705	0.658736	0.323651	so Bbondo RHC Hamugogo	0.171226	0.6
516	-0.91645	5.73026	5	1	0.173913	0.453237	0	7.89983	0.175	so Bbondo RHC Ntanga	2.21493	0.261403
517	-2.87622	5.36517	12	0.333333	0.285714	0.236364	0.368421	8.81189	0.175	so Bbondo RHC Ntanga	0.2607	0.6
518	6.15074	0.704624	12	1	0.117647	0	0.338983	3.4004	0.213984	so Bbondo RHC Hamugogo	3.71172	0.213984
519	-3.71458	5.83905	6	0	0.5	0.648649	0.425532	9.73786	0.175	so Bbondo RHC Ntanga	0.704483	0.6
520	-0.749597	-2.12362	5	0.5	0.213115	0.56917	0.249221	4.11599	0.185361	so Bbondo RHC Nachilala	0.41915	0.6
521	2.3467	-0.777604	18	0.181818	0.5	1	0.274648	0.894138	0.314234	so Bbondo RHC Hamugogo	0.380922	0.6
522	3.332	2.41091	10	0	0.333333	0.658228	0.296296	3.41789	0.213285	so Bbondo RHC Makwaba	0.832558	0.6
523	-0.737158	-2.04226	4	0.5	0.213115	0.56917	0.249221	4.0826	0.186696	so Bbondo RHC Nachilala	0.440494	0.6
524	-0.864919	-1.63381	9	0.5	0.213115	0.21875	0.172414	4.12463	0.185015	so Bbondo RHC Nachilala	0.806181	0.6
525	-0.38817	-1.82098	11	0.291667	0.142857	0.301136	0.209677	3.69098	0.202361	so Bbondo RHC Nachilala	0.436111	0.6
526	-0.608864	-5.5614	5	0.846154	0.371429	0.6	0.170213	5.94596	0.175	so Bbondo RHC Chisangano	0.348286	0.6
527	3.3368	1.88663	16	0	0.307692	0	0.296296	2.89419	0.234232	so Bbondo RHC Makwaba	0.731159	0.6
528	3.96583	1.92684	9	1	0.1875	0.304527	0.180451	3.02721	0.228912	so Bbondo RHC Makwaba	1.35433	0.295827
529	-1.25087	-5.35958	14	0.833333	0.291667	0.64557	0.0633803	6.23479	0.175	so Bbondo RHC Chisangano	0.44713	0.6
530	1.0929	7.24993	10	1	0	0.615385	0	8.52241	0.175	so Bbondo RHC Ntanga	4.5708	0.175
531	3.42618	2.32585	16	0	0.307692	0.658228	0.296296	3.33761	0.216496	so Bbondo RHC Makwaba	0.879342	0.6
532	-4.14779	-3.68331	24	1	0	0.552083	0.308642	7.83121	0.175	so Bbondo RHC Chisangano	3.77955	0.198818
533	0.940439	-2.34416	12	0.5	0.2	0	0	2.6365	0.24454	so Bbondo RHC Nachilala	1.29516	0.298194
534	5.83143	0.153282	5	1	0.117647	0	0.321429	2.86464	0.235415	so Bbondo RHC Hamugogo	3.22856	0.235415
535	3.85371	2.55194	13	0.166667	0.24	0.304527	0.0909091	3.61432	0.205427	so Bbondo RHC Makwaba	1.36161	0.295535
536	-0.825294	-1.64993	15	0.5	0.213115	0.21875	0.172414	4.08798	0.186481	so Bbondo RHC Nachilala	0.768792	0.6
537	0.116655	6.92135	13	0	0.2	0.15	0	8.50919	0.175	so Bbondo RHC Ntanga	3.54419	0.208233
538	4.16076	-0.886575	9	1	0.473684	1	0.248485	0.956664	0.311733	so Bbondo RHC Hamugogo	1.4475	0.311733
539	1.89749	-0.275375	8	0.222222	0.481481	1	0	1.50292	0.289883	so Bbondo RHC Hamugogo	0.937167	0.6
540	-0.862431	-5.76674	7	0.846154	0.371429	0.6	0.1875	6.2665	0.175	so Bbondo RHC Chisangano	0.115823	0.6
541	-0.453027	-5.73412	8	0	0.4	1	0.170213	5.98264	0.175	so Bbondo RHC Chisangano	0.487163	0.6
542	-1.06553	-5.68074	9	0.846154	0.371429	0.64557	0.1875	6.33666	0.175	so Bbondo RHC Chisangano	0.128472	0.6
543	-3.74656	-3.40125	8	0.4	0.214286	0.8	0.338462	7.35888	0.175	so Bbondo RHC Nachilala	3.58271	0.206692
544	-1.20982	-5.92797	13	0.833333	0.291667	0.64557	0.0633803	6.61672	0.175	so Bbondo RHC Chisangano	0.369832	0.6
545	4.09288	-0.562442	6	0	0.285714	1	0.142857	0.986246	0.31055	so Bbondo RHC Hamugogo	1.37878	0.31055
546	-0.819607	6.45748	8	0.333333	0.214286	0.463415	0	8.48187	0.175	so Bbondo RHC Ntanga	2.50005	0.249998
547	2.86769	2.10383	18	0.384615	0.263158	0.615385	0.304878	3.12763	0.224895	so Bbondo RHC Makwaba	0.2784	0.6
548	2.76303	-0.858592	11	0.181818	0.5	0.85	0.237705	0.471683	0.331133	so Bbondo RHC Hamugogo	0.145342	0.6
549	2.56721	-0.963115	8	0.181818	0.5	0.85	0.237705	0.645605	0.324176	so Bbondo RHC Hamugogo	0.289738	0.6
550	1.99505	-0.723305	7	0.857143	0.454545	1	0.328947	1.2486	0.300056	so Bbondo RHC Hamugogo	0.728043	0.6
551	3.74621	2.56232	6	0.166667	0.24	0.304527	0.0909091	3.60704	0.205719	so Bbondo RHC Makwaba	1.26906	0.299238
552	0.150417	6.70637	13	0	0.2	0.15	0	8.29678	0.175	so Bbondo RHC Ntanga	3.49321	0.210272
553	3.85566	-0.510737	13	0.25	0.5	0.916667	0.142857	0.811896	0.317524	so Bbondo RHC Hamugogo	1.15162	0.317524
554	-0.373421	-1.90067	9	0.291667	0.142857	0.301136	0.209677	3.6951	0.202196	so Bbondo RHC Nachilala	0.355559	0.6
555	-0.907388	-2.0519	11	0.5	0.213115	0.56917	0.249221	4.24982	0.180007	so Bbondo RHC Nachilala	0.591778	0.6
556	-1.71269	7.07165	7	0.5	0	0	0.181818	9.45975	0.175	so Bbondo RHC Ntanga	2.12991	0.264804
557	4.48345	-0.579677	3	0	0.285714	1	0.248485	1.34121	0.296352	so Bbondo RHC Hamugogo	1.76595	0.296352
558	2.4542	2.02988	14	0.384615	0.263158	0.615385	0.298701	3.1278	0.224888	so Bbondo RHC Makwaba	0.163752	0.6
559	-3.53262	7.696	11	0	0	0	0	11.0094	0.175	so Bbondo RHC Ntanga	2.26567	0.259373
560	-0.727741	-2.12214	10	0.5	0.213115	0.56917	0.249221	4.09455	0.186218	so Bbondo RHC Nachilala	0.398959	0.6
561	3.71067	2.06009	7	1	0.1875	0.304527	0.180451	3.10534	0.225787	so Bbondo RHC Makwaba	1.09978	0.306009
562	-0.757237	6.46119	8	0.333333	0.214286	0.463415	0	8.45566	0.175	so Bbondo RHC Ntanga	2.55891	0.247644
563	-4.10497	-3.72853	7	0	0.3	0.552083	0.308642	7.80664	0.175	so Bbondo RHC Chisangano	3.71935	0.201226
564	-0.91645	-5.53026	7	0.846154	0.371429	0.6	0.1875	6.12503	0.175	so Bbondo RHC Chisangano	0.149318	0.6
565	2.80621	2.05694	7	0.384615	0.263158	0.615385	0.304878	3.0885	0.22646	so Bbondo RHC Makwaba	0.20397	0.6
566	1.97745	-0.543911	4	0.222222	0.481481	1	0.328947	1.31732	0.297307	so Bbondo RHC Hamugogo	0.765874	0.6
567	-0.579189	-5.8783	13	0.846154	0.371429	0.6	0.170213	6.17388	0.175	so Bbondo RHC Chisangano	0.409977	0.6
568	2.9855	2.27544	7	0	0.307692	0.658228	0.304878	3.28806	0.218478	so Bbondo RHC Makwaba	0.468565	0.6
569	1.124	-2.26613	5	0.5	0.2	0	0	2.4389	0.252444	so Bbondo RHC Nachilala	1.47572	0.290971
570	3.96974	2.3429	16	1	0.1875	0.304527	0.180451	3.43257	0.212697	so Bbondo RHC Makwaba	1.40163	0.293935
571	-0.45054	7.2642	16	0.142857	0	0.3125	0.36	9.04395	0.175	so Bbondo RHC Ntanga	3.2137	0.221452
572	-1.03302	5.99398	7	1	0.173913	0.658537	0	8.1857	0.175	so Bbondo RHC Ntanga	2.148	0.26408
573	2.43324	-0.74925	14	0.181818	0.5	0.85	0.274648	0.81914	0.317234	so Bbondo RHC Hamugogo	0.291415	0.6
574	2.39325	-0.371743	7	0.384615	0.413793	0.85	0.274648	1.03457	0.308617	so Bbondo RHC Hamugogo	0.478814	0.6
575	-1.98421	6.62668	12	0	0.105263	0.415385	0.326087	9.23286	0.175	so Bbondo RHC Ntanga	1.61863	0.285255
576	-0.86403	-5.66277	7	0.846154	0.371429	0.6	0.1875	6.18893	0.175	so Bbondo RHC Chisangano	0.0746197	0.6
577	4.02163	-0.50388	9	0	0.285714	0.916667	0.142857	0.952569	0.311897	so Bbondo RHC Hamugogo	1.3163	0.311897
578	-1.32035	-6.00896	8	0	0	0.64557	0.0633803	6.75087	0.175	so Bbondo RHC Chisangano	0.506238	0.6
579	2.07909	-0.440128	4	0.222222	0.481481	1	0.274648	1.2654	0.299384	so Bbondo RHC Hamugogo	0.701714	0.6
580	3.94096	2.3012	9	1	0.1875	0.304527	0.180451	3.38559	0.214576	so Bbondo RHC Makwaba	1.36369	0.295452
581	6.15963	0.857517	7	0	0	0	0.338983	3.48729	0.210508	so Bbondo RHC Makwaba	3.72356	0.210508
582	-0.584343	-1.63529	11	0.5	0.213115	0.21875	0.243697	3.84781	0.196088	so Bbondo RHC Nachilala	0.662458	0.6
583	-3.71991	-3.39458	8	0.4	0.214286	0.8	0.338462	7.33151	0.175	so Bbondo RHC Nachilala	3.55533	0.207787
584	2.70031	-0.807813	6	0.181818	0.5	0.85	0.237705	0.547823	0.328087	so Bbondo RHC Hamugogo	0.0918178	0.6
585	-1.77542	-2.23222	7	0.75	0.2	0.619048	0.21875	5.13564	0.175	so Bbondo RHC Nachilala	1.42381	0.293048
586	-0.659862	-1.93422	9	0.5	0.213115	0.56917	0.249221	3.9813	0.190748	so Bbondo RHC Nachilala	0.445196	0.6
587	-0.504381	-2.13511	23	0.291667	0.142857	0.56917	0.209677	3.8839	0.194644	so Bbondo RHC Nachilala	0.194442	0.6
588	-1.10498	7.21416	14	0	0	0.0967742	0.54023	9.28394	0.175	so Bbondo RHC Ntanga	2.66253	0.243499
589	3.88623	2.59049	14	0.166667	0.24	0.304527	0.0909091	3.65812	0.203675	so Bbondo RHC Makwaba	1.4073	0.293708
590	0.00310944	-1.72906	10	0.291667	0.142857	0.301136	0.291667	3.28907	0.218437	so Bbondo RHC Nachilala	0.63492	0.6
591	4.02412	2.45761	12	0.888889	0.333333	0.304527	0.180451	3.55657	0.207737	so Bbondo RHC Makwaba	1.48627	0.290549
592	3.78814	2.50116	12	0.166667	0.24	0.304527	0.180451	3.55313	0.207875	so Bbondo RHC Makwaba	1.28108	0.298757
593	-3.32898	5.1919	13	0.333333	0.285714	0.75	0	9.0106	0.175	so Bbondo RHC Ntanga	0.350127	0.6
594	4.41522	-0.495725	7	0	0.285714	1	0.248485	1.30703	0.297719	so Bbondo RHC Hamugogo	1.70688	0.297719
595	-1.75534	-2.23185	10	0.75	0.2	0.619048	0.21875	5.11606	0.175	so Bbondo RHC Nachilala	1.40374	0.29385
596	0.278889	-1.54504	9	0	0.333333	0	0.291667	2.98192	0.230723	so Bbondo RHC Nachilala	0.95002	0.6
597	-4.08791	-3.59047	14	1	0	0.552083	0.308642	7.74349	0.175	so Bbondo RHC Chisangano	3.77932	0.198827
598	-0.958207	-1.81561	13	0.5	0.213115	0.56917	0.249221	4.24775	0.18009	so Bbondo RHC Nachilala	0.749229	0.6
599	-0.0672569	7.34352	11	0.142857	0	0.3125	0	8.96938	0.175	so Bbondo RHC Ntanga	3.57912	0.206835
600	2.46202	1.92295	7	0.384615	0.263158	0.615385	0.298701	3.02221	0.229112	so Bbondo RHC Makwaba	0.16583	0.6
601	6.03204	1.17331	5	0	0	0	0.354839	3.56387	0.207445	so Bbondo RHC Makwaba	3.51568	0.209373
602	-0.719744	7.61539	8	0.5	0.272727	0.23913	0	9.47468	0.175	so Bbondo RHC Ntanga	3.21697	0.221321
603	3.79027	2.49894	18	0.166667	0.24	0.304527	0.180451	3.55129	0.207949	so Bbondo RHC Makwaba	1.28215	0.298714
604	6.03968	0.507253	7	1	0.117647	0	0.338983	3.20721	0.221712	so Bbondo RHC Hamugogo	3.5362	0.221712
605	3.77783	2.28785	20	1	0.1875	0.304527	0.180451	3.34107	0.216357	so Bbondo RHC Makwaba	1.20203	0.301919
606	3.93172	2.05379	7	1	0.1875	0.304527	0.180451	3.14231	0.224307	so Bbondo RHC Makwaba	1.32018	0.297193
607	3.29345	-0.990914	19	0	0.433735	0	0.24	0.0831649	0.346673	so Bbondo RHC Hamugogo	0.631965	0.6
608	-0.643691	-2.14345	5	0.5	0.213115	0.56917	0.249221	4.01974	0.18921	so Bbondo RHC Nachilala	0.312728	0.6
609	-0.643158	-5.52359	6	0.846154	0.371429	0.6	0.1875	5.93923	0.175	so Bbondo RHC Chisangano	0.332016	0.6
610	-1.9819	6.62946	10	0	0.105263	0.415385	0.326087	9.23386	0.175	so Bbondo RHC Ntanga	1.62224	0.285111
611	2.14715	-0.667151	7	0.222222	0.481481	1	0.274648	1.11662	0.305335	so Bbondo RHC Hamugogo	0.578237	0.6
612	3.72435	-0.923641	12	0.8	0.615385	0.916667	0.142857	0.519291	0.329228	so Bbondo RHC Hamugogo	1.02205	0.329228
613	-0.752262	-2.37844	13	0.5	0.238095	0.56917	0.249221	4.19492	0.182203	so Bbondo RHC Nachilala	0.418926	0.6
614	4.11136	2.48578	12	0.888889	0.333333	0.408451	0.180451	3.60479	0.205808	so Bbondo RHC Makwaba	1.57797	0.286881
615	-0.950034	-1.72869	9	0.5	0.213115	0.56917	0.172414	4.22398	0.181041	so Bbondo RHC Nachilala	0.797203	0.6
616	-0.77856	-2.39253	5	0.5	0.238095	0.56917	0.249221	4.22438	0.181025	so Bbondo RHC Nachilala	0.448235	0.6
617	-3.79809	-3.44183	10	0.4	0.214286	0.8	0.338462	7.42084	0.175	so Bbondo RHC Chisangano	3.631	0.20476
618	4.06001	-0.591909	9	0	0.285714	1	0.142857	0.943718	0.312251	so Bbondo RHC Hamugogo	1.34302	0.312251
619	-3.77677	5.73934	10	0	0.5	0.648649	0.425532	9.7127	0.175	so Bbondo RHC Ntanga	0.714802	0.6
620	2.92082	2.01802	10	0	0.307692	0.658228	0.304878	3.03681	0.228527	so Bbondo RHC Makwaba	0.308822	0.6
621	-4.11776	-3.6709	4	1	0	0.552083	0.308642	7.79875	0.175	so Bbondo RHC Chisangano	3.76069	0.199572
622	1.8536	-0.556512	6	0.222222	0.481481	1	0.328947	1.42999	0.2928	so Bbondo RHC Hamugogo	0.884507	0.6
623	-0.523927	-1.8864	17	0.291667	0.142857	0.56917	0.209677	3.83799	0.19648	so Bbondo RHC Nachilala	0.407345	0.6
624	4.61583	-0.710332	5	1	0.8	0	0.248485	1.43496	0.292602	so Bbondo RHC Hamugogo	1.89286	0.292602
625	-0.46742	-2.18811	4	0.291667	0.142857	0.301136	0.209677	3.86445	0.195422	so Bbondo RHC Nachilala	0.133907	0.6
626	0.762746	-2.28003	6	0.5	0.2	0	0	2.76082	0.239567	so Bbondo RHC Nachilala	1.11471	0.305412
627	2.50538	-0.544837	6	0.384615	0.413793	0.85	0.274648	0.842727	0.316291	so Bbondo RHC Hamugogo	0.27869	0.6
628	-2.02063	-2.44775	13	0.75	0.2	0.592593	0.21875	5.42733	0.175	so Bbondo RHC Nachilala	1.67984	0.282806
629	2.04178	-0.701066	10	0.857143	0.454545	1	0.274648	1.20851	0.301659	so Bbondo RHC Hamugogo	0.681527	0.6
630	-0.784602	-1.69885	15	0.5	0.213115	0.21875	0.172414	4.05588	0.187765	so Bbondo RHC Nachilala	0.705188	0.6
631	-0.82245	5.62667	12	1	0.173913	0.453237	0	7.76241	0.175	so Bbondo RHC Ntanga	2.29891	0.258044
632	-1.11511	6.1504	14	0	0	0.658537	0	8.36203	0.175	so Bbondo RHC Ntanga	2.11358	0.265457
633	-0.526059	-1.88399	13	0.5	0.213115	0.56917	0.209677	3.83951	0.19642	so Bbondo RHC Nachilala	0.410431	0.6
634	0.0777404	6.59128	7	0	0.2	0.65625	0	8.21737	0.175	so Bbondo RHC Ntanga	3.38544	0.214582
635	4.34485	-0.553547	9	0	0.285714	1	0.248485	1.21997	0.301201	so Bbondo RHC Hamugogo	1.63026	0.301201
636	-1.66631	-2.36973	10	0.75	0.2	0.619048	0	5.06506	0.175	so Bbondo RHC Nachilala	1.31946	0.297222
637	4.11527	2.48949	5	0.888889	0.333333	0.408451	0.180451	3.60935	0.205626	so Bbondo RHC Makwaba	1.58285	0.286686
638	-0.312117	-1.92755	12	0.291667	0.142857	0.301136	0.209677	3.64237	0.204305	so Bbondo RHC Nachilala	0.33041	0.6
639	-0.981486	-1.74129	7	0.5	0.213115	0.56917	0.172414	4.25713	0.179715	so Bbondo RHC Nachilala	0.81304	0.6
640	6.17242	0.934426	11	0	0	0	0.338983	3.53966	0.208414	so Bbondo RHC Makwaba	3.71314	0.208414
641	-3.34284	6.21322	11	0	0	0.648649	0	9.75066	0.175	so Bbondo RHC Ntanga	0.77814	0.6
642	-1.86249	-2.29189	7	0.75	0.2	0.619048	0.21875	5.23457	0.175	so Bbondo RHC Nachilala	1.51112	0.289555
643	3.3663	-0.864337	3	0	0.433735	0	0.24	0.209095	0.341636	so Bbondo RHC Hamugogo	0.659511	0.6
644	3.96868	2.30398	9	1	0.1875	0.304527	0.180451	3.39438	0.214225	so Bbondo RHC Makwaba	1.39133	0.294347
645	-1.6951	-2.49946	5	0.75	0.2	0.592593	0	5.12907	0.175	so Bbondo RHC Nachilala	1.36526	0.29539
646	2.24008	-0.901587	9	0.857143	0.454545	1	0.274648	0.976868	0.310925	so Bbondo RHC Hamugogo	0.516393	0.6
647	4.36706	2.20724	16	0.625	0.166667	0.408451	0.157895	3.41368	0.213453	so Bbondo RHC Makwaba	1.76739	0.279304
648	-0.746753	-5.63979	8	0.846154	0.371429	0.6	0.1875	6.09486	0.175	so Bbondo RHC Chisangano	0.1941	0.6
649	0.0988865	-1.86398	4	0	0.333333	0	0	3.22896	0.220842	so Bbondo RHC Nachilala	0.59699	0.6
650	-4.03567	7.4877	18	0	0.333333	0	0	11.1654	0.175	so Bbondo RHC Ntanga	2.21865	0.261254
651	5.85684	-0.131748	9	0.5	0.166667	0	0.321429	2.78584	0.238567	so Bbondo RHC Hamugogo	3.18845	0.238567
652	3.84394	1.9413	7	1	0.1875	0.304527	0.180451	3.01328	0.229469	so Bbondo RHC Makwaba	1.23189	0.300724
653	-0.771275	-2.34916	9	0.5	0.238095	0.56917	0.249221	4.20344	0.181862	so Bbondo RHC Nachilala	0.429827	0.6
654	3.5989	-0.694764	8	0.8	0.615385	0.916667	0.142857	0.496257	0.33015	so Bbondo RHC Hamugogo	0.876206	0.6
655	3.88196	2.435	7	0.166667	0.24	0.304527	0.180451	3.5046	0.209816	so Bbondo RHC Makwaba	1.34439	0.296225
656	2.02081	-0.551508	8	0.222222	0.481481	1	0.274648	1.27406	0.299037	so Bbondo RHC Hamugogo	0.72193	0.6
657	-0.118254	6.40911	13	1	0.2	0.65625	0	8.12761	0.175	so Bbondo RHC Ntanga	3.14189	0.224325
658	-0.681363	-5.75821	8	0.846154	0.371429	0.6	0.1875	6.14375	0.175	so Bbondo RHC Chisangano	0.267891	0.6
659	-0.733426	-2.04374	7	0.5	0.213115	0.56917	0.249221	4.07936	0.186825	so Bbondo RHC Nachilala	0.436512	0.6
660	-0.316381	-1.93829	15	0.291667	0.142857	0.301136	0.209677	3.64923	0.204031	so Bbondo RHC Nachilala	0.31924	0.6
661	1.90655	-0.276301	9	0.222222	0.481481	1	0	1.49455	0.290218	so Bbondo RHC Hamugogo	0.928752	0.6
662	-0.48519	-2.16013	7	0.291667	0.142857	0.56917	0.209677	3.87293	0.195083	so Bbondo RHC Nachilala	0.164061	0.6
663	4.01683	-0.582829	11	0	0.285714	0.916667	0.142857	0.909267	0.313629	so Bbondo RHC Hamugogo	1.30096	0.313629
664	2.63314	-0.818932	17	0.181818	0.5	0.85	0.237705	0.607481	0.325701	so Bbondo RHC Hamugogo	0.134536	0.6
665	1.86924	-0.365627	7	0.222222	0.481481	1	0.328947	1.4867	0.290532	so Bbondo RHC Hamugogo	0.924027	0.6
666	2.70404	-0.80911	8	0.181818	0.5	0.85	0.237705	0.543875	0.328245	so Bbondo RHC Hamugogo	0.0922343	0.6
667	-0.284575	-1.60656	26	0.291667	0.142857	0.464567	0.243697	3.54745	0.208102	so Bbondo RHC Nachilala	0.652474	0.6
668	2.66992	2.25839	16	0.384615	0.263158	0.615385	0.304878	3.30787	0.217685	so Bbondo RHC Makwaba	0.273367	0.6
669	-0.271603	-1.66309	11	0.291667	0.142857	0.464567	0.243697	3.54472	0.208211	so Bbondo RHC Nachilala	0.597879	0.6
670	-0.864742	-2.1516	7	0.5	0.213115	0.56917	0.249221	4.2344	0.180624	so Bbondo RHC Nachilala	0.523409	0.6
671	6.04555	0.857146	13	0	0	0	0.338983	3.39118	0.214353	so Bbondo RHC Makwaba	3.61516	0.214353
672	-1.98332	6.68969	6	0	0.105263	0.415385	0.326087	9.28452	0.175	so Bbondo RHC Ntanga	1.66488	0.283405
673	3.78672	-0.846175	8	0.8	0.615385	0.916667	0.142857	0.596757	0.32613	so Bbondo RHC Hamugogo	1.07129	0.32613
674	-0.82405	7.22973	7	0.5	0.272727	0.23913	0.54023	9.17063	0.175	so Bbondo RHC Ntanga	2.89014	0.234395
675	-0.476305	-5.86385	11	0	0.4	0.6	0.170213	6.09974	0.175	so Bbondo RHC Chisangano	0.496682	0.6
676	-0.871139	-2.40327	10	0.5	0.238095	0.56917	0.249221	4.3154	0.177384	so Bbondo RHC Nachilala	0.539967	0.6
677	-1.57551	-2.39364	12	1	0.375	0.35	0	4.98429	0.150628	so Bbondo RHC Nachilala	1.23148	0.300741
678	-1.73615	6.8424	21	0	0.105263	0.415385	0.181818	9.27728	0.175	so Bbondo RHC Ntanga	1.94654	0.272138
679	1.97976	-0.612295	9	0.222222	0.481481	1	0.328947	1.29277	0.298289	so Bbondo RHC Hamugogo	0.750913	0.6
680	-0.328109	-1.98444	10	0.291667	0.142857	0.301136	0.209677	3.6726	0.203096	so Bbondo RHC Nachilala	0.272158	0.6
681	-2.91158	5.24749	13	0.333333	0.285714	0.236364	0	8.75189	0.175	so Bbondo RHC Ntanga	0.301034	0.6
682	1.78235	-0.357844	17	0.222222	0.481481	0	0.328947	1.56879	0.287248	so Bbondo RHC Hamugogo	1.00763	0.309695
683	0.593227	6.93673	9	0	0	0.15	0	8.36221	0.175	so Bbondo RHC Ntanga	3.9895	0.19042
684	-1.74787	-2.28949	5	0.75	0.2	0.619048	0.21875	5.12295	0.175	so Bbondo RHC Nachilala	1.39649	0.294141
685	2.70919	-0.830052	9	0.181818	0.5	0.85	0.237705	0.531824	0.328727	so Bbondo RHC Hamugogo	0.112055	0.6
686	3.57313	2.15071	6	1	0.1875	0.304527	0.296296	3.17623	0.222951	so Bbondo RHC Makwaba	0.97325	0.6
687	2.40534	-0.655846	6	0.384615	0.413793	0.85	0.274648	0.878446	0.314862	so Bbondo RHC Hamugogo	0.323913	0.6
688	-0.803615	-1.99778	6	0.5	0.213115	0.56917	0.249221	4.13601	0.18456	so Bbondo RHC Nachilala	0.52022	0.6
689	-0.547382	-5.95336	8	0.846154	0.371429	0.6	0.170213	6.214	0.175	so Bbondo RHC Chisangano	0.476998	0.6
690	0.592517	6.9358	10	0	0	0.15	0	8.36155	0.175	so Bbondo RHC Ntanga	3.98849	0.19046
691	3.73501	2.3542	8	1	0.1875	0.304527	0.180451	3.39961	0.214015	so Bbondo RHC Makwaba	1.17929	0.302828
692	-1.41381	7.06738	13	0	0	0.0967742	0	9.30391	0.175	so Bbondo RHC Ntanga	2.33478	0.256609
693	-1.4888	-2.39901	17	1	0.375	0.35	0	4.9026	0.153896	so Bbondo RHC Nachilala	1.14602	0.304159
694	-1.26295	-6.00377	12	0.833333	0.291667	0.64557	0.0633803	6.70862	0.175	so Bbondo RHC Chisangano	0.460635	0.6
695	-3.91253	-3.51634	3	0.4	0.214286	0.552083	0.308642	7.55345	0.175	so Bbondo RHC Chisangano	3.67752	0.202899
696	-0.33966	-6.01785	15	1	0	1	0.170213	6.14314	0.175	so Bbondo RHC Chisangano	0.687123	0.6
697	-4.35409	-3.75874	6	0	0.3	0.552083	0	8.05085	0.175	so Bbondo RHC Chisangano	3.91875	0.19325
698	-1.03266	-5.72096	5	0.846154	0.371429	0.64557	0.1875	6.34436	0.175	so Bbondo RHC Chisangano	0.104729	0.6
699	-1.26473	-5.82085	9	0.833333	0.291667	0.64557	0.0633803	6.57467	0.175	so Bbondo RHC Chisangano	0.357329	0.6
700	-0.939194	-1.88103	17	0.5	0.213115	0.56917	0.249221	4.24211	0.180316	so Bbondo RHC Nachilala	0.696677	0.6
701	3.48251	1.98003	11	1	0.1875	0.304527	0.296296	2.99716	0.230113	so Bbondo RHC Makwaba	0.869477	0.6
702	1.1869	-2.25242	11	0	0	0	0	2.37806	0.254878	so Bbondo RHC Nachilala	1.53858	0.288457
703	-1.06091	-5.68186	5	0.846154	0.371429	0.64557	0.1875	6.33437	0.175	so Bbondo RHC Chisangano	0.123883	0.6
704	3.7375	2.41128	18	0.166667	0.24	0.304527	0.180451	3.4564	0.211744	so Bbondo RHC Makwaba	1.20044	0.301982
705	-0.140289	-1.5202	25	0.291667	0.142857	0.464567	0.243697	3.39115	0.214354	so Bbondo RHC Nachilala	0.765166	0.6
706	5.22177	-0.508513	6	0	0.333333	0	0	2.07073	0.267171	so Bbondo RHC Hamugogo	2.50764	0.267171
707	3.79862	1.95242	8	1	0.1875	0.304527	0.180451	3.015	0.2294	so Bbondo RHC Makwaba	1.1862	0.302552
708	-0.972778	6.05606	8	1	0.173913	0.453237	0	8.20797	0.175	so Bbondo RHC Ntanga	2.22207	0.261117
709	-0.108659	6.44302	15	1	0.2	0.65625	0	8.15464	0.175	so Bbondo RHC Ntanga	3.16133	0.223547
710	-0.996767	5.76826	6	1	0.173913	0.453237	0	7.97435	0.175	so Bbondo RHC Ntanga	2.14015	0.264394
711	-0.107593	6.59962	11	1	0.2	0.65625	0	8.29749	0.175	so Bbondo RHC Ntanga	3.21404	0.221439
712	4.57319	-0.573377	11	0	0.285714	1	0.248485	1.42849	0.29286	so Bbondo RHC Hamugogo	1.85591	0.29286
713	6.01587	0.192015	11	1	0.117647	0	0.321429	3.04926	0.22803	so Bbondo RHC Hamugogo	3.41665	0.22803
714	-0.665725	-2.4055	5	0.5	0.238095	0.56917	0.249221	4.12237	0.185105	so Bbondo RHC Nachilala	0.34793	0.6
715	-0.862431	-5.63386	6	0.846154	0.371429	0.6	0.1875	6.16614	0.175	so Bbondo RHC Chisangano	0.0867721	0.6
716	-4.35303	-3.85715	7	0	0.3	0.552083	0	8.08403	0.175	so Bbondo RHC Chisangano	3.87055	0.195178
717	-1.28729	-5.82863	3	0.833333	0.291667	0.64557	0.0633803	6.59574	0.175	so Bbondo RHC Chisangano	0.381127	0.6
718	4.47137	2.22744	7	0.625	0.166667	0.408451	0.157895	3.4692	0.211232	so Bbondo RHC Makwaba	1.87342	0.275063
719	0.767543	-1.04243	9	0	0	0	0	2.44424	0.25223	so Bbondo RHC Nachilala	1.6506	0.283976
720	-1.27343	-5.89795	8	0.833333	0.291667	0.64557	0.0633803	6.63723	0.175	so Bbondo RHC Chisangano	0.401759	0.6
721	6.78066	0.658663	8	1	0.6	1	0	3.93801	0.192479	so Bbondo RHC Hamugogo	4.28531	0.192479
722	-3.09816	5.20153	12	0.333333	0.285714	0.236364	0	8.85118	0.175	so Bbondo RHC Ntanga	0.268153	0.6
723	2.55087	-0.416221	9	0.384615	0.413793	0.85	0.237705	0.884811	0.314608	so Bbondo RHC Hamugogo	0.348192	0.6
724	2.24364	-0.791504	14	0.857143	0.454545	1	0.274648	0.991078	0.310357	so Bbondo RHC Hamugogo	0.484902	0.6
725	-0.792243	-2.35509	5	0.5	0.238095	0.56917	0.249221	4.2252	0.180992	so Bbondo RHC Nachilala	0.451584	0.6
726	-0.020701	6.40596	11	1	0.2	0.65625	0	8.08523	0.175	so Bbondo RHC Ntanga	3.23422	0.220631
727	-0.867407	-2.15123	9	0.5	0.213115	0.56917	0.249221	4.23687	0.180525	so Bbondo RHC Nachilala	0.526095	0.6
728	-1.7349	6.83702	13	0	0.105263	0.415385	0.181818	9.27207	0.175	so Bbondo RHC Ntanga	1.94363	0.272255
729	4.69526	-0.7865	10	1	0.8	0	0.114286	1.49982	0.290007	so Bbondo RHC Hamugogo	1.97343	0.290007
730	3.69343	2.33585	8	1	0.1875	0.304527	0.180451	3.3753	0.214988	so Bbondo RHC Makwaba	1.13409	0.304637
731	2.76996	2.27451	10	0.384615	0.263158	0.615385	0.304878	3.30895	0.217642	so Bbondo RHC Makwaba	0.32399	0.6
732	4.53338	-0.401951	3	0	0.285714	1	0.248485	1.45296	0.291882	so Bbondo RHC Hamugogo	1.83793	0.291882
733	-0.230556	-1.86009	2	0.291667	0.142857	0.301136	0.209677	3.54667	0.208133	so Bbondo RHC Nachilala	0.413633	0.6
734	-0.731294	-6.11533	14	0.5	0.333333	0.711111	0.0869565	6.45439	0.175	so Bbondo RHC Chisangano	0.483167	0.6
735	2.74349	2.00838	6	0.384615	0.263158	0.615385	0.304878	3.04936	0.228025	so Bbondo RHC Makwaba	0.131429	0.6
736	2.63296	-0.822454	17	0.181818	0.5	0.85	0.237705	0.606582	0.325737	so Bbondo RHC Hamugogo	0.137292	0.6
737	6.75739	0.606772	18	1	0.6	1	0	3.89517	0.194193	so Bbondo RHC Hamugogo	4.24678	0.194193
738	-3.40752	6.36222	10	0	0.25	0.125	0	9.9046	0.175	so Bbondo RHC Ntanga	0.93973	0.6
739	3.71689	2.43278	12	0.166667	0.24	0.304527	0.180451	3.47459	0.211016	so Bbondo RHC Makwaba	1.18897	0.302441
740	0.572082	-1.49704	13	0	0.333333	0	0	2.68489	0.242604	so Bbondo RHC Nachilala	1.19532	0.302187
741	-0.372533	-1.94645	6	0.291667	0.142857	0.301136	0.209677	3.7056	0.201776	so Bbondo RHC Nachilala	0.30982	0.6
742	-0.354053	-1.2133	4	0.4	0.3	0.464567	0.243697	3.57164	0.207134	so Bbondo RHC Nachilala	1.04227	0.308309
743	-0.600335	-6.20614	9	0.5	0.333333	0.711111	0.0857143	6.44827	0.175	so Bbondo RHC Chisangano	0.626188	0.6
744	-0.485723	-1.48369	8	0.291667	0.142857	0.21875	0.243697	3.72808	0.200877	so Bbondo RHC Nachilala	0.783419	0.6

## Sheet: Luumbo
house_id	x_coord	y_coord	population	subregion	2016_Jan_IRS	2012_ITN	2013_ITN	2014_ITN	2015_ITN	dist_to_clinic	health_seeking_clinic	closest_CHW	dist_to_CHW	health_seeking_CHW
0	-11.1983	2.80591	7	NW	0.839015	0.647059	0.517241	0.135458	0.141593	1.6749	0.283004	so Luumbo RHC Static	0.585592	0.6
1	-8.82085	3.12689	7	NW	0.857143	0.25	0	0.266667	0	3.68575	0.20257	so Luumbo RHC Munakandi	0.0215471	0.6
2	-6.40804	-3.33205	12	SE	0.657895	0.5	0.777778	0.154839	0.43038	9.44557	0.175	so Luumbo RHC Nakasiika	1.69453	0.282219
3	-11.8798	2.23011	25	NW	0.839015	0.538462	0.318966	0.135458	0.141593	1.81088	0.277565	so Luumbo RHC Static	0.344419	0.6
4	-12.809	2.22955	15	NW	0.929825	0.375	0.333333	0	0	1.77706	0.278918	so Luumbo RHC Static	1.26029	0.299588
5	0.184727	-12.1409	5	SE	0	0	0	0	0	20.4409	0.175	so Gulumunyanga HP Kota Kota	2.29612	0.258155
6	-10.9372	-7.17346	3	SE	0.878049	0	0	0.144928	0	11.2319	0.175	so Gulumunyanga HP Chilonde	1.78747	0.278501
7	-7.58727	3.75478	23	NW	0.857143	0.133333	0.333333	0.2625	0.157303	4.82815	0.156874	so Luumbo RHC Munakandi	1.37054	0.295178
8	-7.58248	3.76089	11	NW	0.857143	0.133333	0.333333	0.2625	0.157303	4.83268	0.156693	so Luumbo RHC Munakandi	1.37756	0.294898
9	-11.2374	2.86318	8	NW	0.839015	0.647059	0.517241	0.135458	0.141593	1.60717	0.285713	so Luumbo RHC Static	0.610968	0.6
10	-7.60717	3.72068	27	NW	0.857143	0.133333	0.333333	0.2625	0.157303	4.80985	0.157606	so Luumbo RHC Munakandi	1.33778	0.296489
11	-1.14761	-4.74941	4	SE	0	0.222222	0.1	0.317073	0	14.2372	0.175	so Kalelezhi HP Namanondo	2.83644	0.236543
12	-1.208	-4.5602	29	SE	0	0	0.333333	0.317073	0	14.0742	0.175	so Kalelezhi HP Namanondo	2.85413	0.235835
13	8.96704	7.93422	18	SE	0	0.25	0	0.108108	0	21.7469	0.175	so Luumbo RHC Kkutwa	3.74919	0.200032
14	-5.72207	-0.988244	23	SE	0.624277	0.25	0.666667	0.262195	0.151786	8.32058	0.175	so Luumbo RHC Nakasiika	0.793626	0.6
15	-5.70893	-0.995658	6	SE	0.624277	0.25	0.666667	0.262195	0.151786	8.33556	0.175	so Luumbo RHC Nakasiika	0.786347	0.6
16	-6.2647	-8.1012	2	SE	0	0	0	0	0	13.5375	0.175	so Gulumunyanga HP Chilonde	2.97758	0.230897
17	0.183129	-12.1379	5	SE	0	0	0	0	0	20.4375	0.175	so Gulumunyanga HP Kota Kota	2.29582	0.258167
18	-7.64003	3.7368	19	NW	0.857143	0.133333	0.333333	0.2625	0.157303	4.77625	0.15895	so Luumbo RHC Munakandi	1.3153	0.297388
19	-11.2148	2.70102	11	NW	0.839015	0.647059	0.517241	0.135458	0.141593	1.7375	0.2805	so Luumbo RHC Static	0.494765	0.6
20	-11.9266	3.00087	25	NW	0.766234	0.647059	0.517241	0.191667	0.0373134	1.07568	0.306973	so Luumbo RHC Static	0.758557	0.6
21	-6.82315	-3.75199	9	SE	0.657895	0	0.347826	0.154839	0.43038	9.52419	0.175	so Luumbo RHC Nakasiika	2.2561	0.259756
22	-11.2051	2.86169	8	NW	0.839015	0.647059	0.517241	0.135458	0.141593	1.63192	0.284723	so Luumbo RHC Static	0.627072	0.6
23	-10.4667	-7.89697	15	SE	0	0.25	0.264706	0.152778	0.307692	12.0166	0.175	so Gulumunyanga HP Chilonde	1.29564	0.298174
24	-3.22294	0.259733	12	SE	0.22449	0.2	0.125	0.458333	0.2	9.9052	0.175	so Kalelezhi HP Nangandwe	2.71998	0.241201
25	15.314	4.00867	10	SE	0.285714	0.25	0	0	0	27.7263	0.175	so Munyama RHC Bbuyu	5.64386	0.175
26	-7.11942	-0.885945	27	SE	0	0.428571	0.615385	0	0	7.17578	0.175	so Luumbo RHC Nakasiika	1.65847	0.283661
27	-5.73166	-1.53403	2	SE	0.624277	0.333333	0.294118	0.262195	0.151786	8.6489	0.175	so Luumbo RHC Nakasiika	0.247977	0.6
28	-0.570874	-7.3371	11	SE	0	0.5	0	0	0	16.364	0.175	so Kalelezhi HP Namanondo	3.95019	0.191992
29	-0.781533	-7.96628	9	SE	0	0	0.111111	0.705882	0	16.6568	0.175	so Kalelezhi HP Namanondo	4.5948	0.175
30	-5.76736	-1.70934	25	SE	0.624277	0.333333	0.294118	0.262195	0.151786	8.73414	0.175	so Luumbo RHC Nakasiika	0.0847535	0.6
31	-10.8971	-7.16271	4	SE	0.878049	0	0	0.144928	0	11.2266	0.175	so Gulumunyanga HP Chilonde	1.7513	0.279948
32	-5.75333	-8.38289	3	SE	0	0	0	0	0	14.0243	0.175	so Gulumunyanga HP Chilonde	3.5335	0.20866
33	-7.06311	-7.52447	4	SE	0	0	0.333333	0	1	12.6693	0.175	so Gulumunyanga HP Chilonde	2.14033	0.264387
34	-6.90094	-3.71067	34	SE	0.657895	0.285714	0.0833333	0.383838	0	9.44517	0.175	so Luumbo RHC Nakasiika	2.25963	0.259615
35	-12.0868	3.15933	14	NW	0.766234	0.647059	0.517241	0.191667	0.0373134	0.865051	0.315398	so Luumbo Rural Health Centre	0.865051	0.6
36	-2.11281	-8.50243	7	SE	1	0.166667	0.2	0	0	16.1662	0.175	so Gulumunyanga HP Kota Kota	4.54003	0.175
37	-6.50307	-0.817376	6	SE	0.624277	0.25	0.666667	0.262195	0.151786	7.59826	0.175	so Luumbo RHC Nakasiika	1.24006	0.300398
38	-6.88496	-3.71734	11	SE	0.657895	0.285714	0.0833333	0.383838	0	9.45992	0.175	so Luumbo RHC Nakasiika	2.25706	0.259718
39	-12.2138	2.29256	4	NW	0.839015	0.538462	0.318966	0.135458	0.141593	1.68044	0.282783	so Luumbo RHC Static	0.661944	0.6
40	-1.16573	-4.74515	2	SE	0	0.222222	0.1	0.317073	0	14.2203	0.175	so Kalelezhi HP Namanondo	2.85291	0.235884
41	-3.23502	0.307547	12	SE	0.22449	0.2	0.125	0.458333	0.2	9.87622	0.175	so Kalelezhi HP Nangandwe	2.75763	0.239695
42	-3.24336	0.307917	2	SE	0.22449	0.2	0.125	0.458333	0.2	9.86832	0.175	so Kalelezhi HP Nangandwe	2.76461	0.239416
43	-5.64019	-1.45063	7	SE	0.624277	0.333333	0.294118	0.262195	0.151786	8.66742	0.175	so Luumbo RHC Nakasiika	0.341551	0.6
44	15.6928	3.88561	4	SE	0.285714	0	0	0	0	28.1052	0.175	so Munyama RHC Bbuyu	5.29555	0.175
45	-11.6919	2.3439	8	NW	0.839015	0.538462	0.318966	0.135458	0.141593	1.77006	0.279198	so Luumbo RHC Static	0.13842	0.6
46	13.7227	-0.328858	4	SE	0	0	0.1	0.2	0	26.4821	0.175	so Munyama RHC Bbuyu	5.51629	0.175
47	-7.5553	3.93695	14	NW	0.857143	0.666667	0.285714	0.2625	0.157303	4.85578	0.155769	so Luumbo RHC Munakandi	1.48738	0.290505
48	-11.6935	2.35891	7	NW	0.839015	0.538462	0.318966	0.135458	0.141593	1.75569	0.279772	so Luumbo RHC Static	0.141197	0.6
49	10.1615	11.7708	10	SE	0.75	0	0.0769231	0	0.0263158	23.8901	0.175	so Luumbo RHC Chilile	0.640669	0.6
50	-7.51534	3.79944	13	NW	0.857143	0.133333	0.333333	0.2625	0.157303	4.89835	0.154066	so Luumbo RHC Munakandi	1.45485	0.291806
51	-11.2084	2.71992	6	NW	0.839015	0.647059	0.517241	0.135458	0.141593	1.72828	0.280869	so Luumbo RHC Static	0.512988	0.6
52	-10.7784	-7.08136	4	SE	0.878049	0	0	0.144928	0	11.1627	0.175	so Gulumunyanga HP Chilonde	1.66093	0.283563
53	-7.07697	-3.72216	3	SE	0.0722892	0.285714	0.0833333	0.383838	0	9.35304	0.175	so Luumbo RHC Nakasiika	2.36551	0.25538
54	9.03009	8.028	4	SE	0	0.25	0	0.108108	0	21.8262	0.175	so Luumbo RHC Chilile	3.71775	0.20129
55	-11.7301	2.51514	58	NW	0.839015	0.538462	0.318966	0.135458	0.141593	1.59844	0.286062	so Luumbo RHC Static	0.248433	0.6
56	14.0211	-0.569781	2	SE	0	0	0	0.2	0.222222	26.8161	0.175	so Munyama RHC Bbuyu	5.23656	0.175
57	-7.16631	-0.928385	3	SE	0	0.428571	0.615385	0	0	7.17015	0.175	so Luumbo RHC Nakasiika	1.6761	0.282956
58	-11.8933	3.02256	14	NW	0.766234	0.647059	0.517241	0.191667	0.0373134	1.072	0.30712	so Luumbo RHC Static	0.762133	0.6
59	-11.1546	2.62856	25	NW	0.839015	0.647059	0.517241	0.135458	0.141593	1.83152	0.276739	so Luumbo RHC Static	0.492128	0.6
60	-5.8306	-8.38975	2	SE	0	0	0	0	0	13.9939	0.175	so Gulumunyanga HP Chilonde	3.45973	0.211611
61	-12.0681	2.34464	2	NW	0.839015	0.538462	0.318966	0.135458	0.141593	1.65268	0.283893	so Luumbo RHC Static	0.514587	0.6
62	-5.63717	-9.75189	2	SE	0	0	0	0	0	15.2942	0.175	so Gulumunyanga HP Chilonde	4.15832	0.183667
63	-1.15969	-4.72958	20	SE	0	0.222222	0.1	0.317073	0	14.2156	0.175	so Kalelezhi HP Namanondo	2.84322	0.236271
64	-12.3436	2.35854	5	NW	0.839015	0.538462	0.318966	0.135458	0.141593	1.60428	0.285829	so Luumbo RHC Static	0.790263	0.6
65	-7.61445	3.74551	2	NW	0.857143	0.133333	0.333333	0.2625	0.157303	4.8014	0.157944	so Luumbo RHC Munakandi	1.34208	0.296317
66	-12.5335	1.68451	5	NW	0	0.375	0.333333	0	0	2.28021	0.258792	so Luumbo RHC Static	1.17914	0.302834
67	-10.8282	-7.13695	10	SE	0.878049	0	0	0.144928	0	11.2106	0.175	so Gulumunyanga HP Chilonde	1.69179	0.282329
68	-5.34569	-1.07257	22	SE	0.624277	0.25	0.666667	0.262195	0.151786	8.67466	0.175	so Luumbo RHC Nakasiika	0.803612	0.6
69	-0.872831	-7.15456	11	SE	0	0.5	0	0	0	16.0198	0.175	so Kalelezhi HP Namanondo	3.97895	0.190842
70	-7.65654	3.17582	2	NW	0.857143	0.133333	0.333333	0.2625	0.157303	4.81885	0.157246	so Luumbo RHC Munakandi	1.15991	0.303604
71	-1.15614	-4.81391	6	SE	0	0.222222	0.1	0.317073	0	14.2701	0.175	so Kalelezhi HP Namanondo	2.86155	0.235538
72	-11.2102	2.7038	16	NW	0.839015	0.647059	0.517241	0.135458	0.141593	1.73867	0.280453	so Luumbo RHC Static	0.499955	0.6
73	15.6545	3.84021	13	SE	0.285714	0	0	0	0	28.0669	0.175	so Munyama RHC Bbuyu	5.28775	0.175
74	-5.71106	-0.985464	13	SE	0.624277	0.25	0.666667	0.262195	0.151786	8.32779	0.175	so Luumbo RHC Nakasiika	0.796502	0.6
75	-12.7191	2.24827	4	NW	0.929825	0.375	0.333333	0	0	1.74067	0.280373	so Luumbo RHC Static	1.16917	0.303233
76	-11.7923	2.31925	11	NW	0.839015	0.538462	0.318966	0.135458	0.141593	1.75477	0.279809	so Luumbo RHC Static	0.239662	0.6
77	2.14052	-6.52075	7	SE	0	0	0.166667	0.142857	0	17.9314	0.175	so Kalelezhi HP Namanondo	2.54388	0.248245
78	-10.9052	-7.16623	15	SE	0.878049	0	0	0.144928	0	11.229	0.175	so Gulumunyanga HP Chilonde	1.7583	0.279668
79	-7.52297	3.85281	22	NW	0.857143	0.133333	0.333333	0.2625	0.157303	4.88924	0.15443	so Luumbo RHC Munakandi	1.47281	0.291088
80	-11.779	2.29052	5	NW	0.839015	0.538462	0.318966	0.135458	0.141593	1.78635	0.278546	so Luumbo RHC Static	0.230853	0.6
81	-7.63967	3.67768	16	NW	0.857143	0.133333	0.333333	0.2625	0.157303	4.77974	0.15881	so Luumbo RHC Munakandi	1.29024	0.298391
82	10.2495	11.8501	10	SE	0.75	0	0.0769231	0	0.0263158	23.9992	0.175	so Luumbo RHC Chilile	0.63281	0.6
83	-3.24603	0.303841	6	SE	0.22449	0.2	0.125	0.458333	0.2	9.86736	0.175	so Kalelezhi HP Nangandwe	2.76439	0.239424
84	-2.14211	-8.51299	13	SE	1	0.166667	0.2	0	0	16.1557	0.175	so Gulumunyanga HP Kota Kota	4.53075	0.175
85	-5.73202	-7.99019	5	SE	0	0	0	0	0	13.6904	0.175	so Gulumunyanga HP Chilonde	3.48994	0.210403
86	-7.77679	-0.845915	16	SE	0	0.428571	0.615385	0	0	6.67694	0.175	so Luumbo RHC Nakasiika	2.25619	0.259752
87	-10.7166	-7.05319	4	SE	0.878049	0	0	0.144928	0	11.1441	0.175	so Gulumunyanga HP Chilonde	1.61197	0.285521
88	-10.4987	-7.90494	20	SE	0	0.25	0.264706	0.363636	0.307692	12.0194	0.175	so Gulumunyanga HP Chilonde	1.32857	0.296857
89	2.87232	-6.89992	3	SE	0	0.2	0	0	0	18.7469	0.175	so Kalelezhi HP Namanondo	3.13495	0.224602
90	-8.77094	3.05128	10	NW	0.857143	0.25	0	0.266667	0	3.75199	0.19992	so Luumbo RHC Munakandi	0.106659	0.6
91	13.766	-0.355731	15	SE	0	0	0.1	0.2	0	26.5292	0.175	so Munyama RHC Bbuyu	5.47443	0.175
92	14.25	2.33018	3	SE	0	0	0.258065	0	0	26.7111	0.175	so Munyama RHC Bbuyu	5.52303	0.175
93	-12.0719	2.5409	12	NW	0.839015	0.538462	0.318966	0.135458	0.141593	1.46038	0.291585	so Luumbo RHC Static	0.555742	0.6
94	-1.06608	-4.8215	13	SE	0	0.222222	0.1	0.317073	0	14.3458	0.175	so Kalelezhi HP Namanondo	2.77718	0.238913
95	-10.748	-7.07876	16	SE	0.878049	0	0	0.144928	0	11.1646	0.175	so Gulumunyanga HP Chilonde	1.63302	0.284679
96	-6.92474	-3.72475	8	SE	0.657895	0.285714	0.0833333	0.383838	0	9.44277	0.175	so Luumbo RHC Nakasiika	2.28408	0.258637
97	11.1784	10.8889	11	SE	0	0	0	0	0	24.5902	0.175	so Luumbo RHC Chilile	0.706512	0.6
98	-7.16489	-0.913188	9	SE	0	0.428571	0.615385	0	0	7.16084	0.175	so Luumbo RHC Nakasiika	1.68268	0.282693
99	-6.58087	-3.3895	26	SE	0.657895	0.5	0.777778	0.154839	0.43038	9.38166	0.175	so Luumbo RHC Nakasiika	1.82186	0.277125
100	-11.8864	2.97511	17	NW	0.766234	0.647059	0.517241	0.191667	0.0373134	1.11702	0.305319	so Luumbo RHC Static	0.716733	0.6
101	-11.733	2.47047	10	NW	0.839015	0.538462	0.318966	0.135458	0.141593	1.63778	0.284489	so Luumbo RHC Static	0.221617	0.6
102	-12.0973	3.1597	13	NW	0.766234	0.647059	0.517241	0.191667	0.0373134	0.860836	0.315567	so Luumbo Rural Health Centre	0.860836	0.6
103	15.0618	3.70437	2	SE	0.285714	0	0	0	0	27.475	0.175	so Munyama RHC Bbuyu	5.61372	0.175
104	2.0668	-6.54818	5	SE	0	0	0.166667	0.142857	0	17.8877	0.175	so Kalelezhi HP Namanondo	2.55616	0.247754
105	-6.93505	-3.74532	8	SE	0.657895	0.285714	0.0833333	0.383838	0	9.45355	0.175	so Luumbo RHC Nakasiika	2.307	0.25772
106	9.86314	11.7024	6	SE	0.75	0.25	0.315789	0	0.0138889	23.5856	0.175	so Luumbo RHC Chilile	0.864418	0.6
107	-6.90094	-3.7242	9	SE	0.657895	0.285714	0.0833333	0.383838	0	9.45616	0.175	so Luumbo RHC Nakasiika	2.27119	0.259153
108	3.01406	-6.77557	3	SE	0	0.2	0	0	0	18.7913	0.175	so Kalelezhi HP Namanondo	3.08413	0.226635
109	-5.7782	-1.70971	2	SE	0.624277	0.333333	0.294118	0.262195	0.351351	8.72614	0.175	so Luumbo RHC Nakasiika	0.0905368	0.6
110	-1.28118	-7.43032	3	SE	0	0.166667	0.2	0	0	15.9244	0.175	so Kalelezhi HP Namanondo	4.45103	0.175
111	-12.533	1.68488	5	NW	0	0.375	0.333333	0	0	2.27981	0.258808	so Luumbo RHC Static	1.17849	0.30286
112	-0.995212	-4.76276	9	SE	0	0.222222	0.1	0.317073	0	14.3662	0.175	so Kalelezhi HP Namanondo	2.69284	0.242286
113	-1.13091	-4.81817	20	SE	0	0.222222	0.1	0.317073	0	14.2926	0.175	so Kalelezhi HP Namanondo	2.83847	0.236461
114	-11.7369	2.33259	17	NW	0.839015	0.538462	0.318966	0.135458	0.141593	1.76273	0.279491	so Luumbo RHC Static	0.183478	0.6
115	-5.63273	-1.43506	20	SE	0.624277	0.333333	0.294118	0.262195	0.151786	8.66355	0.175	so Luumbo RHC Nakasiika	0.358484	0.6
116	-11.1834	2.76866	6	NW	0.839015	0.647059	0.517241	0.135458	0.141593	1.71148	0.281541	so Luumbo RHC Static	0.566079	0.6
117	-8.77805	3.0472	5	NW	0.857143	0.25	0	0.266667	0	3.7461	0.200156	so Luumbo RHC Munakandi	0.107655	0.6
118	-12.3305	2.40061	9	NW	0.839015	0.538462	0.318966	0.135458	0.141593	1.56287	0.287485	so Luumbo RHC Static	0.779243	0.6
119	-5.33024	-1.08239	8	SE	0.624277	0.25	0.666667	0.262195	0.151786	8.69294	0.175	so Luumbo RHC Nakasiika	0.802412	0.6
120	-11.9635	2.99513	9	NW	0.766234	0.647059	0.517241	0.191667	0.0373134	1.06478	0.307409	so Luumbo RHC Static	0.772514	0.6
121	-5.35439	-9.8338	6	SE	0	0	0	0	0.181818	15.4943	0.175	so Gulumunyanga HP Chilonde	4.44337	0.175
122	-10.9168	-7.17068	24	SE	0.878049	0	0	0.144928	0	11.2319	0.175	so Gulumunyanga HP Chilonde	1.76837	0.279265
123	-11.3123	2.33333	16	NW	0.839015	0.538462	0.318966	0.135458	0.141593	1.96397	0.271441	so Luumbo RHC Static	0.241296	0.6
124	-12.9388	1.78737	11	NW	0.929825	0.375	0.333333	0	0	2.23726	0.26051	so Luumbo RHC Static	1.49154	0.290339
125	-12.3083	2.40061	4	NW	0.839015	0.538462	0.318966	0.135458	0.141593	1.56417	0.287433	so Luumbo RHC Static	0.757109	0.6
126	-11.3811	2.35576	7	NW	0.839015	0.538462	0.318966	0.135458	0.141593	1.90746	0.273702	so Luumbo RHC Static	0.173141	0.6
127	-11.0681	2.5876	5	NW	0.839015	0.538462	0.318966	0.135458	0.141593	1.92097	0.273161	so Luumbo RHC Static	0.544753	0.6
128	-10.7239	-7.05856	2	SE	0.878049	0	0	0.144928	0	11.1483	0.175	so Gulumunyanga HP Chilonde	1.61697	0.285321
129	2.84994	-6.87565	9	SE	0	0.2	0	0	0	18.7146	0.175	so Kalelezhi HP Namanondo	3.1037	0.225852
130	5.14889	8.15068	4	SE	0	1	0	0	0	18.055	0.175	so Luumbo RHC Kkutwa	0.410328	0.6
131	-10.6967	-7.04596	5	SE	0.542373	0	0	0.144928	0	11.14	0.175	so Gulumunyanga HP Chilonde	1.59586	0.286166
132	-11.2443	2.86911	13	NW	0.839015	0.647059	0.517241	0.135458	0.141593	1.59806	0.286078	so Luumbo RHC Static	0.612525	0.6
133	-7.60983	3.70993	18	NW	0.857143	0.133333	0.333333	0.2625	0.157303	4.80774	0.15769	so Luumbo RHC Munakandi	1.3308	0.296768
134	-1.13429	-4.84838	12	SE	0	0.222222	0.1	0.317073	0	14.3085	0.175	so Kalelezhi HP Namanondo	2.85018	0.235993
135	-7.672	3.89451	10	NW	0.857143	0.666667	0.285714	0.2625	0.157303	4.73948	0.160421	so Luumbo RHC Munakandi	1.36619	0.295353
136	-5.83717	-8.39957	5	SE	0	0	0	0	0	13.9995	0.175	so Gulumunyanga HP Chilonde	3.45556	0.211778
137	9.861	11.6967	17	SE	0.75	0.25	0.315789	0	0.0138889	23.5817	0.175	so Luumbo RHC Chilile	0.86419	0.6
138	-11.2592	2.84594	5	NW	0.839015	0.647059	0.517241	0.135458	0.141593	1.60323	0.285871	so Luumbo RHC Static	0.584996	0.6
139	9.18018	9.44017	5	SE	0	1	0	0	0.230769	22.279	0.175	so Luumbo RHC Chilile	2.43162	0.252735
140	-12.8047	2.23937	2	NW	0.929825	0.375	0.333333	0	0	1.76653	0.279339	so Luumbo RHC Static	1.25522	0.299791
141	3.01761	-6.76779	21	SE	0	0.2	0	0	0	18.7898	0.175	so Kalelezhi HP Namanondo	3.07885	0.226846
142	-2.1327	-8.50706	5	SE	1	0.166667	0.2	0	0	16.1571	0.175	so Gulumunyanga HP Kota Kota	4.53625	0.175
143	-7.65175	3.16729	25	NW	0.857143	0.133333	0.333333	0.2625	0.157303	4.82498	0.157001	so Luumbo RHC Munakandi	1.16453	0.303419
144	-0.476735	-8.21999	23	SE	0	0	0.111111	0.705882	0	17.0511	0.175	so Kalelezhi HP Namanondo	4.67059	0.175
145	-12.718	2.23437	2	NW	0.929825	0.375	0.333333	0	0	1.75417	0.279833	so Luumbo RHC Static	1.16928	0.303229
146	-6.55476	-4.05556	14	SE	0.657895	0	0.347826	0.154839	0.214286	9.9275	0.175	so Luumbo RHC Nakasiika	2.4208	0.253168
147	-7.60486	3.7507	7	NW	0.857143	0.133333	0.333333	0.2625	0.157303	4.81075	0.15757	so Luumbo RHC Munakandi	1.35298	0.295881
148	-3.2407	0.294759	3	SE	0.22449	0.2	0.125	0.458333	0.2	9.87567	0.175	so Kalelezhi HP Nangandwe	2.75477	0.239809
149	-7.76347	-0.839059	2	SE	0	0.428571	0.615385	0	0	6.68126	0.175	so Luumbo RHC Nakasiika	2.24695	0.260122
150	-1.28047	-7.43662	2	SE	0	0.166667	0.2	0	0	15.9294	0.175	so Kalelezhi HP Namanondo	4.45538	0.175
151	11.1832	10.8929	4	SE	0	0	0	0	0	24.596	0.175	so Luumbo RHC Chilile	0.707288	0.6
152	-7.68159	3.71993	9	NW	0.857143	0.133333	0.333333	0.2625	0.157303	4.73556	0.160578	so Luumbo RHC Munakandi	1.27059	0.299176
153	-7.5958	3.90859	7	NW	0.857143	0.666667	0.285714	0.2625	0.157303	4.8155	0.15738	so Luumbo RHC Munakandi	1.43801	0.29248
154	-10.4905	-7.90457	2	SE	0	0.25	0.264706	0.363636	0.307692	12.0203	0.175	so Gulumunyanga HP Chilonde	1.32052	0.297179
155	8.67307	8.25835	21	SE	0	0.25	0	0.108108	0	21.5204	0.175	so Luumbo RHC Kkutwa	3.48818	0.210473
156	-11.7337	2.33	33	NW	0.839015	0.538462	0.318966	0.135458	0.141593	1.76635	0.279346	so Luumbo RHC Static	0.180414	0.6
157	-11.0923	2.57833	20	NW	0.839015	0.538462	0.318966	0.135458	0.141593	1.91086	0.273566	so Luumbo RHC Static	0.51903	0.6
158	15.3264	4.0222	4	SE	0.285714	0.25	0	0	0	27.7388	0.175	so Munyama RHC Bbuyu	5.64499	0.175
159	-12.7806	2.26903	9	NW	0.929825	0.375	0.333333	0	0	1.73232	0.280707	so Luumbo RHC Static	1.22906	0.300837
160	9.89155	11.6457	11	SE	0.75	0.25	0.315789	0	0.0138889	23.5939	0.175	so Luumbo RHC Chilile	0.817359	0.6
161	14.231	-0.330526	11	SE	0	0	0	0.2	0.166667	26.9841	0.175	so Munyama RHC Bbuyu	5.0088	0.175
162	9.36633	-0.0149185	11	SE	1	0	0	0.782609	0	22.1363	0.175	so Kalelezhi HP Kalelezhi	3.14565	0.224174
163	-0.498227	-7.54615	7	SE	0	0	0.111111	0	0	16.5611	0.175	so Kalelezhi HP Namanondo	4.08883	0.186447
164	5.42154	-1.58629	18	SE	0	0	0.235294	0.322581	0	18.674	0.175	so Kalelezhi HP Kalelezhi	1.59278	0.286289
165	-11.5118	2.22362	9	NW	0.839015	0.538462	0.318966	0.135458	0.141593	1.95654	0.271739	so Luumbo RHC Static	0.123979	0.6
166	-11.7765	3.10577	10	NW	0.766234	0.647059	0.517241	0.191667	0.0373134	1.06512	0.307395	so Luumbo RHC Static	0.797203	0.6
167	-14.5545	1.90004	5	NW	0.90099	0	0.315789	0.359375	0	2.97402	0.231039	so Luumbo Rural Health Centre	2.97402	0.231039
168	-8.43861	-8.84343	13	SE	0	0	0	0	0	13.4065	0.175	so Gulumunyanga HP Chilonde	1.45153	0.291939
169	1.83092	-4.15878	8	SE	0	0	0.217391	0	0	16.3923	0.175	so Kalelezhi HP Namanondo	0.263244	0.6
170	10.066	11.8418	12	SE	0.75	0	0.0769231	0	0.0263158	23.8232	0.175	so Luumbo RHC Chilile	0.759661	0.6
171	-14.753	1.9827	20	NW	0.90099	0	0.315789	0.359375	0	3.06622	0.227351	so Luumbo Rural Health Centre	3.06622	0.227351
172	10.0203	-0.617409	11	SE	0	0	0	0	0	22.8925	0.175	so Kalelezhi HP Kalelezhi	3.37843	0.214863
173	-11.8081	3.11151	4	NW	0.766234	0.647059	0.517241	0.191667	0.0373134	1.0419	0.308324	so Luumbo RHC Static	0.81207	0.6
174	9.76438	0.755477	21	SE	0	0	0.125	0	0	22.4052	0.175	so Kalelezhi HP Kalelezhi	3.95925	0.19163
175	13.5699	-0.318851	18	SE	0	0	0.1	0	0	26.3297	0.175	so Munyama RHC Bbuyu	5.66836	0.175
176	10.7511	-4.57613	7	SE	0	0	0	0	0	24.682	0.175	so Kalelezhi HP Kalelezhi	4.57247	0.175
177	14.2387	0.42634	6	SE	0	0	0.2	0.2	0.166667	26.8821	0.175	so Munyama RHC Bbuyu	5.01651	0.175
178	-3.26166	1.65875	18	SE	1	0	0.5	0	0	9.43442	0.175	so Kalelezhi HP Nangandwe	3.73126	0.20075
179	-13.9326	1.30923	14	NW	0	0	1	0	0	3.05779	0.227688	so Luumbo RHC Static	2.59282	0.246287
180	3.74497	7.61342	16	SE	0	0	0.333333	0	0	16.5655	0.175	so Luumbo RHC Kkutwa	1.4848	0.290608
181	0.180819	-2.04886	6	SE	0	0	0.235294	0	0	13.9515	0.175	so Kalelezhi HP Nangandwe	1.39382	0.294247
182	14.1843	0.448394	27	SE	0	0	0.2	0.2	0.166667	26.8253	0.175	so Munyama RHC Bbuyu	5.07274	0.175
183	-9.81127	-8.07118	21	SE	0	0.25	0.264706	0.363636	0.307692	12.3101	0.175	so Gulumunyanga HP Chilonde	0.76378	0.6
184	-6.2743	4.45289	5	NW	0.971014	0	0.189189	0.0217391	0.0833333	6.15651	0.175	so Luumbo RHC Munakandi	2.85733	0.235707
185	-6.50289	-4.04907	14	SE	0.657895	0	0.347826	0.154839	0.214286	9.95296	0.175	so Luumbo RHC Nakasiika	2.39736	0.254106
186	-6.71551	-3.58724	22	SE	0.657895	0.5	0.777778	0.154839	0.43038	9.45569	0.175	so Luumbo RHC Nakasiika	2.05984	0.267606
187	14.2248	1.88373	16	SE	0	0	0.258065	0	0	26.7166	0.175	so Munyama RHC Bbuyu	5.36905	0.175
188	-7.5974	3.14747	5	NW	0.857143	0.133333	0.333333	0.2625	0.157303	4.88186	0.154726	so Luumbo RHC Munakandi	1.21872	0.301251
189	-14.6909	2.16951	12	NW	0.90099	0	0.315789	0.359375	0	2.9	0.234	so Luumbo Rural Health Centre	2.9	0.234
190	1.60321	-4.20956	8	SE	0	0	0.217391	0	0	16.2204	0.175	so Kalelezhi HP Namanondo	0.174361	0.6
191	-5.82793	4.49014	17	NW	0.971014	0	0.189189	0.0217391	0.0833333	6.60446	0.175	so Luumbo RHC Munakandi	3.27591	0.218964
192	-11.5928	2.51477	8	NW	0.839015	0.538462	0.318966	0.135458	0.141593	1.66188	0.283525	so Luumbo RHC Static	0.178765	0.6
193	-1.56058	-5.21736	9	SE	0	0	0.333333	0.278689	0	14.2105	0.175	so Kalelezhi HP Namanondo	3.37186	0.215126
194	-8.84465	3.24198	8	NW	0.857143	0.25	0	0.266667	0	3.63808	0.204477	so Luumbo RHC Munakandi	0.0983098	0.6
195	9.09315	-4.3126	5	SE	0.176471	0	0.25	0.75	0	23.038	0.175	so Kalelezhi HP Kalelezhi	3.12898	0.224841
196	9.36668	0.29791	27	SE	1	0	0.125	0.782609	0	22.0828	0.175	so Kalelezhi HP Kalelezhi	3.35502	0.215799
197	-5.45049	-1.10908	10	SE	0.624277	0.25	0.666667	0.262195	0.151786	8.61098	0.175	so Luumbo RHC Nakasiika	0.726055	0.6
198	10.3212	1.83259	6	SE	1	0	0.34375	0.595745	0.105263	22.8315	0.175	so Kalelezhi HP Kalelezhi	5.1265	0.175
199	7.85477	-4.40119	10	SE	0.176471	0	0.714286	0.470588	0	21.9205	0.175	so Kalelezhi HP Kalelezhi	2.53641	0.248544
200	-10.4031	-8.50984	12	SE	0	0.25	0.264706	0.363636	0.307692	12.6317	0.175	so Gulumunyanga HP Chilonde	1.50019	0.289993
201	-12.2594	3.07945	25	NW	0.766234	0.647059	0.517241	0.191667	0.0373134	0.894852	0.314206	so Luumbo Rural Health Centre	0.894852	0.6
202	9.31269	-1.94971	17	SE	0.5	0	0	0	0	22.5116	0.175	so Kalelezhi HP Kalelezhi	2.36227	0.255509
203	-12.004	2.17377	8	NW	0.839015	0.538462	0.318966	0.135458	0.141593	1.83334	0.276667	so Luumbo RHC Static	0.480269	0.6
204	-1.20321	-7.45349	16	SE	0	0.166667	0.2	0	0	15.9955	0.175	so Kalelezhi HP Namanondo	4.41892	0.175
205	2.10215	-6.46756	15	SE	0	0	0.166667	0.142857	0	17.8692	0.175	so Kalelezhi HP Namanondo	2.48388	0.250645
206	-11.9211	2.1065	13	NW	0.839015	0.538462	0.318966	0.135458	0.141593	1.91847	0.273261	so Luumbo RHC Static	0.435606	0.6
207	8.99972	-4.37246	12	SE	0.176471	0	0.25	0.75	0	22.9724	0.175	so Kalelezhi HP Kalelezhi	3.11062	0.225575
208	8.51037	4.05519	9	SE	0	0	0	0	0	20.9225	0.175	so Luumbo RHC Kkutwa	4.9435	0.175
209	17.1815	1.83648	16	SE	0	0	0.6	0	0	29.6686	0.175	so Munyama RHC Bbuyu	2.78877	0.238449
210	-1.19859	-4.4983	14	SE	0	0.222222	0.1	0.317073	0	14.0443	0.175	so Kalelezhi HP Namanondo	2.83412	0.236635
211	-14.9527	0.207286	13	NW	0	0	0.133333	0.144068	0	4.53371	0.168652	so Luumbo RHC Static	4.01281	0.189488
212	-2.21369	0.875567	9	SE	1	0	0	0	0	10.6536	0.175	so Kalelezhi HP Nangandwe	2.4994	0.250024
213	12.0129	0.958779	7	SE	0	0	0.166667	0	0	24.6071	0.175	so Kalelezhi HP Kalelezhi	5.878	0.175
214	-6.202	-3.53665	6	SE	0.657895	0.5	0.777778	0.154839	0.43038	9.73448	0.175	so Luumbo RHC Nakasiika	1.81882	0.277247
215	-6.2425	-3.55833	8	SE	0.657895	0.5	0.777778	0.154839	0.43038	9.72546	0.175	so Luumbo RHC Nakasiika	1.85069	0.275973
216	3.22916	-0.483975	4	SE	0	0	0.214286	0.545455	0	16.2587	0.175	so Kalelezhi HP Namanondo	3.90767	0.193693
217	14.8086	1.82462	13	SE	0	0	0.258065	0	0	27.3033	0.175	so Munyama RHC Bbuyu	4.80575	0.175
218	-7.37271	-3.80259	12	SE	0.0722892	0.285714	0.0833333	0.383838	0	9.25501	0.175	so Luumbo RHC Nakasiika	2.60802	0.245679
219	-6.99295	-3.72012	17	SE	0.657895	0.285714	0.0833333	0.383838	0	9.39953	0.175	so Luumbo RHC Nakasiika	2.31678	0.257329
220	-6.52527	4.47143	11	NW	0.971014	0	0.189189	0.0217391	0.0833333	5.90793	0.175	so Luumbo RHC Munakandi	2.64576	0.24417
221	-11.5655	2.19934	10	NW	0.839015	0.538462	0.318966	0.135458	0.141593	1.95434	0.271826	so Luumbo RHC Static	0.141526	0.6
222	-9.78907	-8.15568	15	SE	0	0.25	0.264706	0.363636	0.307692	12.3973	0.175	so Gulumunyanga HP Chilonde	0.801311	0.6
223	4.03218	5.92437	14	SE	0.666667	0	0.166667	0	0	16.5613	0.175	so Luumbo RHC Kkutwa	2.17764	0.262894
224	15.3381	5.57188	15	SE	0	0	0.333333	0	0	27.7981	0.175	so Munyama RHC Bbuyu	6.84161	0.175
225	4.81638	-0.163549	15	SE	0	0	0.0909091	0	0	17.7134	0.175	so Kalelezhi HP Kalelezhi	2.83614	0.236554
226	-11.3459	2.2516	21	NW	0.839015	0.538462	0.318966	0.135458	0.141593	2.01429	0.269428	so Luumbo RHC Static	0.225801	0.6
227	14.9168	1.71657	14	SE	0	0	0.258065	0.0833333	0	27.4197	0.175	so Munyama RHC Bbuyu	4.66431	0.175
228	8.91091	-0.869451	7	SE	0	0	0	0	0	21.8609	0.175	so Kalelezhi HP Kalelezhi	2.27769	0.258892
229	0.303911	-1.86279	7	SE	0	0	0.235294	0.310345	0	13.9842	0.175	so Kalelezhi HP Nangandwe	1.41725	0.29331
230	10.1383	11.9209	7	SE	0.75	0	0.0769231	0	0.0263158	23.9177	0.175	so Luumbo RHC Chilile	0.759871	0.6
231	5.61195	3.00884	9	SE	0	0	0	0	0	18.0484	0.175	so Luumbo RHC Kkutwa	4.75424	0.175
232	10.4617	1.68395	23	SE	0	0	0.34375	0.444444	0.121951	22.9856	0.175	so Kalelezhi HP Kalelezhi	5.11087	0.175
233	8.38408	2.96381	15	SE	0	0	0.111111	0	0	20.8194	0.175	so Kalelezhi HP Kalelezhi	5.19625	0.175
234	9.96189	11.8831	13	SE	0.75	0.25	0.315789	0	0.0138889	23.7387	0.175	so Luumbo RHC Chilile	0.867494	0.6
235	-10.4644	-7.90086	10	SE	0	0.25	0.264706	0.152778	0.307692	12.0208	0.175	so Gulumunyanga HP Chilonde	1.29426	0.29823
236	17.9344	1.66116	37	SE	0	0	0.538462	0	0.153846	30.4322	0.175	so Munyama RHC Bbuyu	2.1503	0.263988
237	6.98034	-2.59446	18	SE	0.25	0	0.5	0	0	20.4675	0.175	so Kalelezhi HP Kalelezhi	0.564155	0.6
238	-9.02245	-7.78726	20	SE	0	0.25	0.264706	0.152778	0.307692	12.2273	0.175	so Gulumunyanga HP Chilonde	0.253445	0.6
239	-5.49685	-1.57406	6	SE	0.624277	0.333333	0.294118	0.262195	0.151786	8.85643	0.175	so Luumbo RHC Nakasiika	0.307468	0.6
240	-7.39864	4.35208	13	NW	0.625	0.666667	0.285714	0.25	0	5.02764	0.175	so Luumbo RHC Munakandi	1.85994	0.275602
241	17.209	1.8198	14	SE	0	0	0.6	0	0	29.6972	0.175	so Munyama RHC Bbuyu	2.75723	0.239711
242	6.75299	-1.80404	26	SE	0.25	0	0	0	0	20.0108	0.175	so Kalelezhi HP Kalelezhi	0.301391	0.6
243	8.25619	-5.51721	34	SE	0	0	0	0	0	22.7338	0.175	so Kalelezhi HP Kalelezhi	3.72224	0.20111
244	5.14569	8.13919	9	SE	0	1	0	0	0	18.0493	0.175	so Luumbo RHC Kkutwa	0.399644	0.6
245	-6.84002	4.0752	24	NW	1	0.666667	0.285714	0	0.157303	5.57222	0.175	so Luumbo RHC Munakandi	2.1829	0.262684
246	-15.1403	-0.247316	12	NW	0	0	0.2	0.144068	0	5.01627	0.175	so Luumbo RHC Static	4.4225	0.175
247	5.60271	2.88597	14	SE	0	0	0	0	0	18.0461	0.175	so Luumbo RHC Kkutwa	4.87599	0.175
248	-18.0025	2.09315	4	NW	0	0	0	0.464286	0	5.8956	0.175	so Luumbo Rural Health Centre	5.8956	0.175
249	-0.62416	-8.56155	9	SE	0	0	0.111111	0.705882	0	17.1954	0.175	so Gulumunyanga HP Kota Kota	4.66358	0.175
250	4.90928	-1.48788	36	SE	0	0	0.235294	0.322581	0	18.1558	0.175	so Kalelezhi HP Kalelezhi	2.11259	0.265496
251	14.3253	2.19786	23	SE	0	0	0.258065	0	0	26.7945	0.175	so Munyama RHC Bbuyu	5.39868	0.175
252	14.7053	1.78774	13	SE	0	0	0.258065	0	0	27.2031	0.175	so Munyama RHC Bbuyu	4.88705	0.175
253	-9.69564	-7.80561	8	SE	0	0.25	0.264706	0.152778	0.307692	12.0761	0.175	so Gulumunyanga HP Chilonde	0.530331	0.6
254	-0.461993	-8.69127	14	SE	0	0	0	0.705882	0	17.401	0.175	so Gulumunyanga HP Kota Kota	4.5884	0.175
255	-5.30377	-1.43673	12	SE	0.624277	0.333333	0.294118	0.262195	0.151786	8.92423	0.175	so Luumbo RHC Nakasiika	0.543341	0.6
256	-5.69454	-1.59889	8	SE	0.624277	0.333333	0.294118	0.262195	0.151786	8.71881	0.175	so Luumbo RHC Nakasiika	0.185256	0.6
257	7.63434	-3.02237	9	SE	0	0	0.5	0	0	21.2248	0.175	so Kalelezhi HP Kalelezhi	1.20377	0.301849
258	-6.51622	4.61672	17	NW	0.971014	0	0.189189	0.0217391	0.0833333	5.93126	0.175	so Luumbo RHC Munakandi	2.72899	0.24084
259	-11.7921	2.18192	22	NW	0.839015	0.538462	0.318966	0.135458	0.141593	1.88397	0.274641	so Luumbo RHC Static	0.286375	0.6
260	7.96934	2.89394	11	SE	1	0	0	0	0	20.4086	0.175	so Kalelezhi HP Kalelezhi	5.02909	0.175
261	0.304266	-1.86131	10	SE	0	0	0.235294	0.310345	0	13.9839	0.175	so Kalelezhi HP Nangandwe	1.417	0.29332
262	-0.0476013	-1.99975	6	SE	0	0	0.235294	0	0	13.7243	0.175	so Kalelezhi HP Nangandwe	1.1768	0.302928
263	-11.7596	2.45435	8	NW	0.839015	0.538462	0.318966	0.135458	0.141593	1.64172	0.284331	so Luumbo RHC Static	0.235474	0.6
264	14.8474	5.13489	6	SE	0	0	0.333333	0	0	27.2856	0.175	so Munyama RHC Bbuyu	6.79306	0.175
265	-6.65316	-3.53609	14	SE	0.657895	0.5	0.777778	0.154839	0.43038	9.45275	0.175	so Luumbo RHC Nakasiika	1.98523	0.270591
266	1.66982	-6.2296	12	SE	0	0	0.166667	0.142857	0	17.3795	0.175	so Kalelezhi HP Namanondo	2.1955	0.26218
267	9.84999	0.641317	29	SE	0	0	0.125	0	0	22.5065	0.175	so Kalelezhi HP Kalelezhi	3.94224	0.19231
268	-6.74464	0.0503163	14	SE	0	0.25	0.666667	0.48	0	6.88471	0.175	so Luumbo RHC Nakasiika	2.09744	0.266102
269	-11.8035	2.21028	13	NW	0.839015	0.538462	0.318966	0.135458	0.141593	1.85345	0.275862	so Luumbo RHC Static	0.281749	0.6
270	-11.8553	2.83241	15	NW	0.839015	0.647059	0.517241	0.135458	0.141593	1.25823	0.299671	so Luumbo RHC Static	0.577222	0.6
271	11.0186	2.37003	5	SE	1	0	0.34375	0.595745	0.105263	23.4837	0.175	so Kalelezhi HP Kalelezhi	5.99234	0.175
272	2.92667	-0.627788	9	SE	1	0	0.214286	0.545455	0	16.0085	0.175	so Kalelezhi HP Namanondo	3.65711	0.203716
273	-7.56862	4.01423	23	NW	0.857143	0.666667	0.285714	0.2625	0.157303	4.84269	0.156292	so Luumbo RHC Munakandi	1.51882	0.289247
274	-7.53008	4.24459	8	NW	0.625	0.666667	0.285714	0.25	0	4.88918	0.154433	so Luumbo RHC Munakandi	1.69017	0.282393
275	11.2381	0.773824	6	SE	0	0	0	0.444444	0.121951	23.8622	0.175	so Kalelezhi HP Kalelezhi	5.12232	0.175
276	-7.54571	4.28462	9	NW	0.625	0.666667	0.285714	0.25	0	4.87607	0.154957	so Luumbo RHC Munakandi	1.70474	0.28181
277	-6.52261	4.47235	13	NW	0.971014	0	0.189189	0.0217391	0.0833333	5.91066	0.175	so Luumbo RHC Munakandi	2.64853	0.244059
278	9.28924	0.104616	15	SE	1	0	0	0.782609	0	22.0393	0.175	so Kalelezhi HP Kalelezhi	3.16625	0.22335
279	6.71906	-0.152986	14	SE	0	0	0	1	0	19.5665	0.175	so Kalelezhi HP Kalelezhi	1.89236	0.274306
280	10.752	2.04867	16	SE	1	0	0.34375	0.595745	0.105263	23.2418	0.175	so Kalelezhi HP Kalelezhi	5.57543	0.175
281	-12.1203	2.84687	8	NW	0.839015	0.647059	0.517241	0.135458	0.141593	1.15176	0.30393	so Luumbo RHC Static	0.760132	0.6
282	5.47038	2.9121	12	SE	0	0	0	0	0	17.9124	0.175	so Luumbo RHC Kkutwa	4.84138	0.175
283	8.56774	3.07241	56	SE	0	0	0.111111	0	0	20.998	0.175	so Kalelezhi HP Kalelezhi	5.35328	0.175
284	3.85119	-6.04131	21	SE	0	0	0.521739	0.337209	0	19.0895	0.175	so Kalelezhi HP Namanondo	3.0159	0.229364
285	1.52452	-4.53722	18	SE	0	0	0.217391	0	0	16.3206	0.175	so Kalelezhi HP Namanondo	0.507349	0.6
286	2.91086	-5.88305	29	SE	0	0	0.521739	0.337209	0	18.2094	0.175	so Kalelezhi HP Namanondo	2.26619	0.259352
287	-0.505864	-1.66876	32	SE	0	0	0.235294	0.310345	0	13.1683	0.175	so Kalelezhi HP Nangandwe	0.611585	0.6
288	1.56555	-4.50645	28	SE	0	0	0.217391	0	0	16.3397	0.175	so Kalelezhi HP Namanondo	0.472325	0.6
289	-15.3923	-0.488609	12	NW	0	0	0.2	0.144068	0	5.35644	0.175	so Luumbo RHC Static	4.76829	0.175
290	6.96151	-2.05275	7	SE	0.25	0	0	0	0	20.2828	0.175	so Kalelezhi HP Kalelezhi	0.0239908	0.6
291	10.8317	1.16227	16	SE	0	0	0	0.444444	0.121951	23.4101	0.175	so Kalelezhi HP Kalelezhi	5.02497	0.175
292	8.20149	0.937652	6	SE	0	0	0.125	0	0	20.8325	0.175	so Kalelezhi HP Kalelezhi	3.22113	0.221155
293	7.27502	-2.50439	29	SE	0.25	0	0.5	0	0	20.7186	0.175	so Kalelezhi HP Kalelezhi	0.573411	0.6
294	11.8234	1.18376	10	SE	0	0	0	0	0.121951	24.3925	0.175	so Kalelezhi HP Kalelezhi	5.83652	0.175
295	4.50696	6.45644	11	SE	0.666667	0	0	0.0204082	0.714286	17.1026	0.175	so Luumbo RHC Kkutwa	1.4763	0.290948
296	15.7106	6.05484	8	SE	0	0	0.5	0	0	28.2021	0.175	so Munyama RHC Bbuyu	7.05065	0.175
297	9.85372	11.9573	11	SE	0.75	0.25	0.315789	0	0.0138889	23.6618	0.175	so Luumbo RHC Chilile	0.998601	0.6
298	14.2252	0.42078	17	SE	0	0	0.2	0.2	0.166667	26.8695	0.175	so Munyama RHC Bbuyu	5.02942	0.175
299	3.18226	-5.81281	5	SE	0	0	0.521739	0.337209	0	18.4009	0.175	so Kalelezhi HP Namanondo	2.38045	0.254782
300	8.61996	-1.95156	11	SE	0.5	0	0	0	0	21.8445	0.175	so Kalelezhi HP Kalelezhi	1.6702	0.283192
301	-11.8742	2.06424	10	NW	0.839015	0.538462	0.318966	0.135458	0.141593	1.9716	0.271136	so Luumbo RHC Static	0.423126	0.6
302	-5.69276	-1.78347	6	SE	0.624277	0.333333	0.294118	0.262195	0.351351	8.839	0.175	so Luumbo RHC Nakasiika	0.030773	0.6
303	-1.43571	-4.72143	6	SE	0	0	0.333333	0.278689	0	13.9931	0.175	so Kalelezhi HP Namanondo	3.10972	0.225611
304	8.2546	-5.51851	14	SE	0	0	0	0	0	22.7329	0.175	so Kalelezhi HP Kalelezhi	3.7229	0.201084
305	-3.41655	1.49993	21	SE	0	0	0.5	0	0	9.32492	0.175	so Kalelezhi HP Nangandwe	3.70518	0.201793
306	4.91105	-1.48788	14	SE	0	0	0.235294	0.322581	0	18.1575	0.175	so Kalelezhi HP Kalelezhi	2.11088	0.265565
307	-6.05138	4.30204	14	NW	0.971014	0	0.189189	0.0217391	0.0833333	6.36889	0.175	so Luumbo RHC Munakandi	2.99605	0.230158
308	9.42903	11.8583	11	SE	0.75	0.25	0.315789	0	0.0138889	23.2285	0.175	so Luumbo RHC Chilile	1.32543	0.296983
309	14.8696	1.47621	13	SE	1	0	0.258065	0.0833333	0	27.3932	0.175	so Munyama RHC Bbuyu	4.62306	0.175
310	3.51708	-5.84617	7	SE	0	0	0.521739	0.337209	0	18.7028	0.175	so Kalelezhi HP Namanondo	2.63782	0.244487
311	6.94233	0.207842	6	SE	0	0	0.333333	1	0	19.7131	0.175	so Kalelezhi HP Kalelezhi	2.23891	0.260444
312	9.134	-4.42658	7	SE	0.176471	0	0.25	0.75	0	23.1172	0.175	so Kalelezhi HP Kalelezhi	3.24039	0.220385
313	-6.98798	-0.864077	6	SE	0.624277	0.428571	0.615385	0	0	7.25868	0.175	so Luumbo RHC Nakasiika	1.56225	0.28751
314	-7.38141	-3.80148	22	SE	0.0722892	0.285714	0.0833333	0.383838	0	9.24934	0.175	so Luumbo RHC Nakasiika	2.61267	0.245493
315	-6.67448	-4.02127	5	SE	0.657895	0	0.347826	0.154839	0.43038	9.82952	0.175	so Luumbo RHC Nakasiika	2.43286	0.252686
316	3.34337	-0.393907	12	SE	0	0	0.214286	0.545455	0	16.3443	0.175	so Kalelezhi HP Kalelezhi	3.96137	0.191545
317	-5.37997	-1.07479	9	SE	0.624277	0.25	0.666667	0.262195	0.151786	8.64806	0.175	so Luumbo RHC Nakasiika	0.786081	0.6
318	-9.42157	-7.79263	15	SE	0	0.25	0.264706	0.152778	0.307692	12.128	0.175	so Gulumunyanga HP Chilonde	0.285464	0.6
319	6.90876	0.203394	9	SE	0	0	0.333333	1	0	19.681	0.175	so Kalelezhi HP Kalelezhi	2.23485	0.260606
320	-14.6927	2.03885	11	NW	0.90099	0	0.315789	0.359375	0	2.98386	0.230646	so Luumbo Rural Health Centre	2.98386	0.230646
321	14.8152	5.17177	5	SE	0	0	0.333333	0	0	27.2551	0.175	so Munyama RHC Bbuyu	6.84198	0.175
322	-10.8583	6.02593	15	NW	0	0	0.571429	0	0	2.58316	0.246674	so Luumbo Rural Health Centre	2.58316	0.246674
323	-17.6241	2.07777	16	NW	0	0	0	0.464286	0	5.54327	0.175	so Luumbo Rural Health Centre	5.54327	0.175
324	-3.21797	0.253988	37	SE	0.22449	0.2	0.125	0.458333	0.2	9.91196	0.175	so Kalelezhi HP Nangandwe	2.71261	0.241496
325	-4.85279	4.30352	9	NW	0	0	0	0.642857	0.318182	7.56617	0.175	so Luumbo RHC Munakandi	4.12851	0.18486
326	-15.2724	0.758442	5	NW	0	0	0.133333	0.365385	0	4.29509	0.178197	so Luumbo RHC Static	4.04114	0.188354
327	-12.0992	2.87411	4	NW	0.839015	0.647059	0.517241	0.135458	0.141593	1.13106	0.304758	so Luumbo RHC Static	0.7633	0.6
328	1.52275	-7.7287	5	SE	0	0	0.272727	0	0	18.1856	0.175	so Kalelezhi HP Namanondo	3.6942	0.202232
329	-1.23038	-4.67287	5	SE	0	0	0.333333	0.317073	0	14.125	0.175	so Kalelezhi HP Namanondo	2.8988	0.234048
330	8.61694	-1.95119	6	SE	0.5	0	0	0	0	21.8414	0.175	so Kalelezhi HP Kalelezhi	1.6672	0.283312
331	3.57747	7.23388	14	SE	0	0	0.333333	0	0.24	16.3217	0.175	so Luumbo RHC Kkutwa	1.72445	0.281022
332	15.9824	6.43643	11	SE	0	0	1	0	0	28.504	0.175	so Luumbo RHC Chilile	7.25744	0.175
333	-11.8512	3.13301	6	NW	0.766234	0.647059	0.517241	0.191667	0.0373134	0.99966	0.310014	so Luumbo RHC Static	0.846706	0.6
334	9.16047	-4.29815	8	SE	0.176471	0	0.25	0.75	0	23.0956	0.175	so Kalelezhi HP Kalelezhi	3.16504	0.223398
335	-1.12967	-4.83522	16	SE	0	0.222222	0.1	0.317073	0	14.304	0.175	so Kalelezhi HP Namanondo	2.84203	0.236319
336	-7.64429	3.40636	12	NW	0.857143	0.133333	0.333333	0.2625	0.157303	4.79887	0.158045	so Luumbo RHC Munakandi	1.2	0.302
337	-12.0392	3.09761	14	NW	0.766234	0.647059	0.517241	0.191667	0.0373134	0.940336	0.312387	so Luumbo RHC Static	0.899586	0.6
338	-3.25029	1.50678	6	SE	1	0	0.5	0	0	9.4836	0.175	so Kalelezhi HP Nangandwe	3.60441	0.205824
339	2.90589	-5.88156	21	SE	0	0	0.521739	0.337209	0	18.2044	0.175	so Kalelezhi HP Namanondo	2.26211	0.259516
340	14.7163	1.62669	10	SE	1	0	0.258065	0.0833333	0	27.2273	0.175	so Munyama RHC Bbuyu	4.81836	0.175
341	10.2816	11.5712	6	SE	0.75	0	0.0769231	0	0.0263158	23.9393	0.175	so Luumbo RHC Chilile	0.429466	0.6
342	9.52637	-3.52701	16	SE	0	0	0	0	0	23.1775	0.175	so Kalelezhi HP Kalelezhi	2.97749	0.2309
343	17.4698	1.79348	16	SE	0	0	0.6	0	0	29.9592	0.175	so Munyama RHC Bbuyu	2.55288	0.247885
344	5.1107	-0.486385	12	SE	0	0	0.0909091	0	0	18.0763	0.175	so Kalelezhi HP Kalelezhi	2.40259	0.253896
345	1.8803	-7.44515	17	SE	0	0	0.272727	0	0	18.2827	0.175	so Kalelezhi HP Namanondo	3.42151	0.21314
346	5.00199	-1.64856	12	SE	0	0	0.235294	0.322581	0	18.2929	0.175	so Kalelezhi HP Kalelezhi	1.98605	0.270558
347	10.6853	1.27568	7	SE	0	0	0	0.444444	0.121951	23.2515	0.175	so Kalelezhi HP Kalelezhi	4.98734	0.175
348	1.36396	-4.10244	9	SE	0	0	0.217391	0	0	15.9599	0.175	so Kalelezhi HP Namanondo	0.243785	0.6
349	-1.07923	-8.51114	18	SE	0	0	0.111111	0.705882	0	16.8495	0.175	so Gulumunyanga HP Kota Kota	4.60681	0.175
350	10.6296	1.44544	24	SE	0	0	0.34375	0.444444	0.121951	23.1772	0.175	so Kalelezhi HP Kalelezhi	5.06081	0.175
351	-7.7775	3.15673	5	NW	0.857143	0.133333	0.333333	0.2625	0.157303	4.70277	0.161889	so Luumbo RHC Munakandi	1.03865	0.308454
352	-11.6997	2.19119	3	NW	0.839015	0.538462	0.318966	0.135458	0.141593	1.90768	0.273693	so Luumbo RHC Static	0.208867	0.6
353	8.57431	8.10046	11	SE	0	0.25	0	0.108108	0	21.3925	0.175	so Luumbo RHC Kkutwa	3.37029	0.215188
354	-5.61212	-1.33944	17	SE	0.624277	0.333333	0.294118	0.262195	0.151786	8.62055	0.175	so Luumbo RHC Nakasiika	0.456232	0.6
355	-15.3403	0.73157	17	NW	0	0	0.133333	0.365385	0	4.36045	0.175582	so Luumbo RHC Static	4.11409	0.185436
356	-6.77945	-4.1182	19	SE	0.657895	0	0.347826	0.154839	0.214286	9.848	0.175	so Luumbo RHC Nakasiika	2.56376	0.24745
357	15.7056	6.05744	6	SE	0	0	0.5	0	0	28.1973	0.175	so Munyama RHC Bbuyu	7.05538	0.175
358	6.98176	-2.59279	19	SE	0.25	0	0.5	0	0	20.4683	0.175	so Kalelezhi HP Kalelezhi	0.562565	0.6
359	-12.0543	2.8667	5	NW	0.839015	0.647059	0.517241	0.135458	0.141593	1.1513	0.303948	so Luumbo RHC Static	0.726461	0.6
360	-5.36132	-1.09573	10	SE	0.624277	0.25	0.666667	0.262195	0.151786	8.67542	0.175	so Luumbo RHC Nakasiika	0.775825	0.6
361	13.2344	-0.316257	13	SE	0	0	0.1	0	0	25.9983	0.175	so Munyama RHC Bbuyu	6.00338	0.175
362	9.67805	11.9165	13	SE	0.75	0.25	0.315789	0	0.0138889	23.4826	0.175	so Luumbo RHC Chilile	1.1249	0.305004
363	10.0832	-0.637424	9	SE	0	0	0	0	0	22.9581	0.175	so Kalelezhi HP Kalelezhi	3.42744	0.212903
364	-15.4596	0.711184	9	NW	0	0	0.133333	0.365385	0	4.45636	0.171745	so Luumbo RHC Static	4.23201	0.18072
365	-11.7031	2.09019	8	NW	0.839015	0.538462	0.318966	0.135458	0.141593	2.00056	0.269977	so Luumbo RHC Static	0.291478	0.6
366	16.0301	2.12447	13	SE	0	0	0.6	0	0	28.5005	0.175	so Munyama RHC Bbuyu	3.87256	0.195098
367	-11.8656	2.18285	20	NW	0.839015	0.538462	0.318966	0.135458	0.141593	1.86023	0.275591	so Luumbo RHC Static	0.349583	0.6
368	14.2665	1.84593	31	SE	0	0	0.258065	0	0	26.7612	0.175	so Munyama RHC Bbuyu	5.31652	0.175
369	-12.0521	2.12095	10	NW	0.839015	0.538462	0.318966	0.135458	0.141593	1.87508	0.274997	so Luumbo RHC Static	0.544726	0.6
370	9.26899	-1.94007	20	SE	0.5	0	0	0	0	22.4669	0.175	so Kalelezhi HP Kalelezhi	2.31897	0.257241
371	8.27609	0.644467	23	SE	0	0	0.125	0	0	20.9506	0.175	so Kalelezhi HP Kalelezhi	2.98545	0.230582
372	10.7292	-4.58466	11	SE	0	0	0	0	0	24.6645	0.175	so Kalelezhi HP Kalelezhi	4.55911	0.175
373	8.69243	3.66526	18	SE	0	0	0.111111	0	0	21.1063	0.175	so Luumbo RHC Kkutwa	5.35719	0.175
374	-11.3852	2.90432	27	NW	0.839015	0.647059	0.517241	0.135458	0.141593	1.47287	0.291085	so Luumbo RHC Static	0.58855	0.6
375	8.65034	3.65766	18	SE	0	0	0.111111	0	0	21.0643	0.175	so Luumbo RHC Kkutwa	5.33585	0.175
376	-5.51017	-1.71713	11	SE	0.624277	0.333333	0.294118	0.262195	0.351351	8.93624	0.175	so Luumbo RHC Nakasiika	0.222896	0.6
377	-12.0411	2.93897	7	NW	0.839015	0.647059	0.517241	0.135458	0.0373134	1.0872	0.306512	so Luumbo RHC Static	0.772052	0.6
378	10.7601	2.04738	12	SE	1	0	0.34375	0.595745	0.105263	23.25	0.175	so Kalelezhi HP Kalelezhi	5.58005	0.175
379	-9.38817	-7.79097	16	SE	0	0.25	0.264706	0.152778	0.307692	12.1347	0.175	so Gulumunyanga HP Chilonde	0.259612	0.6
380	6.97199	-1.86576	9	SE	0.25	0	0	0	0	20.2382	0.175	so Kalelezhi HP Kalelezhi	0.166581	0.6
381	-9.36437	-7.53614	8	SE	0.542373	0.25	0.264706	0.152778	0.307692	11.8941	0.175	so Gulumunyanga HP Chilonde	0.177203	0.6
382	-1.49575	-5.18696	6	SE	0	0	0.333333	0.278689	0	14.2405	0.175	so Kalelezhi HP Namanondo	3.30051	0.21798
383	5.59152	5.83097	18	SE	0.666667	0	0	0.0204082	0.0816327	18.1008	0.175	so Luumbo RHC Kkutwa	1.95126	0.27195
384	14.8278	1.76123	15	SE	1	0	0.258065	0	0	27.3274	0.175	so Munyama RHC Bbuyu	4.76359	0.175
385	-11.974	2.69657	9	NW	0.839015	0.647059	0.517241	0.135458	0.141593	1.33813	0.296475	so Luumbo RHC Static	0.551042	0.6
386	-7.54518	4.26275	14	NW	0.625	0.666667	0.285714	0.25	0	4.8752	0.154992	so Luumbo RHC Munakandi	1.69063	0.282375
387	-10.9406	5.99609	20	NW	0	0	0.571429	0	0	2.51033	0.249587	so Luumbo Rural Health Centre	2.51033	0.249587
388	-12.3779	2.27811	13	NW	0.839015	0.538462	0.318966	0.135458	0.141593	1.68363	0.282655	so Luumbo RHC Static	0.826681	0.6
389	14.9211	1.71138	19	SE	0	0	0.258065	0.0833333	0	27.4243	0.175	so Munyama RHC Bbuyu	4.6584	0.175
390	-1.53713	-5.16121	11	SE	0	0	0.333333	0.278689	0	14.1923	0.175	so Kalelezhi HP Namanondo	3.33052	0.216779
391	-6.73131	-4.17083	13	SE	0	0	0.347826	0.154839	0.214286	9.9187	0.175	so Luumbo RHC Nakasiika	2.59273	0.246291
392	1.516	-4.29444	9	SE	0	0	0.217391	0	0	16.1883	0.175	so Kalelezhi HP Namanondo	0.271942	0.6
393	16.5605	1.07535	5	SE	0	0	0	0	0	29.1143	0.175	so Munyama RHC Bbuyu	2.90048	0.233981
394	9.33098	-1.96973	12	SE	0.5	0	0	0	0	22.5345	0.175	so Kalelezhi HP Kalelezhi	2.37995	0.254802
395	-1.00036	-8.49539	7	SE	0	0	0.111111	0.705882	0	16.891	0.175	so Gulumunyanga HP Kota Kota	4.63743	0.175
396	8.50327	-5.4062	11	SE	0	0	0	0.75	0	22.913	0.175	so Kalelezhi HP Kalelezhi	3.71468	0.201413
397	8.66774	8.13308	15	SE	0	0.25	0	0.108108	0	21.4905	0.175	so Luumbo RHC Kkutwa	3.46672	0.211331
398	3.66362	-0.480084	7	SE	0	0	0.214286	0.545455	0	16.6759	0.175	so Kalelezhi HP Kalelezhi	3.63458	0.204617
399	-12.0113	2.96585	8	NW	0.766234	0.647059	0.517241	0.191667	0.0373134	1.07272	0.307091	so Luumbo RHC Static	0.775081	0.6
400	9.94608	11.8138	13	SE	0.75	0.25	0.315789	0	0.0138889	23.7007	0.175	so Luumbo RHC Chilile	0.841682	0.6
401	17.3227	1.19766	9	SE	0	0	0	0	0	29.8613	0.175	so Munyama RHC Bbuyu	2.28296	0.258682
402	-12.0814	2.99754	16	NW	0.766234	0.647059	0.517241	0.191667	0.0373134	1.01858	0.309257	so Luumbo RHC Static	0.842942	0.6
403	10.9319	2.17766	21	SE	1	0	0.34375	0.595745	0.105263	23.411	0.175	so Kalelezhi HP Kalelezhi	5.79261	0.175
404	11.028	2.18229	5	SE	1	0	0.34375	0.595745	0.105263	23.5064	0.175	so Kalelezhi HP Kalelezhi	5.86237	0.175
405	3.28777	-0.448579	15	SE	0	0	0.214286	0.545455	0	16.3054	0.175	so Kalelezhi HP Namanondo	3.96447	0.191421
406	-14.8641	-0.376302	15	NW	0	0	0.2	0.144068	0	4.98336	0.150665	so Luumbo RHC Static	4.28228	0.178709
407	-1.40552	-4.85838	8	SE	0	0	0.333333	0.278689	0	14.102	0.175	so Kalelezhi HP Namanondo	3.11364	0.225454
408	8.15548	0.939134	8	SE	0	0	0.333333	0	0	20.7868	0.175	so Kalelezhi HP Kalelezhi	3.20494	0.221803
409	10.8742	2.15283	12	SE	1	0	0.34375	0.595745	0.105263	23.3553	0.175	so Kalelezhi HP Kalelezhi	5.73496	0.175
410	-5.29951	-1.07016	12	SE	0.624277	0.25	0.666667	0.262195	0.151786	8.71092	0.175	so Luumbo RHC Nakasiika	0.82839	0.6
411	11.031	2.18081	10	SE	1	0	0.34375	0.595745	0.105263	23.5096	0.175	so Kalelezhi HP Kalelezhi	5.86341	0.175
412	3.0828	-5.96014	8	SE	0	0	0.521739	0.337209	0	18.3957	0.175	so Kalelezhi HP Namanondo	2.43044	0.252783
413	0.301957	-8.64161	10	SE	0	0	0.111111	0.705882	0	17.8989	0.175	so Kalelezhi HP Namanondo	4.78515	0.175
414	-12.6172	1.6695	11	NW	0	0.375	0.333333	0	0	2.30119	0.257952	so Luumbo RHC Static	1.25747	0.299701
415	-6.26346	-3.74087	10	SE	0.657895	0	0.347826	0.154839	0.43038	9.85418	0.175	so Luumbo RHC Nakasiika	2.03202	0.268719
416	-6.36275	-3.82446	8	SE	0.657895	0	0.347826	0.154839	0.43038	9.85844	0.175	so Luumbo RHC Nakasiika	2.14023	0.264391
417	7.82848	-3.54684	20	SE	0	0	0.5	0.142857	0	21.5847	0.175	so Kalelezhi HP Kalelezhi	1.7512	0.279952
418	-12.0372	3.10039	4	NW	0.766234	0.647059	0.517241	0.191667	0.0373134	0.938559	0.312458	so Luumbo RHC Static	0.900877	0.6
419	-6.60698	-4.06167	13	SE	0.657895	0	0.347826	0.154839	0.214286	9.90175	0.175	so Luumbo RHC Nakasiika	2.44492	0.252203
420	14.8213	1.44229	5	SE	1	0	0.258065	0.0833333	0	27.3482	0.175	so Munyama RHC Bbuyu	4.65767	0.175
421	13.6434	-0.370928	5	SE	0	0	0.1	0.2	0	26.4107	0.175	so Munyama RHC Bbuyu	5.59763	0.175
422	8.58764	-1.82517	16	SE	0.5	0	0	0	0	21.7795	0.175	so Kalelezhi HP Kalelezhi	1.64889	0.284044
423	1.48811	-7.58952	18	SE	0	0	0.272727	0	0	18.0698	0.175	so Kalelezhi HP Namanondo	3.55596	0.207762
424	-11.8827	2.98493	11	NW	0.766234	0.647059	0.517241	0.191667	0.0373134	1.11013	0.305595	so Luumbo RHC Static	0.723742	0.6
425	-1.35276	-9.36085	8	SE	0	0	0.25	0	0.030303	17.3118	0.175	so Gulumunyanga HP Kota Kota	3.72291	0.201083
426	9.48054	0.807368	9	SE	0	0	0.125	0	0	22.1169	0.175	so Kalelezhi HP Kalelezhi	3.80154	0.197939
427	2.92809	-0.667818	12	SE	1	0	0.214286	0	0	16.0214	0.175	so Kalelezhi HP Namanondo	3.62036	0.205186
428	-6.31266	4.83207	8	NW	0.971014	0	0.189189	0.0217391	0.0833333	6.16038	0.175	so Luumbo RHC Munakandi	3.01733	0.229307
429	-0.785441	-7.96258	13	SE	0	0	0.111111	0.705882	0	16.6514	0.175	so Kalelezhi HP Namanondo	4.59365	0.175
430	-12.4845	2.2996	18	NW	0.839015	0.375	0.333333	0	0	1.66344	0.283462	so Luumbo RHC Static	0.931796	0.6
431	5.52118	5.85284	11	SE	0.666667	0	0	0.0204082	0.0816327	18.0332	0.175	so Luumbo RHC Kkutwa	1.91761	0.273296
432	-6.72048	-3.55981	10	SE	0.657895	0.5	0.777778	0.154839	0.43038	9.43081	0.175	so Luumbo RHC Nakasiika	2.03827	0.268469
433	-7.78514	3.16655	9	NW	0.857143	0.133333	0.333333	0.2625	0.157303	4.69357	0.162257	so Luumbo RHC Munakandi	1.03114	0.308754
434	3.07267	-0.571819	16	SE	0	0	0.214286	0.545455	0	16.1326	0.175	so Kalelezhi HP Namanondo	3.76404	0.199438
435	-11.3965	2.78831	11	NW	0.839015	0.647059	0.517241	0.135458	0.141593	1.55076	0.287969	so Luumbo RHC Static	0.474657	0.6
436	14.9531	1.82591	23	SE	0	0	0.258065	0	0	27.4471	0.175	so Munyama RHC Bbuyu	4.67369	0.175
437	-7.20823	-0.811816	16	SE	0	0.428571	0.615385	0	0	7.06023	0.175	so Luumbo RHC Nakasiika	1.77329	0.279068
438	-6.76169	-3.58187	4	SE	0.657895	0.5	0.777778	0.154839	0.43038	9.42365	0.175	so Luumbo RHC Nakasiika	2.0778	0.266888
439	8.70416	-3.79462	12	SE	0	0	0.25	0	0	22.4918	0.175	so Kalelezhi HP Kalelezhi	2.48618	0.250553
440	5.56932	5.83245	15	SE	0.666667	0	0	0.0204082	0.0816327	18.0789	0.175	so Luumbo RHC Kkutwa	1.94573	0.272171
441	9.77024	11.7067	23	SE	0.75	0.25	0.315789	0	0.0138889	23.4993	0.175	so Luumbo RHC Chilile	0.952339	0.6
442	1.80677	-4.14414	6	SE	0	0	0.217391	0	0	16.3641	0.175	so Kalelezhi HP Namanondo	0.235055	0.6
443	-11.5614	2.42562	5	NW	0.839015	0.538462	0.318966	0.135458	0.141593	1.75503	0.279799	so Luumbo RHC Static	0.0856161	0.6
444	10.5878	11.466	13	SE	0.75	0	0.0769231	0	0.0263158	24.197	0.175	so Luumbo RHC Chilile	0.121087	0.6
445	-0.91315	-8.57767	8	SE	0	0	0.111111	0.705882	0	17.0106	0.175	so Gulumunyanga HP Kota Kota	4.57542	0.175
446	-11.3678	2.72678	19	NW	0.839015	0.647059	0.517241	0.135458	0.141593	1.61623	0.285351	so Luumbo RHC Static	0.428751	0.6
447	-14.4692	2.01031	13	NW	0.90099	0	0.315789	0.359375	0	2.83621	0.236552	so Luumbo Rural Health Centre	2.83621	0.236552
448	-14.5546	0.815522	10	NW	0	0	0.133333	0.365385	0	3.80693	0.197723	so Luumbo RHC Static	3.36612	0.215355
449	-0.243162	-8.10935	11	SE	0	0	0.111111	0.705882	0	17.1373	0.175	so Kalelezhi HP Namanondo	4.47064	0.175
450	10.1118	11.9265	16	SE	0.75	0	0.0769231	0	0.0263158	23.8946	0.175	so Luumbo RHC Chilile	0.782259	0.6
451	4.98441	-1.66227	18	SE	0	0	0.235294	0.322581	0	18.2803	0.175	so Kalelezhi HP Kalelezhi	2.00073	0.269971
452	-11.3161	2.73938	15	NW	0.839015	0.647059	0.517241	0.135458	0.141593	1.64066	0.284374	so Luumbo RHC Static	0.464329	0.6
453	3.0375	-6.09598	12	SE	0	0	0.521739	0.337209	0	18.4313	0.175	so Kalelezhi HP Namanondo	2.51319	0.249473
454	-0.542988	-8.62029	14	SE	0	0	0.111111	0.705882	0	17.2938	0.175	so Gulumunyanga HP Kota Kota	4.63084	0.175
455	14.2296	1.86539	5	SE	0	0	0.258065	0	0	26.7228	0.175	so Munyama RHC Bbuyu	5.35798	0.175
456	-0.473893	-8.69628	28	SE	0	0	0	0.705882	0	17.3965	0.175	so Gulumunyanga HP Kota Kota	4.57987	0.175
457	9.18906	-4.26275	8	SE	0.176471	0	0.25	0	0	23.1097	0.175	so Kalelezhi HP Kalelezhi	3.15996	0.223602
458	10.9766	2.21862	8	SE	1	0	0.34375	0.595745	0.105263	23.4526	0.175	so Kalelezhi HP Kalelezhi	5.85312	0.175
459	14.8932	1.65134	10	SE	0	0	0.258065	0.0833333	0	27.4015	0.175	so Munyama RHC Bbuyu	4.66193	0.175
460	14.8985	1.65968	39	SE	0	0	0.258065	0.0833333	0	27.4061	0.175	so Munyama RHC Bbuyu	4.66003	0.175
461	-14.8699	2.21769	8	NW	0.90099	0	0.315789	0.359375	0	3.01467	0.229413	so Luumbo Rural Health Centre	3.01467	0.229413
462	5.58868	5.83393	10	SE	0.666667	0	0	0.0204082	0.0816327	18.0983	0.175	so Luumbo RHC Kkutwa	1.94781	0.272087
463	-11.7495	3.07574	8	NW	0.766234	0.647059	0.517241	0.191667	0.0373134	1.10532	0.305787	so Luumbo RHC Static	0.761031	0.6
464	18.0046	1.46787	7	SE	0	0	0.538462	0	0.153846	30.5173	0.175	so Munyama RHC Bbuyu	1.95479	0.271808
465	5.71248	-1.5659	23	SE	0	0	0.235294	0.322581	0	18.9461	0.175	so Kalelezhi HP Kalelezhi	1.323	0.29708
466	-5.55528	-1.77384	14	SE	0.624277	0.333333	0.294118	0.262195	0.351351	8.93773	0.175	so Luumbo RHC Nakasiika	0.168372	0.6
467	3.07729	-0.580715	8	SE	0	0	0.214286	0.545455	0	16.1396	0.175	so Kalelezhi HP Namanondo	3.75767	0.199693
468	-15.0765	-0.300319	14	NW	0	0	0.2	0.144068	0	5.02672	0.175	so Luumbo RHC Static	4.40254	0.175
469	4.18032	5.97904	12	SE	0.666667	0	0.166667	0	0	16.715	0.175	so Luumbo RHC Kkutwa	2.05298	0.267881
470	3.04425	-5.89416	16	SE	0	0	0.521739	0.337209	0	18.3277	0.175	so Kalelezhi HP Namanondo	2.35468	0.255813
471	4.29861	-0.171333	19	SE	0	0	0.214286	0.545455	0	17.2122	0.175	so Kalelezhi HP Kalelezhi	3.23923	0.220431
472	10.494	1.40356	8	SE	0	0	0.34375	0.444444	0.121951	23.0471	0.175	so Kalelezhi HP Kalelezhi	4.93397	0.175
473	9.0626	7.98963	14	SE	0	0.25	0	0.108108	0	21.851	0.175	so Luumbo RHC Chilile	3.73825	0.20047
474	14.8978	1.52661	13	SE	0	0	0.258065	0.0833333	0	27.4168	0.175	so Munyama RHC Bbuyu	4.61344	0.175
475	-11.8807	2.22974	8	NW	0.839015	0.538462	0.318966	0.135458	0.141593	1.81097	0.277561	so Luumbo RHC Static	0.34538	0.6
476	-6.37305	-3.84114	24	SE	0.657895	0	0.347826	0.154839	0.43038	9.86531	0.175	so Luumbo RHC Nakasiika	2.15923	0.263631
477	-8.92121	-3.97327	4	SE	0	0	0.5	0.6	0	8.66793	0.175	so Gulumunyanga HP Chilonde	3.64672	0.204131
478	1.40996	-4.53499	5	SE	0	0	0.217391	0	0	16.2218	0.175	so Kalelezhi HP Namanondo	0.534044	0.6
479	-0.587749	-7.3523	8	SE	0	0.5	0	0	0	16.3623	0.175	so Kalelezhi HP Namanondo	3.97216	0.191114
480	-6.3846	-3.24402	11	SE	0.657895	0.5	0.777778	0.154839	0.43038	9.39279	0.175	so Luumbo RHC Nakasiika	1.60459	0.285816
481	-11.0084	6.0604	13	NW	0	0	0.571429	0	0	2.52441	0.249023	so Luumbo Rural Health Centre	2.52441	0.249023
482	-0.479399	-8.6985	9	SE	0	0	0	0.705882	0	17.3943	0.175	so Gulumunyanga HP Kota Kota	4.57601	0.175
483	-11.999	2.64523	8	NW	0.839015	0.647059	0.517241	0.135458	0.141593	1.37908	0.294837	so Luumbo RHC Static	0.539811	0.6
484	-6.91942	-0.84573	6	SE	0.624277	0.428571	0.615385	0	0	7.29794	0.175	so Luumbo RHC Nakasiika	1.51856	0.289258
485	15.0632	3.89803	10	SE	0.285714	0.25	0	0	0	27.4754	0.175	so Munyama RHC Bbuyu	5.74412	0.175
486	5.60626	2.80258	12	SE	0	0	0	0	0	18.0547	0.175	so Luumbo RHC Kkutwa	4.95941	0.175
487	7.94642	-4.46216	12	SE	0.176471	0	0.714286	0.470588	0	22.0285	0.175	so Kalelezhi HP Kalelezhi	2.62679	0.244928
488	3.02116	-0.587943	19	SE	0	0	0.214286	0.545455	0	16.0878	0.175	so Kalelezhi HP Namanondo	3.72926	0.20083
489	-6.13167	4.26423	23	NW	0.971014	0	0.189189	0.0217391	0.0833333	6.28677	0.175	so Luumbo RHC Munakandi	2.9074	0.233704
490	10.4321	1.91283	20	SE	1	0	0.34375	0.595745	0.105263	22.9346	0.175	so Kalelezhi HP Kalelezhi	5.25991	0.175
491	-1.316	-7.40957	14	SE	0	0.166667	0.2	0	0	15.8852	0.175	so Kalelezhi HP Namanondo	4.45788	0.175
492	-1.43873	-4.70623	17	SE	0	0	0.333333	0.278689	0	13.9813	0.175	so Kalelezhi HP Namanondo	3.10935	0.225626
493	-1.14299	-4.47013	10	SE	0	0.222222	0.1	0.317073	0	14.0719	0.175	so Kalelezhi HP Namanondo	2.77475	0.23901
494	1.48314	-6.38509	16	SE	0	0	0.166667	0.142857	0	17.321	0.175	so Kalelezhi HP Namanondo	2.35264	0.255894
495	-5.3567	-1.42802	16	SE	0.624277	0.333333	0.294118	0.262195	0.151786	8.87685	0.175	so Luumbo RHC Nakasiika	0.509601	0.6
496	16.8991	1.70471	10	SE	0	0	0.6	0	0	29.3966	0.175	so Munyama RHC Bbuyu	2.92145	0.233142
497	9.88392	11.6974	10	SE	0.75	0.25	0.315789	0	0.0138889	23.6036	0.175	so Luumbo RHC Chilile	0.843313	0.6
498	-3.27942	-0.320705	12	SE	0.22449	0	0.5	0.458333	0.2	10.0851	0.175	so Kalelezhi HP Nangandwe	2.48325	0.25067
499	15.65	3.81834	28	SE	0.285714	0	0	0	0	28.0626	0.175	so Munyama RHC Bbuyu	5.27469	0.175
500	-1.44637	-4.71105	10	SE	0	0	0.333333	0.278689	0	13.9783	0.175	so Kalelezhi HP Namanondo	3.11784	0.225286
501	-11.9195	2.20305	14	NW	0.839015	0.538462	0.318966	0.135458	0.141593	1.82571	0.276972	so Luumbo RHC Static	0.39082	0.6
502	-10.9774	5.99924	9	NW	0	0	0.571429	0	0	2.49155	0.250338	so Luumbo Rural Health Centre	2.49155	0.250338
503	0.285972	-8.62678	6	SE	0	0	0.111111	0.705882	0	17.8771	0.175	so Kalelezhi HP Namanondo	4.77524	0.175
504	16.8984	1.69952	19	SE	0	0	0.6	0	0	29.3963	0.175	so Munyama RHC Bbuyu	2.9189	0.233244
505	14.8635	1.38317	11	SE	1	0	0.258065	0.0833333	0	27.3957	0.175	so Munyama RHC Bbuyu	4.59885	0.175
506	-11.9074	3.06407	7	NW	0.766234	0.647059	0.517241	0.191667	0.0373134	1.0289	0.308844	so Luumbo RHC Static	0.805569	0.6
507	12.179	0.902069	5	SE	0	0	0.166667	0	0	24.7789	0.175	so Kalelezhi HP Kalelezhi	5.99359	0.175
508	-1.36502	-7.47387	5	SE	0	0.166667	0.2	0	0	15.8972	0.175	so Kalelezhi HP Namanondo	4.53858	0.175
509	2.49487	-0.46081	26	SE	0	0	1	0.545455	0	15.5471	0.175	so Kalelezhi HP Nangandwe	3.59747	0.206101
510	3.38102	-5.85395	15	SE	0	0	0.521739	0.337209	0	18.5912	0.175	so Kalelezhi HP Namanondo	2.5462	0.248152
511	-12.912	2.24586	7	NW	0.929825	0.375	0.333333	0	0	1.78728	0.278509	so Luumbo RHC Static	1.36171	0.295532
512	-2.9288	-3.15877	12	SE	0	0	0	0.222222	0	11.8568	0.175	so Kalelezhi HP Nangandwe	2.67016	0.243194
513	2.13963	-6.1538	7	SE	0	0	0.166667	0.142857	0	17.7187	0.175	so Kalelezhi HP Namanondo	2.18653	0.262539
514	14.3017	1.78218	6	SE	0	0	0.258065	0	0	26.8013	0.175	so Munyama RHC Bbuyu	5.26111	0.175
515	-6.88229	-0.913744	6	SE	0.624277	0.428571	0.615385	0	0	7.37071	0.175	so Luumbo RHC Nakasiika	1.44773	0.292091
516	17.2104	1.82981	5	SE	0	0	0.6	0	0	29.6979	0.175	so Munyama RHC Bbuyu	2.763	0.23948
517	10.7315	11.3021	9	SE	0.75	0	0	0	0.0263158	24.2836	0.175	so Luumbo RHC Chilile	0.0976916	0.6
518	10.3955	1.85964	8	SE	1	0	0.34375	0.595745	0.105263	22.903	0.175	so Kalelezhi HP Kalelezhi	5.19583	0.175
519	-5.31976	-1.32683	13	SE	0.624277	0.333333	0.294118	0.262195	0.151786	8.84538	0.175	so Luumbo RHC Nakasiika	0.608276	0.6
520	3.84852	6.00425	19	SE	0	0	0.166667	0	0	16.3887	0.175	so Luumbo RHC Kkutwa	2.22009	0.261197
521	9.7896	11.9448	22	SE	0.75	0.25	0.315789	0	0.0138889	23.5972	0.175	so Luumbo RHC Chilile	1.04422	0.308231
522	9.73862	0.616113	8	SE	0	0	0.125	0	0	22.4001	0.175	so Kalelezhi HP Kalelezhi	3.84372	0.196251
523	17.4792	1.79941	12	SE	0	0	0.6	0	0	29.9681	0.175	so Munyama RHC Bbuyu	2.55069	0.247972
524	3.40482	-5.82782	4	SE	0	0	0.521739	0.337209	0	18.5977	0.175	so Kalelezhi HP Namanondo	2.54443	0.248223
525	-11.4846	2.73401	6	NW	0.839015	0.647059	0.517241	0.135458	0.141593	1.53762	0.288495	so Luumbo RHC Static	0.399624	0.6
526	15.2175	5.626	10	SE	0	0	0.333333	0	0	27.6809	0.175	so Munyama RHC Bbuyu	6.95509	0.175
527	10.2996	11.6446	10	SE	0.75	0	0.0769231	0	0.0263158	23.9798	0.175	so Luumbo RHC Chilile	0.454127	0.6
528	3.61477	-5.98479	21	SE	0	0	0.521739	0.337209	0	18.8588	0.175	so Kalelezhi HP Namanondo	2.80419	0.237832
529	-6.7148	-4.16397	8	SE	0	0	0.347826	0.154839	0.214286	9.92255	0.175	so Luumbo RHC Nakasiika	2.58003	0.246799
530	-5.50413	-1.52828	11	SE	0.624277	0.333333	0.294118	0.262195	0.151786	8.8222	0.175	so Luumbo RHC Nakasiika	0.335277	0.6
531	4.7345	-1.62224	11	SE	0	0	0.235294	0.322581	0	18.0303	0.175	so Kalelezhi HP Kalelezhi	2.2537	0.259852
532	-15.4301	0.0321537	7	NW	0	0	0.2	0.144068	0	4.95531	0.151788	so Luumbo RHC Static	4.51149	0.16954
533	9.1951	0.296983	19	SE	1	0	0.125	0.782609	0	21.9137	0.175	so Kalelezhi HP Kalelezhi	3.23306	0.220677
534	8.14269	0.947659	15	SE	0	0	0.333333	0	0	20.7729	0.175	so Kalelezhi HP Kalelezhi	3.20807	0.221677
535	-11.7321	2.34204	23	NW	0.839015	0.538462	0.318966	0.135458	0.141593	1.75584	0.279766	so Luumbo RHC Static	0.178525	0.6
536	-6.74801	-4.1864	16	SE	0	0	0.347826	0.154839	0.214286	9.92193	0.175	so Luumbo RHC Nakasiika	2.61358	0.245457
537	8.28142	0.853884	3	SE	0	0	0.125	0	0	20.9238	0.175	so Kalelezhi HP Kalelezhi	3.17672	0.222931
538	-1.86342	-5.24108	10	SE	0	0	0.333333	0.278689	0	13.9963	0.175	so Kalelezhi HP Namanondo	3.66466	0.203414
539	2.9359	-6.08486	21	SE	0	0	0.521739	0.337209	0	18.3402	0.175	so Kalelezhi HP Namanondo	2.44714	0.252114
540	-0.873008	-7.67458	17	SE	0	0	0.111111	0	0	16.3847	0.175	so Kalelezhi HP Namanondo	4.39857	0.175
541	4.01478	5.98961	13	SE	0.666667	0	0.166667	0	0	16.5519	0.175	so Luumbo RHC Kkutwa	2.13316	0.264674
542	4.97731	-1.66913	13	SE	0	0	0.235294	0.322581	0	18.2757	0.175	so Kalelezhi HP Kalelezhi	2.00646	0.269742
543	-8.57005	-3.9831	11	SE	0.0722892	0.285714	0.0833333	0.383838	0	8.82396	0.175	so Luumbo RHC Nakasiika	3.59777	0.206089
544	14.2001	0.459698	9	SE	0	0	0.2	0.2	0.166667	26.8395	0.175	so Munyama RHC Bbuyu	5.05815	0.175
545	6.8743	0.0959062	15	SE	0	0	0	1	0	19.668	0.175	so Kalelezhi HP Kalelezhi	2.12835	0.264866
546	8.71552	-3.79184	18	SE	0	0	0.25	0	0	22.5015	0.175	so Kalelezhi HP Kalelezhi	2.49224	0.25031
547	14.4697	1.50845	12	SE	1	0	0.258065	0.0833333	0	26.9921	0.175	so Munyama RHC Bbuyu	5.01204	0.175
548	9.95017	11.8878	14	SE	0.75	0.25	0.315789	0	0.0138889	23.7292	0.175	so Luumbo RHC Chilile	0.879692	0.6
549	5.73468	3.01033	10	SE	0	0	0	0	0	18.1709	0.175	so Luumbo RHC Kkutwa	4.76437	0.175
550	9.81518	12.0205	5	SE	0.75	0.25	0.315789	0	0.0138889	23.647	0.175	so Luumbo RHC Chilile	1.06737	0.307305
551	10.9369	2.17581	13	SE	1	0	0.34375	0.595745	0.105263	23.4161	0.175	so Kalelezhi HP Kalelezhi	5.79468	0.175
552	-6.15191	-3.704	16	SE	0.657895	0	0.347826	0.154839	0.43038	9.89554	0.175	so Luumbo RHC Nakasiika	1.96927	0.271229
553	-8.75709	3.13542	14	NW	0.857143	0.25	0	0.266667	0	3.746	0.20016	so Luumbo RHC Munakandi	0.0603188	0.6
554	-11.9388	2.97326	6	NW	0.766234	0.647059	0.517241	0.191667	0.0373134	1.09507	0.306197	so Luumbo RHC Static	0.740936	0.6
555	-6.12119	4.26127	17	NW	0.971014	0	0.189189	0.0217391	0.0833333	6.2971	0.175	so Luumbo RHC Munakandi	2.91594	0.233362
556	-18.0046	2.09408	14	NW	0	0	0	0	0	5.89733	0.175	so Luumbo Rural Health Centre	5.89733	0.175
557	8.50806	4.07483	7	SE	0	0	0	0	0	20.9203	0.175	so Luumbo RHC Kkutwa	4.9273	0.175
558	-7.79473	3.05962	7	NW	0.857143	0.133333	0.333333	0.2625	0.157303	4.70343	0.161863	so Luumbo RHC Munakandi	1.02519	0.308993
559	5.46417	6.06077	12	SE	0.666667	0	0	0.0204082	0.0816327	17.9996	0.175	so Luumbo RHC Kkutwa	1.70351	0.28186
560	14.7774	1.49066	14	SE	1	0	0.258065	0.0833333	0	27.3001	0.175	so Munyama RHC Bbuyu	4.71486	0.175
561	9.37379	0.29198	12	SE	1	0	0.125	0.782609	0	22.0907	0.175	so Kalelezhi HP Kalelezhi	3.35603	0.215759
562	3.02187	-6.02593	10	SE	0	0	0.521739	0.337209	0	18.3801	0.175	so Kalelezhi HP Namanondo	2.44695	0.252122
563	14.4669	1.60593	16	SE	1	0	0.258065	0.0833333	0	26.9806	0.175	so Munyama RHC Bbuyu	5.04596	0.175
564	-2.11654	-8.5104	5	SE	1	0.166667	0.2	0	0	16.1699	0.175	so Gulumunyanga HP Kota Kota	4.53222	0.175
565	11.0347	1.76605	7	SE	0	0	0.34375	0.595745	0.105263	23.5481	0.175	so Kalelezhi HP Kalelezhi	5.57565	0.175
566	-11.8441	2.34427	18	NW	0.839015	0.538462	0.318966	0.135458	0.141593	1.71354	0.281458	so Luumbo RHC Static	0.290619	0.6
567	-12.4053	2.34316	6	NW	0.839015	0.538462	0.318966	0.135458	0.141593	1.61827	0.285269	so Luumbo RHC Static	0.851691	0.6
568	14.928	1.72658	5	SE	0	0	0.258065	0.0833333	0	27.43	0.175	so Munyama RHC Bbuyu	4.65777	0.175
569	-1.01475	-8.57341	13	SE	0	0	0.111111	0.705882	0	16.939	0.175	so Gulumunyanga HP Kota Kota	4.55812	0.175
570	-12.5525	2.24308	8	NW	0.929825	0.375	0.333333	0	0	1.72417	0.281033	so Luumbo RHC Static	1.00366	0.309854
571	-10.6019	6.32078	21	NW	0	0	0.571429	0	0	2.97312	0.231075	so Luumbo Rural Health Centre	2.97312	0.231075
572	3.90501	7.96202	13	SE	0	0	0.4	0	0	16.8014	0.175	so Luumbo RHC Kkutwa	1.33608	0.296557
573	-12.2203	2.98827	4	NW	0.766234	0.647059	0.517241	0.191667	0.0373134	0.991596	0.310336	so Luumbo RHC Static	0.92973	0.6
574	3.0542	-5.8899	6	SE	0	0	0.521739	0.337209	0	18.3338	0.175	so Kalelezhi HP Namanondo	2.35744	0.255702
575	-14.3703	0.100539	16	NW	0	0	0.2	0.144068	0	4.32964	0.176814	so Luumbo RHC Static	3.59856	0.206058
576	-1.12807	-7.4976	18	SE	0	0	0.111111	0	0	16.0796	0.175	so Kalelezhi HP Namanondo	4.40628	0.175
577	-5.62331	-1.5218	11	SE	0.624277	0.333333	0.294118	0.262195	0.151786	8.72514	0.175	so Luumbo RHC Nakasiika	0.278696	0.6
578	1.10036	-4.69085	13	SE	0	0	0.217391	0	0	16.0424	0.175	so Kalelezhi HP Namanondo	0.823189	0.6
579	-12.5005	1.82628	7	NW	0.839015	0.375	0.333333	0	0	2.13701	0.26452	so Luumbo RHC Static	1.07743	0.306903
580	-12.5495	2.19249	18	NW	0.929825	0.375	0.333333	0	0	1.77436	0.279026	so Luumbo RHC Static	1.00683	0.309727
581	-5.29844	-1.42746	5	SE	0.624277	0.333333	0.294118	0.262195	0.151786	8.92288	0.175	so Luumbo RHC Nakasiika	0.553355	0.6
582	7.47999	0.297169	16	SE	0	0	0.333333	1	0	20.2248	0.175	so Kalelezhi HP Kalelezhi	2.38747	0.254501
583	5.40093	2.7846	21	SE	0	0	0	0	0	17.851	0.175	so Luumbo RHC Kkutwa	4.96575	0.175
584	-5.69969	-1.78681	8	SE	0.624277	0.333333	0.294118	0.262195	0.351351	8.83591	0.175	so Luumbo RHC Nakasiika	0.0243126	0.6
585	-9.13133	-7.8069	7	SE	0	0.25	0.264706	0.152778	0.307692	12.2165	0.175	so Gulumunyanga HP Chilonde	0.210302	0.6
586	-6.50858	4.55797	6	NW	0.971014	0	0.189189	0.0217391	0.0833333	5.93265	0.175	so Luumbo RHC Munakandi	2.70434	0.241826
587	-8.23985	-3.93028	4	SE	0.0722892	0.285714	0.0833333	0.383838	0	8.92584	0.175	so Luumbo RHC Nakasiika	3.30822	0.217671
588	8.94412	-0.72045	10	SE	0	0	0	0	0	21.8609	0.175	so Kalelezhi HP Kalelezhi	2.38485	0.254606
589	-8.28763	-3.93658	23	SE	0.0722892	0.285714	0.0833333	0.383838	0	8.90921	0.175	so Luumbo RHC Nakasiika	3.34874	0.21605
590	-9.77503	-8.06321	20	SE	0	0.25	0.264706	0.363636	0.307692	12.31	0.175	so Gulumunyanga HP Chilonde	0.730288	0.6
591	-11.436	2.79683	13	NW	0.839015	0.647059	0.517241	0.135458	0.141593	1.51872	0.289251	so Luumbo RHC Static	0.471363	0.6
592	9.8404	11.9278	21	SE	0.75	0.25	0.315789	0	0.0138889	23.6393	0.175	so Luumbo RHC Chilile	0.992517	0.6
593	3.52561	-5.84913	12	SE	0	0	0.521739	0.337209	0	18.7116	0.175	so Kalelezhi HP Namanondo	2.64606	0.244158
594	0.313324	-8.61288	5	SE	0	0	0.111111	0.705882	0	17.8868	0.175	so Kalelezhi HP Namanondo	4.75442	0.175
595	-6.52545	4.47254	20	NW	0.971014	0	0.189189	0.0217391	0.0833333	5.90784	0.175	so Luumbo RHC Munakandi	2.64616	0.244153
596	8.52014	4.06927	12	SE	0	0	0	0	0	20.9324	0.175	so Luumbo RHC Kkutwa	4.9395	0.175
597	9.07006	-4.32261	9	SE	0.176471	0	0.25	0.75	0	23.02	0.175	so Kalelezhi HP Kalelezhi	3.12057	0.225177
598	14.7804	1.26512	17	SE	1	0	0.2	0.0833333	0	27.3243	0.175	so Munyama RHC Bbuyu	4.64299	0.175
599	-14.7326	1.96361	6	NW	0.90099	0	0.315789	0.359375	0	3.06306	0.227477	so Luumbo Rural Health Centre	3.06306	0.227477
600	17.5866	1.40745	10	SE	0	0	0.538462	0	0.153846	30.1058	0.175	so Munyama RHC Bbuyu	2.2005	0.26198
601	9.36278	-0.0158447	12	SE	1	0	0	0.782609	0	22.133	0.175	so Kalelezhi HP Kalelezhi	3.14233	0.224307
602	16.9399	1.547	16	SE	0	0	0.6	0	0	29.4497	0.175	so Munyama RHC Bbuyu	2.79576	0.238169
603	-11.8585	2.91637	18	NW	0.839015	0.647059	0.517241	0.135458	0.141593	1.18199	0.302721	so Luumbo RHC Static	0.651759	0.6
604	14.8124	5.17121	23	SE	0	0	0.333333	0	0	27.2522	0.175	so Munyama RHC Bbuyu	6.84339	0.175
605	7.45175	-3.26051	13	SE	1	0	0.5	0.142857	0	21.1326	0.175	so Kalelezhi HP Kalelezhi	1.32737	0.296905
606	-1.26946	-5.09301	10	SE	0	0	0.333333	0.278689	0	14.3552	0.175	so Kalelezhi HP Namanondo	3.05575	0.22777
607	-17.6586	2.10094	7	NW	0	0	0	0.464286	0	5.56791	0.175	so Luumbo Rural Health Centre	5.56791	0.175
608	10.9656	2.39616	23	SE	1	0	0.34375	0.595745	0.105263	23.4291	0.175	so Kalelezhi HP Kalelezhi	5.97588	0.175
609	1.48634	-7.59044	4	SE	0	0	0.272727	0	0	18.0691	0.175	so Kalelezhi HP Namanondo	3.55694	0.207722
610	-12.1974	3.09891	2	NW	0.766234	0.647059	0.517241	0.191667	0.0373134	0.888493	0.31446	so Luumbo Rural Health Centre	0.888493	0.6
611	-6.37145	-3.35429	15	SE	0.657895	0.5	0.777778	0.154839	0.43038	9.486	0.175	so Luumbo RHC Nakasiika	1.70063	0.281975
612	8.18266	3.20584	24	SE	0	0	0	0	0	20.608	0.175	so Kalelezhi HP Kalelezhi	5.37968	0.175
613	-7.56258	3.15933	11	NW	0.857143	0.133333	0.333333	0.2625	0.157303	4.91424	0.15343	so Luumbo RHC Munakandi	1.25359	0.299857
614	11.815	2.03477	11	SE	0	0	0.34375	0.166667	0.105263	24.3025	0.175	so Kalelezhi HP Kalelezhi	6.33882	0.175
615	10.2651	1.82295	11	SE	1	0	0.34375	0.595745	0.105263	22.7766	0.175	so Kalelezhi HP Kalelezhi	5.08248	0.175
616	3.15686	-6.01592	21	SE	0	0	0.521739	0.337209	0	18.4881	0.175	so Kalelezhi HP Namanondo	2.51994	0.249202
617	2.93644	-6.08561	17	SE	0	0	0.521739	0.337209	0	18.341	0.175	so Kalelezhi HP Namanondo	2.44805	0.252078
618	-9.57947	-7.70497	20	SE	0.542373	0.25	0.264706	0.152778	0.307692	12.0049	0.175	so Gulumunyanga HP Chilonde	0.388492	0.6
619	10.2342	11.7893	5	SE	0.75	0	0.0769231	0	0.0263158	23.9648	0.175	so Luumbo RHC Chilile	0.598703	0.6
620	7.61889	-3.01422	9	SE	0	0	0.5	0	0	21.2075	0.175	so Kalelezhi HP Kalelezhi	1.18831	0.302467
621	9.83116	11.9371	11	SE	0.75	0.25	0.315789	0	0.0138889	23.6337	0.175	so Luumbo RHC Chilile	1.00537	0.309785
622	-12.0621	2.04367	10	NW	0.839015	0.538462	0.318966	0.135458	0.141593	1.94918	0.272033	so Luumbo RHC Static	0.588751	0.6
623	-8.66064	-3.92694	26	SE	0.0722892	0.285714	0.0833333	0.383838	0	8.73418	0.175	so Luumbo RHC Nakasiika	3.63642	0.204543
624	14.3751	0.307733	8	SE	0	0	0.2	0.2	0.166667	27.033	0.175	so Munyama RHC Bbuyu	4.87052	0.175
625	-8.78675	-7.64678	17	SE	0	0.25	0.264706	0.152778	0.307692	12.1605	0.175	so Gulumunyanga HP Chilonde	0.417561	0.6
626	11.8342	2.13856	23	SE	0	0	0.34375	0.166667	0.105263	24.3137	0.175	so Kalelezhi HP Kalelezhi	6.42046	0.175
627	8.49208	-2.10965	18	SE	0.5	0	0	0	0	21.7649	0.175	so Kalelezhi HP Kalelezhi	1.54244	0.288302
628	5.54143	5.82096	30	SE	0.666667	0	0	0.0204082	0.0816327	18.05	0.175	so Luumbo RHC Kkutwa	1.9523	0.271908
629	11.2642	0.798658	15	SE	0	0	0	0.444444	0.121951	23.8848	0.175	so Kalelezhi HP Kalelezhi	5.15777	0.175
630	-0.785263	-8.58508	6	SE	0	0	0.111111	0.705882	0	17.1027	0.175	so Gulumunyanga HP Kota Kota	4.59831	0.175
631	-10.1067	-8.14994	19	SE	0	0.25	0.264706	0.363636	0.307692	12.3285	0.175	so Gulumunyanga HP Chilonde	1.05291	0.307884
632	-9.48427	-7.65049	9	SE	0.542373	0.25	0.264706	0.152778	0.307692	11.9748	0.175	so Gulumunyanga HP Chilonde	0.284347	0.6
633	-12.8212	2.35261	8	NW	0.929825	0.375	0.333333	0	0	1.66035	0.283586	so Luumbo RHC Static	1.26773	0.299291
634	-6.07198	4.29166	8	NW	0.971014	0	0.189189	0.0217391	0.0833333	6.34776	0.175	so Luumbo RHC Munakandi	2.97304	0.231078
635	-11.9076	2.95992	6	NW	0.766234	0.647059	0.517241	0.135458	0.0373134	1.12081	0.305167	so Luumbo RHC Static	0.713556	0.6
636	5.68424	-1.5381	16	SE	0	0	0.235294	0.322581	0	18.911	0.175	so Kalelezhi HP Kalelezhi	1.35931	0.295628
637	2.16325	-4.62691	17	SE	0	0	0.217391	0	0	16.9145	0.175	so Kalelezhi HP Namanondo	0.817871	0.6
638	16.9341	1.67914	12	SE	0	0	0.6	0	0	29.4335	0.175	so Munyama RHC Bbuyu	2.87811	0.234876
639	-8.00255	4.12598	11	NW	0.857143	0.666667	0.285714	0.2625	0	4.41153	0.173539	so Luumbo RHC Munakandi	1.27221	0.299111
640	4.70093	-0.218591	8	SE	0	0	0.0909091	0	0	17.6141	0.175	so Kalelezhi HP Kalelezhi	2.88916	0.234433
641	-7.86223	4.37358	7	NW	0.625	0.666667	0.285714	0.25	0	4.56745	0.167302	so Luumbo RHC Munakandi	1.55313	0.287875
642	-6.29437	4.53277	11	NW	0.971014	0	0.189189	0.0217391	0.0833333	6.14343	0.175	so Luumbo RHC Munakandi	2.87708	0.234917
643	-1.68687	-5.25016	7	SE	0	0	0.333333	0.278689	0	14.1357	0.175	so Kalelezhi HP Namanondo	3.50161	0.209936
644	-14.5301	2.02606	9	NW	0.90099	0	0.315789	0.359375	0	2.87009	0.235196	so Luumbo Rural Health Centre	2.87009	0.235196
645	-9.30025	-7.48351	23	SE	0.542373	0.25	0.264706	0.152778	0	11.8599	0.175	so Gulumunyanga HP Chilonde	0.158934	0.6
646	10.6781	0.99955	23	SE	0	0	0	0.444444	0.121951	23.2777	0.175	so Kalelezhi HP Kalelezhi	4.80303	0.175
647	3.78085	-0.335346	14	SE	0	0	0.214286	0.545455	0	16.7513	0.175	so Kalelezhi HP Kalelezhi	3.5949	0.206204
648	14.8919	1.49659	7	SE	0	0	0.258065	0.0833333	0	27.4136	0.175	so Munyama RHC Bbuyu	4.60876	0.175
649	-3.4645	1.49622	16	SE	0	0	0.5	0	0	9.27966	0.175	so Kalelezhi HP Nangandwe	3.73382	0.200647
650	0.363947	-1.99993	13	SE	0	0	0.235294	0	0	14.0962	0.175	so Kalelezhi HP Nangandwe	1.52945	0.288822
651	14.8719	1.71842	14	SE	1	0	0.258065	0.0833333	0	27.3747	0.175	so Munyama RHC Bbuyu	4.70661	0.175
652	9.9333	11.8125	7	SE	0.75	0.25	0.315789	0	0.0138889	23.6883	0.175	so Luumbo RHC Chilile	0.851894	0.6
653	-6.5203	-4.06575	9	SE	0.657895	0	0.347826	0.154839	0.214286	9.95608	0.175	so Luumbo RHC Nakasiika	2.41881	0.253247
654	-7.70415	3.38709	14	NW	0.857143	0.133333	0.333333	0.2625	0.157303	4.74171	0.160332	so Luumbo RHC Munakandi	1.13741	0.304504
655	3.72614	-6.16214	13	SE	0	0.2	0	0.337209	0	19.0471	0.175	so Kalelezhi HP Namanondo	3.00793	0.229683
656	14.8261	5.15268	8	SE	0	0	0.333333	0	0	27.2651	0.175	so Munyama RHC Bbuyu	6.82041	0.175
657	1.52719	-4.53258	10	SE	0	0	0.217391	0	0	16.3205	0.175	so Kalelezhi HP Namanondo	0.502381	0.6
658	-6.61764	-4.05074	16	SE	0.657895	0	0.347826	0.154839	0.214286	9.88665	0.175	so Luumbo RHC Nakasiika	2.43861	0.252456
659	-7.418	4.12357	26	NW	0.857143	0.666667	0.285714	0.2625	0	4.99568	0.150173	so Luumbo RHC Munakandi	1.70492	0.281803
660	-6.15813	-3.30017	13	SE	0.657895	0.5	0.777778	0.154839	0.43038	9.58211	0.175	so Luumbo RHC Nakasiika	1.57926	0.28683
661	8.17822	0.94803	12	SE	0	0	0.333333	0	0	20.808	0.175	so Kalelezhi HP Kalelezhi	3.22177	0.221129
662	8.36632	2.95232	7	SE	1	0	0.111111	1	0	20.8022	0.175	so Kalelezhi HP Kalelezhi	5.18033	0.175
663	-7.06062	-3.74106	9	SE	0.0722892	0.285714	0.0833333	0.383838	0	9.37789	0.175	so Luumbo RHC Nakasiika	2.37179	0.255128
664	5.55067	5.83393	12	SE	0.666667	0	0	0.0204082	0.0816327	18.0605	0.175	so Luumbo RHC Kkutwa	1.94104	0.272358
665	-15.0946	2.24567	9	NW	0.90099	0	0.315789	0.359375	0	3.18544	0.222582	so Luumbo Rural Health Centre	3.18544	0.222582
666	-15.1012	0.904108	7	NW	0	0	0.133333	0.365385	0	4.0725	0.1871	so Luumbo RHC Static	3.82717	0.196913
667	-8.94625	3.13357	10	NW	1	0.25	0	0.266667	0	3.56215	0.207514	so Luumbo RHC Munakandi	0.130946	0.6
668	5.60413	2.88393	7	SE	0	0	0	0	0	18.0476	0.175	so Luumbo RHC Kkutwa	4.87813	0.175
669	4.0995	6.15659	20	SE	0.666667	0	0.166667	0	0	16.6573	0.175	so Luumbo RHC Kkutwa	1.94772	0.272091
670	3.83893	7.77169	15	SE	0	0	0.4	0	0	16.6927	0.175	so Luumbo RHC Kkutwa	1.385	0.2946
671	14.1971	0.455622	8	SE	0	0	0.2	0.2	0.166667	26.8371	0.175	so Munyama RHC Bbuyu	5.06074	0.175
672	1.66378	-4.4225	21	SE	0	0	0.217391	0	0	16.3807	0.175	so Kalelezhi HP Namanondo	0.392712	0.6
673	-7.38088	-3.79703	10	SE	0.0722892	0.285714	0.0833333	0.383838	0	9.2459	0.175	so Luumbo RHC Nakasiika	2.60889	0.245644
674	-9.68871	-7.98759	6	SE	0	0.25	0.264706	0.363636	0.307692	12.255	0.175	so Gulumunyanga HP Chilonde	0.615724	0.6
675	1.39504	-6.6186	15	SE	0	0	0.166667	0.142857	0	17.3915	0.175	so Kalelezhi HP Namanondo	2.59132	0.246347
676	-5.44853	-1.10704	22	SE	0.624277	0.25	0.666667	0.262195	0.151786	8.61136	0.175	so Luumbo RHC Nakasiika	0.728679	0.6
677	3.67321	7.14418	14	SE	0	0	0.333333	0	0.24	16.3979	0.175	so Luumbo RHC Kkutwa	1.66364	0.283454
678	-6.53664	4.70846	21	NW	0.971014	0	0.189189	0.0217391	0.0833333	5.92184	0.175	so Luumbo RHC Munakandi	2.76256	0.239497
679	11.969	0.96823	13	SE	0	0	0.166667	0	0	24.5624	0.175	so Kalelezhi HP Kalelezhi	5.84512	0.175
680	-0.723096	-8.00835	11	SE	0	0	0.111111	0.705882	0	16.7277	0.175	so Kalelezhi HP Namanondo	4.60111	0.175
681	8.07946	-5.40657	14	SE	0	0	0	0.75	0	22.5271	0.175	so Kalelezhi HP Kalelezhi	3.55896	0.207642
682	-5.79205	4.33558	9	NW	0.971014	0	0.189189	0.0217391	0.0833333	6.62969	0.175	so Luumbo RHC Munakandi	3.24903	0.220039
683	-12.2058	3.17804	9	NW	0.766234	0.647059	0.517241	0.191667	0.0373134	0.809743	0.31761	so Luumbo Rural Health Centre	0.809743	0.6
684	-11.6354	2.16691	16	NW	0.839015	0.538462	0.318966	0.135458	0.141593	1.95483	0.271807	so Luumbo RHC Static	0.191815	0.6
685	-6.1846	4.57799	38	NW	0.971014	0	0.189189	0.0217391	0.0833333	6.25704	0.175	so Luumbo RHC Munakandi	2.9951	0.230196
686	-7.88692	4.38228	15	NW	0.625	0.666667	0.285714	0.25	0	4.54366	0.168254	so Luumbo RHC Munakandi	1.54503	0.288199
687	11.0058	2.36706	6	SE	1	0	0.34375	0.595745	0.105263	23.4711	0.175	so Kalelezhi HP Kalelezhi	5.98149	0.175
688	8.53559	3.9477	14	SE	0	0	0	0	0	20.9475	0.175	so Luumbo RHC Kkutwa	5.04082	0.175
689	-7.67431	4.01701	18	NW	0.857143	0.666667	0.285714	0.2625	0.157303	4.73704	0.160518	so Luumbo RHC Munakandi	1.43496	0.292602
690	-0.855779	-8.02114	12	SE	0	0	0.111111	0.705882	0	16.6445	0.175	so Kalelezhi HP Namanondo	4.68029	0.175
691	8.50433	3.5789	20	SE	0	0	0.111111	0	0	20.9195	0.175	so Luumbo RHC Kkutwa	5.3049	0.175
692	-6.37447	-3.84614	11	SE	0.657895	0	0.347826	0.154839	0.43038	9.86839	0.175	so Luumbo RHC Nakasiika	2.16443	0.263423
693	-9.70043	-8.00446	10	SE	0	0.25	0.264706	0.363636	0.307692	12.2688	0.175	so Gulumunyanga HP Chilonde	0.635363	0.6
694	-11.7921	2.10909	35	NW	0.839015	0.538462	0.318966	0.135458	0.141593	1.95291	0.271884	so Luumbo RHC Static	0.332258	0.6
695	8.12564	3.05814	6	SE	0	0	0	0	0	20.5569	0.175	so Kalelezhi HP Kalelezhi	5.2229	0.175
696	-1.69682	-5.25609	15	SE	0	0	0.333333	0.278689	0	14.132	0.175	so Kalelezhi HP Namanondo	3.513	0.20948
697	3.75119	7.18199	25	SE	0	0	0.333333	0	0.24	16.4817	0.175	so Luumbo RHC Kkutwa	1.57727	0.286909
698	-1.58509	-5.21291	14	SE	0	0	0.333333	0.278689	0	14.1889	0.175	so Kalelezhi HP Namanondo	3.39327	0.214269
699	3.78653	-6.10766	32	SE	0	0	0.521739	0.337209	0	19.0694	0.175	so Kalelezhi HP Namanondo	3.01319	0.229473
700	16.7511	1.53495	7	SE	0	0	0.6	0	0	29.2626	0.175	so Munyama RHC Bbuyu	2.94605	0.232158
701	-6.26168	4.54055	23	NW	0.971014	0	0.189189	0.0217391	0.0833333	6.1767	0.175	so Luumbo RHC Munakandi	2.90949	0.233621
702	-11.374	2.72752	14	NW	0.839015	0.647059	0.517241	0.135458	0.141593	1.61166	0.285534	so Luumbo RHC Static	0.426765	0.6
703	7.80539	-5.11487	9	SE	0.176471	0	0	0.470588	0	22.1572	0.175	so Kalelezhi HP Kalelezhi	3.19985	0.222006
704	11.9397	0.93654	5	SE	0	0	0.166667	0	0	24.5372	0.175	so Kalelezhi HP Kalelezhi	5.80372	0.175
705	15.7367	6.07041	29	SE	0	0	0.5	0	0	28.2293	0.175	so Munyama RHC Bbuyu	7.05116	0.175
706	-0.442632	-8.14197	17	SE	0	0	0.111111	0.705882	0	17.0195	0.175	so Kalelezhi HP Namanondo	4.58555	0.175
707	-6.4743	-3.93491	18	SE	0.657895	0	0.347826	0.154839	0.43038	9.87847	0.175	so Luumbo RHC Nakasiika	2.28013	0.258795
708	-10.1869	-8.17996	18	SE	0	0.25	0.264706	0.363636	0.307692	12.3433	0.175	so Gulumunyanga HP Chilonde	1.13728	0.304509
709	5.14498	8.14012	9	SE	0	1	0	0	0	18.0488	0.175	so Luumbo RHC Kkutwa	0.400692	0.6
710	-8.72529	-7.63918	17	SE	0	0.25	0.264706	0.152778	0.307692	12.1717	0.175	so Gulumunyanga HP Chilonde	0.478232	0.6
711	-6.07127	4.71865	11	NW	0.971014	0	0.189189	0.0217391	0.0833333	6.385	0.175	so Luumbo RHC Munakandi	3.1626	0.223496
712	14.3438	1.66635	14	SE	1	0	0.258065	0.0833333	0	26.8528	0.175	so Munyama RHC Bbuyu	5.18209	0.175
713	-12.058	3.17712	10	NW	0.766234	0.647059	0.517241	0.191667	0.0373134	0.859979	0.315601	so Luumbo Rural Health Centre	0.859979	0.6
714	5.56825	5.81707	9	SE	0.666667	0	0	0.0204082	0.0816327	18.0763	0.175	so Luumbo RHC Kkutwa	1.96069	0.271573
715	14.7038	1.63206	14	SE	1	0	0.258065	0.0833333	0	27.2145	0.175	so Munyama RHC Bbuyu	4.83189	0.175
716	-9.0427	-7.40808	9	SE	0.542373	0.25	0.264706	0.152778	0	11.8577	0.175	so Gulumunyanga HP Chilonde	0.256945	0.6
717	7.96596	-3.54962	10	SE	0	0	0.5	0.142857	0	21.7146	0.175	so Kalelezhi HP Kalelezhi	1.82622	0.276951
718	-3.30571	0.576639	15	SE	0.22449	0.2	0.125	0	0.2	9.71362	0.175	so Kalelezhi HP Nangandwe	2.97798	0.230881
719	9.7761	12.1409	11	SE	0.75	0.25	0.315789	0	0.0138889	23.6517	0.175	so Luumbo RHC Chilile	1.17404	0.303038
720	-6.71195	-4.15823	16	SE	0.657895	0	0.347826	0.154839	0.214286	9.91948	0.175	so Luumbo RHC Nakasiika	2.57363	0.247055
721	4.10874	6.04539	7	SE	0.666667	0	0.166667	0	0	16.6521	0.175	so Luumbo RHC Kkutwa	2.03445	0.268622
722	-11.3118	2.84502	15	NW	0.839015	0.647059	0.517241	0.135458	0.141593	1.56655	0.287338	so Luumbo RHC Static	0.559556	0.6
723	8.72618	3.66119	26	SE	0	0	0.111111	0	0	21.1401	0.175	so Luumbo RHC Kkutwa	5.38221	0.175
724	-11.7655	2.20323	16	NW	0.839015	0.538462	0.318966	0.135458	0.141593	1.87286	0.275086	so Luumbo RHC Static	0.252409	0.6
725	2.95757	-6.84914	9	SE	0	0.2	0	0	0	18.7872	0.175	so Kalelezhi HP Namanondo	3.12472	0.225011
726	-11.3028	2.34927	12	NW	0.839015	0.538462	0.318966	0.135458	0.141593	1.9562	0.271752	so Luumbo RHC Static	0.250943	0.6
727	-8.96739	-7.75761	8	SE	0	0.25	0.264706	0.152778	0.307692	12.2142	0.175	so Gulumunyanga HP Chilonde	0.278245	0.6
728	-14.825	1.0077	11	NW	0	0	0.133333	0.365385	0	3.8148	0.197408	so Luumbo RHC Static	3.53231	0.208708
729	-5.28672	-1.42357	26	SE	0.624277	0.333333	0.294118	0.262195	0.151786	8.92987	0.175	so Luumbo RHC Nakasiika	0.564867	0.6
730	-6.18477	-3.24439	8	SE	0.657895	0.5	0.777778	0.154839	0.43038	9.52248	0.175	so Luumbo RHC Nakasiika	1.5335	0.28866
731	0.371407	-2.00327	8	SE	0	0	0.235294	0	0	14.1044	0.175	so Kalelezhi HP Nangandwe	1.53761	0.288496
732	5.13663	-1.42561	12	SE	0	0	0.235294	0.322581	0	18.3545	0.175	so Kalelezhi HP Kalelezhi	1.91262	0.273495
733	-9.57308	-8.00965	8	SE	0	0.25	0.264706	0.363636	0.307692	12.3026	0.175	so Gulumunyanga HP Chilonde	0.545339	0.6
734	9.47876	-3.4047	9	SE	0	0	0	0	0	23.0932	0.175	so Kalelezhi HP Kalelezhi	2.87606	0.234957
735	8.00362	-3.55259	14	SE	0	0	0.5	0.142857	0	21.751	0.175	so Kalelezhi HP Kalelezhi	1.84984	0.276007
736	-9.04306	-7.79393	19	SE	0	0.25	0.264706	0.152778	0.307692	12.228	0.175	so Gulumunyanga HP Chilonde	0.244245	0.6
737	-7.70131	3.44436	8	NW	0.857143	0.133333	0.333333	0.2625	0.157303	4.73795	0.160482	so Luumbo RHC Munakandi	1.15356	0.303858
738	7.63434	-3.02163	30	SE	0	0	0.5	0	0	21.2245	0.175	so Kalelezhi HP Kalelezhi	1.20316	0.301874
739	3.47694	-0.377044	6	SE	0	0	0.214286	0.545455	0	16.4687	0.175	so Kalelezhi HP Kalelezhi	3.84738	0.196105
740	14.2717	2.27347	27	SE	0	0	0.258065	0	0	26.7362	0.175	so Munyama RHC Bbuyu	5.47917	0.175
741	8.8276	-3.70418	10	SE	0	0	0.25	0	0	22.5769	0.175	so Kalelezhi HP Kalelezhi	2.51358	0.249457
742	-6.50645	4.55668	6	NW	0.971014	0	0.189189	0.0217391	0.0833333	5.93464	0.175	so Luumbo RHC Munakandi	2.70548	0.241781
743	14.4374	2.15134	11	SE	0	0	0.258065	0	0	26.9094	0.175	so Munyama RHC Bbuyu	5.27742	0.175

## Sheet: Munyumbwe
house_id	x_coord	y_coord	population	subregion	2012_IRS	2013_IRS	2014_IRS	2015_IRS	2016_IRS	2012_ITN	2013_ITN	2014_ITN	2015_Sep_ITN	2015_Feb_ITN	dist_to_clinic	health_seeking_clinic	closest_CHW	dist_to_CHW	health_seeking_CHW
0	13.3574	12.7706	5	other	0.5	0.861111	0.0576923	0.619048	1	0.538462	0.527778	0.548077	0.23301	0.0925926	18.798	0.175	Chibuwe	13.3578	0.175
1	-12.5678	-11.3033	2	Sompani	0	0	0	0	0.8	0.230769	0.5	0.0666667	0	0.202404	17.2899	0.175	Sompani	3.54252	0.208299
2	-3.35122	-5.84366	3	SW	0.473684	0.558824	0.430233	0	0.8	0.447368	0.5	0.534884	0.315789	0.216675	8.70662	0.175	Kalama	2.5999	0.246004
3	-3.92295	-6.11043	2	SW	0.588235	0.6	0.358974	0.378788	0.8	0.823529	0.4	0.564103	0.315789	0.21387	9.0381	0.175	Kalama	3.19624	0.22215
4	-7.28775	-10.2487	5	SW	0	0.666667	0	0.648148	0.8	0.548387	0.333333	0.72043	0	0.192114	13.8923	0.175	Sompani	3.41894	0.213242
5	2.33983	4.0588	2	other	0.5	0.2	0	0	0.466258	0.5	0.6	0.368421	0.192308	0.115152	5.08946	0.175	Nakanjele	2.33096	0.256762
6	-4.14192	3.18277	7	other	0.571429	0.153846	0.6625	0.61	0	0.714286	0.230769	0.6125	0.0645161	0	1.57958	0.286817	Township	1.57958	0.286817
7	10.9315	7.57034	15	NE	0.744681	0.804878	0.0754717	0.541436	0.649485	0.617021	0.658537	0.72956	0.177994	0.350515	14.3343	0.175	Chibuwe	9.48558	0.175
8	-6.72986	-9.77681	2	SW	0	0.5	0	0.648148	0.8	0.363636	0.3	0.538462	0	0.212943	13.2652	0.175	Sompani	4.13747	0.184501
9	-2.41734	2.60956	6	other	0.53125	0.685714	0.241245	0.411972	0.728358	0.708333	0.428571	0.505837	0.170051	0.263158	0.287613	0.338495	Township	0.287613	0.6
10	-5.84331	2.86956	2	other	0.5625	0.75	0.643275	0.289941	0.685714	0.75	0.571429	0.602339	0.159091	0.25	3.24066	0.220373	Jongola A	0.529785	0.6
11	-2.31306	2.74411	3	other	0.637931	0.690476	0.152381	0.4	0.728358	0.568966	0.52381	0.44127	0.170051	0.263158	0.300899	0.337964	Township	0.300899	0.6
12	-3.48072	-5.74025	2	SW	0.473684	0.558824	0.430233	0.378788	0.8	0.447368	0.5	0.534884	0.315789	0.229134	8.61584	0.175	Kalama	2.62029	0.245188
13	-0.927426	4.59569	4	other	0.836066	0.69697	0.193416	0.576271	0.864	0.721311	0.333333	0.530864	0.180818	0.221344	2.4321	0.252716	Habbene	2.26801	0.25928
14	-0.940349	4.58599	2	other	0.836066	0.69697	0.193416	0.576271	0.864	0.721311	0.333333	0.530864	0.180818	0.221344	2.41617	0.253353	Habbene	2.25556	0.259777
15	5.52093	9.69379	5	other	0	0	0	0.146552	1	0.388889	0.642857	0.394737	0.144737	0.444444	10.6318	0.175	Chibuwe	5.05873	0.175
16	9.57764	8.1189	25	NE	0.85	0.75	0	0.385185	0.888889	0.8	0.5625	0.888889	0.380952	0.810811	13.2738	0.175	Chibuwe	8.22085	0.175
17	1.27988	6.89604	2	other	0.0384615	0.289474	0.160714	0.515464	0.779412	0.480769	0.368421	0.540179	0.257576	0.169118	5.61965	0.175	Chibuwe	0.333272	0.6
18	10.1582	11.8182	2	other	0.666667	0.352941	0	0.766234	0.736264	0.533333	0.235294	0.208333	0	0.120879	15.6045	0.175	Chibuwe	10.0979	0.175
19	-0.47816	2.81342	8	other	0.459184	0.648649	0.406977	0.369565	0.549708	0.336735	0.513514	0.72093	0.196581	0.212291	2.1223	0.265108	Nakanjele	0.911151	0.6
20	-5.0067	-7.85259	7	SW	0.25	0.533333	0.22807	0.354839	0.8	0.333333	0.333333	0.263158	0	0.245635	10.9503	0.175	Machechete	4.97273	0.175
21	-4.18358	3.96775	6	other	0.642857	0.909091	0.105263	0.213483	0.759259	0.785714	0.545455	0.421053	0.0925926	0.166667	1.94786	0.272086	Habbene	1.2293	0.300828
22	-2.24614	2.49205	2	other	0.53125	0.685714	0.241245	0.411972	0.769841	0.708333	0.428571	0.505837	0.170051	0.404762	0.490642	0.330374	Township	0.490642	0.6
23	-3.10323	1.39957	7	other	0.53125	0.685714	0.241245	0.411972	0.789062	0.708333	0.428571	0.505837	0	0.193798	1.51644	0.289342	Township	1.51644	0.289342
24	-4.88128	-7.81496	2	SW	0.25	0.533333	0.22807	0.354839	0.8	0.333333	0.333333	0.263158	0	0.22879	10.8867	0.175	Machechete	4.98089	0.175
25	-1.37829	0.37065	8	other	0.214286	1	0.266667	0.636364	0	0.642857	0.555556	0.5	0	0	2.747	0.24012	Township	2.747	0.24012
26	8.5878	4.7117	10	other	0	0	0	0	0	0.923077	0.454545	0.866667	0.6	0	11.3415	0.175	Chibuwe	7.35252	0.175
27	0.564263	2.88013	4	other	0.459184	0.648649	0.0238095	0.419192	0.549708	0.336735	0.513514	0.466667	0.0727273	0.212291	3.16456	0.223418	Nakanjele	0.207516	0.6
28	-0.110612	1.35324	7	other	0.0526316	0.526316	0.0641026	0.205128	0.595238	0.526316	0.578947	0.435897	0.169811	0.431818	2.8949	0.234204	Nakanjele	1.47189	0.291125
29	9.38401	4.01377	7	other	0	0	0	0	0	0.5	0	1	0	0	12.0384	0.175	Chibuwe	8.31633	0.175
30	-1.99063	1.93572	3	other	0.548387	0.790698	0.243655	0.465882	0.794393	0.612903	0.581395	0.553299	0.147766	0.28	1.08331	0.306668	Township	1.08331	0.306668
31	-2.43777	5.3646	8	other	1	0	0	0	1.00301	0.75	0	0	0.0222222	0.492537	2.53922	0.248431	Habbene	1.00814	0.309674
32	11.5191	12.6614	3	other	0.636364	0.8125	0	0.441176	0.815789	0.666667	0.8125	0.42029	0	0	17.2029	0.175	Chibuwe	11.6987	0.175
33	-3.27288	3.34715	9	other	0.637931	0.690476	0.152381	0.4	0.728358	0.568966	0.52381	0.44127	0.0925926	0.263158	0.846922	0.316123	Township	0.846922	0.6
34	-2.76552	1.44331	4	other	0.53125	0.685714	0.241245	0.411972	0.789062	0.708333	0.428571	0.505837	0.147766	0.193798	1.39701	0.29412	Township	1.39701	0.29412
35	-2.1864	2.67127	5	other	0.637931	0.690476	0.152381	0.4	0.769841	0.568966	0.52381	0.44127	0.170051	0.404762	0.444352	0.332226	Township	0.444352	0.6
36	-6.06493	2.54006	3	other	0.5	0.25	0.4	1	0.685714	0.25	0	0.6	0.0755396	0.25	3.47409	0.211036	Jongola A	0.369027	0.6
37	-6.01963	2.82602	7	other	0.5625	0.75	0.643275	0.289941	0.685714	0.75	0.571429	0.602339	0.0755396	0.25	3.41667	0.213333	Jongola A	0.348397	0.6
38	-2.39495	2.92937	2	other	0.637931	0.690476	0.152381	0.4	0.728358	0.568966	0.52381	0.44127	0.170051	0.263158	0.228731	0.340851	Township	0.228731	0.6
39	6.88542	12.0348	8	other	0.5	0.5	0	1	0.2	0	0.75	0	0	0.166667	13.2163	0.175	Chibuwe	7.63186	0.175
40	-3.22527	4.97023	5	other	0.480519	0.707692	0.134969	0.503311	1.00301	0.61039	0.538462	0.496933	0.200957	0.492537	2.22861	0.260856	Habbene	0.274399	0.6
41	-0.97308	4.62441	5	other	0.836066	0.69697	0.193416	0.576271	0.864	0.721311	0.333333	0.530864	0.180818	0.221344	2.42213	0.253115	Habbene	2.22129	0.261148
42	-10.0913	-13.0841	4	Sompani	0	0.0666667	0	0	0.8	0.411765	0.533333	0.76	0	0.234555	17.5865	0.175	Sompani	0.693042	0.6
43	-5.27317	-7.75622	6	SW	0.5	0	0.538462	0.354839	0.8	0.5	0	0	0.3	0.202188	10.9183	0.175	Machechete	4.79787	0.175
44	8.74715	8.70119	4	NE	0.64	0.809524	0	0.385185	0.888889	0.4	0.333333	0.515625	0.2	0.810811	12.7737	0.175	Chibuwe	7.54392	0.175
45	-0.651898	5.25637	18	other	0.836066	0.69697	0.193416	0.607143	1	0.721311	0.333333	0.530864	0.180818	0.288889	3.11151	0.22554	Chibuwe	2.54718	0.248113
46	1.40897	6.6085	7	other	0	0	0.160714	0.515464	0.5	0.461538	0.5	0.540179	0.2	0.0588235	5.50844	0.175	Chibuwe	0.0853009	0.6
47	-12.5644	-11.3111	4	Sompani	0	0	0	0	0.8	0.230769	0.5	0.0666667	0	0.208282	17.2943	0.175	Sompani	3.53596	0.208561
48	-7.82362	2.00058	3	other	0.25	0.157895	0.0537634	0	1	0.285714	0.157895	0.548387	0	0.285714	5.2853	0.175	Jongola A	1.64647	0.284141
49	-1.72648	2.52301	4	other	0.548387	0.790698	0.243655	0.465882	0.769841	0.612903	0.581395	0.553299	0.170051	0.404762	0.927025	0.312919	Township	0.927025	0.6
50	-1.43674	2.83065	2	other	0.5	0.777778	0.406977	0.241379	0.769841	0.6875	0.555556	0.72093	0.196581	0.404762	1.1641	0.303436	Township	1.1641	0.303436
51	10.4364	12.1341	2	other	0.6875	0.793103	0	0.4	0.815789	0.625	0.551724	0.76	0	0	16.0142	0.175	Chibuwe	10.4996	0.175
52	0.263588	2.92025	2	other	0.459184	0.648649	0.0238095	0.369565	0.549708	0.336735	0.513514	0.466667	0.0727273	0.212291	2.86504	0.235398	Nakanjele	0.257472	0.6
53	-1.10063	4.55881	5	other	0.836066	0.69697	0.193416	0.576271	0.864	0.721311	0.333333	0.530864	0.180818	0.221344	2.28842	0.258463	Habbene	2.09718	0.266113
54	8.87132	7.42726	2	NE	0.722222	0.666667	0	0.540698	0.644068	0.5	0.333333	0.373626	0.380952	0.135593	12.3555	0.175	Chibuwe	7.42211	0.175
55	-6.75899	-3.55713	5	other	0	0	0	0	0	0.733333	1	0.647059	0	0	7.62025	0.175	Machechete	0.400826	0.6
56	13.5573	12.7468	2	other	0.5	0.861111	0.0576923	0.619048	1	0.538462	0.527778	0.548077	0.23301	0.0925926	18.9555	0.175	Chibuwe	13.5249	0.175
57	13.3565	12.7737	7	other	0.5	0.861111	0.0576923	0.619048	1	0.538462	0.527778	0.548077	0.23301	0.0925926	18.7989	0.175	Chibuwe	13.3584	0.175
58	-3.14025	4.78217	2	other	0.480519	0.707692	0.134969	0.503311	1.00301	0.61039	0.538462	0.496933	0.200957	0.492537	2.02449	0.269021	Habbene	0.100183	0.6
59	-10.7285	-7.00584	7	other	0.1	0	0	0	0	0.5	0	0.705882	0	0	12.756	0.175	Machechete	5.58393	0.175
60	8.97738	7.58146	13	NE	0.594595	0.85	0	0.540698	0.644068	0.702703	0.45	0.373626	0.380952	0.135593	12.5117	0.175	Chibuwe	7.54532	0.175
61	-10.5479	-10.1666	2	Sompani	0	0	0	0	0.8	0	0	0	0	0.210165	15.2308	0.175	Sompani	2.98293	0.230683
62	1.77243	3.52506	4	other	0.553191	0.4	0.112821	0.419192	0.466258	0.553191	0.36	0.384615	0.192308	0.115152	4.42665	0.172934	Nakanjele	1.56432	0.287427
63	-2.37737	2.89533	2	other	0.637931	0.690476	0.152381	0.4	0.728358	0.568966	0.52381	0.44127	0.170051	0.263158	0.233062	0.340678	Township	0.233062	0.6
64	4.98675	9.48678	5	other	0	0	0	0.146552	0.75	0.388889	0.642857	0.394737	0	0.166667	10.092	0.175	Chibuwe	4.51086	0.175
65	-0.724377	5.15852	4	other	0.836066	0.69697	0.193416	0.607143	0.864	0.721311	0.333333	0.530864	0.180818	0.221344	2.98985	0.230406	Habbene	2.51138	0.249545
66	-2.42199	4.20444	3	other	0.480519	0.707692	0.134969	0.503311	1	0.61039	0.538462	0.496933	0.136986	0.443548	1.38544	0.294582	Habbene	0.915837	0.6
67	7.5388	8.33888	2	NE	0.64	0.809524	0	0.333333	0	0.4	0.333333	0.515625	0.2	0	11.5367	0.175	Chibuwe	6.2828	0.175
68	3.13994	0.270203	5	other	0	0	0	0	0.423077	0.375	0.833333	0.4	0	0	6.28364	0.175	Nakanjele	3.65475	0.20381
69	-1.95457	1.47926	3	other	0.548387	0.790698	0.243655	0.465882	0.794393	0.612903	0.581395	0.553299	0.147766	0.28	1.49806	0.290077	Township	1.49806	0.290077
70	-2.03682	1.27781	6	other	0.214286	1	0.1875	0.636364	0.794393	0.642857	0.555556	0.3125	0.147766	0.28	1.65218	0.283913	Township	1.65218	0.283913
71	-12.8903	-11.1195	2	Sompani	0	0	0	0	0.8	0.230769	0.5	0.0666667	0	0.245718	17.3292	0.175	Sompani	3.91307	0.193477
72	-5.83396	3.23372	4	other	0.5625	0.75	0.643275	0.289941	0.685714	0.75	0.571429	0.602339	0.159091	0.25	3.25615	0.219754	Jongola A	0.709387	0.6
73	-2.4502	4.22874	21	other	0.480519	0.707692	0.134969	0.503311	1	0.61039	0.538462	0.496933	0.136986	0.443548	1.40623	0.293751	Habbene	0.879006	0.6
74	-8.24962	-3.47669	2	other	0	0	0	0	0.539326	0.4	0.6	0.647059	0.264151	0.179775	8.4644	0.175	Machechete	1.60783	0.285687
75	-3.26453	3.20241	5	other	0.637931	0.690476	0.152381	0.4	0.728358	0.568966	0.52381	0.44127	0.0645161	0.263158	0.759983	0.319601	Township	0.759983	0.6
76	-8.26028	-3.48856	6	other	0	0	0	0	0.539326	0.4	0.6	0.647059	0.264151	0.179775	8.48034	0.175	Machechete	1.6206	0.285176
77	11.5326	12.4792	10	other	0.636364	0.8125	0	0.441176	0.815789	0.666667	0.8125	0.42029	0	0	17.1105	0.175	Chibuwe	11.6176	0.175
78	11.256	7.53123	8	NE	0.744681	0.804878	0.0754717	0.777778	0.649485	0.617021	0.658537	0.72956	0.177994	0.350515	14.6283	0.175	Chibuwe	9.80488	0.175
79	0.820073	3.47002	9	other	0.459184	0.648649	0.0238095	0.419192	1	0.336735	0.513514	0.466667	0.162162	0.428571	3.47917	0.210833	Nakanjele	0.843346	0.6
80	11.0423	7.61667	16	NE	0.744681	0.804878	0.0754717	0.541436	0.649485	0.617021	0.658537	0.72956	0.177994	0.350515	14.4542	0.175	Chibuwe	9.6005	0.175
81	-5.33765	-8.03235	4	SW	0.0833333	0.555556	0.272727	0.340659	0.8	0.5	0.666667	1	0	0.247901	11.2018	0.175	Machechete	5.04529	0.175
82	-2.03433	1.47797	7	other	0.548387	0.790698	0.241245	0.465882	0.794393	0.612903	0.581395	0.505837	0.147766	0.28	1.46662	0.291335	Township	1.46662	0.291335
83	-2.31519	4.42648	6	other	0.480519	0.707692	0.134969	0.503311	1	0.61039	0.538462	0.496933	0.136986	0.443548	1.62127	0.285149	Habbene	0.919364	0.6
84	-7.36512	-9.80925	9	SW	0	0.666667	0	0.648148	0.8	0.548387	0.333333	0.72043	0	0.235659	13.5065	0.175	Sompani	3.73009	0.200796
85	4.80075	9.68841	4	other	0	0	0	0.146552	0.75	0.388889	0.642857	0.394737	0.144737	0.166667	10.089	0.175	Chibuwe	4.50245	0.175
86	-2.08716	2.11983	4	other	0.53125	0.685714	0.241245	0.465882	0.794393	0.708333	0.428571	0.505837	0.170051	0.28	0.877171	0.314913	Township	0.877171	0.6
87	1.00092	3.55138	3	other	0.459184	0.648649	0.0238095	0.419192	0.466258	0.336735	0.513514	0.466667	0.162162	0.115152	3.67211	0.203116	Nakanjele	1.00671	0.309732
88	1.16826	2.49095	6	other	0	0	0	0	0.905882	0.75	0	0.833333	0.0727273	0.453488	3.78314	0.198675	Nakanjele	0.774523	0.6
89	-1.44242	2.82176	7	other	0.5	0.777778	0.406977	0.241379	0.769841	0.6875	0.555556	0.72093	0.196581	0.404762	1.15845	0.303662	Township	1.15845	0.303662
90	10.3849	12.4759	2	other	0.6875	0.793103	0	0.4	0.815789	0.625	0.551724	0.76	0	0	16.1738	0.175	Chibuwe	10.6395	0.175
91	-10.3115	-13.038	6	Sompani	0	0.0666667	0	0	0.8	0.411765	0.533333	0.76	0	0.217609	17.6397	0.175	Sompani	0.901842	0.6
92	-7.76162	-9.84316	8	SW	0	0.666667	0	0.166667	0.8	0.548387	0.333333	0.72043	0.246914	0.191556	13.6826	0.175	Sompani	3.49826	0.21007
93	-2.1681	-5.42242	4	SW	0.473684	0.558824	0.430233	0	0.8	0.447368	0.5	0.534884	0.25	0.191581	8.26442	0.175	Kalama	1.57933	0.286827
94	-10.4976	-10.44	2	Sompani	0	0	0	0	0.8	0	0	0	0	0.247833	15.439	0.175	Sompani	2.71155	0.241538
95	-2.60387	4.43241	7	other	0.480519	0.707692	0.134969	0.503311	1	0.61039	0.538462	0.496933	0.136986	0.443548	1.60176	0.285929	Habbene	0.646782	0.6
96	11.8836	12.2163	3	other	0.636364	0.8125	0	0.441176	1	0.666667	0.8125	0.42029	0.214286	0.28	17.2569	0.175	Chibuwe	11.7955	0.175
97	6.49084	6.62415	2	NE	0	0	1	0	0	0	0	0	0	0	9.8487	0.175	Chibuwe	4.99998	0.175
98	6.07429	8.89856	3	other	0.0833333	0.0714286	0	0.161765	1	0.416667	0.857143	0.0666667	0.111111	0.444444	10.5848	0.175	Chibuwe	5.11139	0.175
99	-10.2178	-3.98041	3	other	0	0	0	0	0.111111	1	1	0.75	0.12766	0.555556	10.2141	0.175	Machechete	3.6365	0.20454
100	0.221052	3.39089	4	other	0.459184	0.648649	0.0238095	0.369565	0.549708	0.336735	0.513514	0.466667	0.162162	0.212291	2.87625	0.23495	Nakanjele	0.699652	0.6
101	-1.93876	2.22186	9	other	0.548387	0.790698	0.243655	0.465882	0.794393	0.612903	0.581395	0.553299	0.170051	0.28	0.899594	0.314016	Township	0.899594	0.6
102	-6.13155	3.3946	6	other	0.5625	0.75	0.643275	0.176471	0.685714	0.75	0.571429	0.602339	0	0.25	3.57336	0.207066	Jongola A	0.675515	0.6
103	-2.19759	1.4194	3	other	0.53125	0.685714	0.241245	0.411972	0.794393	0.708333	0.428571	0.505837	0.147766	0.28	1.46782	0.291287	Township	1.46782	0.291287
104	-1.55416	-3.73318	2	SW	0.142857	1	1	0.416667	0.8	0.571429	0.666667	0.285714	0	0.218589	6.64675	0.175	Kalama	0.236946	0.6
105	9.07762	3.86828	2	other	0	0	0	0	0	0	0	0	0	0	11.7199	0.175	Chibuwe	8.07496	0.175
106	-6.0159	2.86846	2	other	0.5625	0.75	0.643275	0.289941	0.685714	0.75	0.571429	0.602339	0.0755396	0.25	3.41315	0.213474	Jongola A	0.362482	0.6
107	-2.28997	-5.14777	7	SW	0.5	0	0	0.210526	0.8	0	0.5	0.6	0	0.221629	7.98449	0.175	Kalama	1.39206	0.294318
108	-2.07862	2.07869	3	other	0.53125	0.685714	0.241245	0.465882	0.794393	0.708333	0.428571	0.505837	0.147766	0.28	0.915676	0.313373	Township	0.915676	0.6
109	1.49442	2.92202	6	other	0.553191	0.4	0.112821	0.419192	0.905882	0.553191	0.36	0.384615	0.169231	0.453488	4.09492	0.186203	Nakanjele	1.0835	0.30666
110	-3.55462	-5.84255	13	SW	0.473684	0.558824	0.430233	0.378788	0.8	0.447368	0.5	0.534884	0.315789	0.21179	8.72536	0.175	Kalama	2.74396	0.240242
111	-3.12046	3.18295	9	other	0.637931	0.690476	0.152381	0.4	0.728358	0.568966	0.52381	0.44127	0.0645161	0.263158	0.627148	0.324914	Township	0.627148	0.6
112	11.6962	12.0309	10	other	0.636364	0.8125	0	0.441176	0	0.666667	0.8125	0.42029	0	0	16.999	0.175	Chibuwe	11.543	0.175
113	-7.19796	-8.83703	9	SW	0	0	0	0	0.8	0.75	0	1	0.467532	0.24799	12.5392	0.175	Sompani	4.65109	0.175
114	-2.87264	4.97616	11	other	0.480519	0.707692	0.134969	0.503311	1.00301	0.61039	0.538462	0.496933	0.0222222	0.492537	2.16257	0.263497	Habbene	0.425185	0.6
115	8.55565	8.82017	10	NE	0.64	0.809524	0	0.385185	0	0.4	0.333333	0.515625	0.2	0	12.6599	0.175	Chibuwe	7.39423	0.175
116	-0.719581	5.44892	6	other	1	1	0.2	0.615385	0.864	1	0.5	0.8	0.180818	0.221344	3.22392	0.221043	Chibuwe	2.50757	0.249697
117	-2.36618	4.95763	6	other	0.480519	0.707692	0.134969	0.503311	1.00301	0.61039	0.538462	0.496933	0.0222222	0.492537	2.13993	0.264403	Habbene	0.867408	0.6
118	3.47765	8.0381	3	other	0	0	0	0	0.898734	0.642857	0.2	0.531915	0.211765	0.544304	8.00292	0.175	Chibuwe	2.43196	0.252721
119	-4.42205	4.0248	4	other	0.642857	0.909091	0.105263	0.213483	0.759259	0.785714	0.545455	0.421053	0.0925926	0.166667	2.17668	0.262933	Habbene	1.39985	0.294006
120	-2.33154	4.92649	7	other	0.480519	0.707692	0.134969	0.503311	1.00301	0.61039	0.538462	0.496933	0.0222222	0.492537	2.11312	0.265475	Habbene	0.892011	0.6
121	-10.5153	-13.0081	7	Sompani	0	0.0666667	0	0	0.8	0.411765	0.533333	0.76	0	0.21208	17.7029	0.175	Sompani	1.10148	0.305941
122	-1.12568	2.97243	6	other	0.5	0.777778	0.406977	0.241379	0.769841	0.6875	0.555556	0.72093	0.196581	0.404762	1.48182	0.290727	Township	1.48182	0.290727
123	-3.92448	-6.16428	6	SW	0.588235	0.6	0.358974	0.378788	0.8	0.823529	0.4	0.564103	0.315789	0.238629	9.09159	0.175	Kalama	3.23367	0.220653
124	-2.79857	3.1798	9	other	0.637931	0.690476	0.152381	0.4	0.728358	0.568966	0.52381	0.44127	0.170051	0.263158	0.400942	0.333962	Township	0.400942	0.6
125	-4.53025	4.17444	7	other	0.642857	0.909091	0.105263	0.213483	0.759259	0.785714	0.545455	0.421053	0.220339	0.166667	2.35013	0.255995	Habbene	1.43453	0.292619
126	-2.31626	2.59344	15	other	0.53125	0.685714	0.241245	0.411972	0.728358	0.708333	0.428571	0.505837	0.170051	0.263158	0.370795	0.335168	Township	0.370795	0.6
127	-2.40952	2.57935	4	other	0.53125	0.685714	0.241245	0.411972	0.728358	0.708333	0.428571	0.505837	0.170051	0.263158	0.316111	0.337356	Township	0.316111	0.6
128	-3.13191	4.43922	5	other	0.480519	0.707692	0.134969	0.503311	1	0.61039	0.538462	0.496933	0.0925926	0.443548	1.69373	0.282251	Habbene	0.265743	0.6
129	1.43479	7.23941	3	other	0.0384615	0.289474	0.160714	0.515464	0.779412	0.480769	0.368421	0.540179	0.113924	0.169118	5.97629	0.175	Chibuwe	0.60503	0.6
130	-5.85612	3.26595	7	other	0.5625	0.75	0.643275	0.289941	0.685714	0.75	0.571429	0.602339	0.159091	0.25	3.28226	0.21871	Jongola A	0.715518	0.6
131	-0.771454	5.18428	6	other	0.836066	0.69697	0.193416	0.607143	0.864	0.721311	0.333333	0.530864	0.180818	0.221344	2.98085	0.230766	Habbene	2.47008	0.251197
132	9.86898	12.0131	6	other	0.6875	0.793103	0	0	1	0.625	0.551724	0.76	0.2	0	15.4839	0.175	Chibuwe	9.95482	0.175
133	6.49016	8.90523	26	other	0.0833333	0.0714286	0	0.161765	1	0.416667	0.857143	0.0666667	0.111111	0.444444	10.9318	0.175	Chibuwe	5.49009	0.175
134	-2.91652	4.50395	7	other	0.480519	0.707692	0.134969	0.503311	1.00301	0.61039	0.538462	0.496933	0.136986	0.492537	1.70269	0.281892	Habbene	0.338295	0.6
135	10.5993	7.1465	3	NE	0.744681	0.804878	0.0754717	0.541436	0.649485	0.617021	0.658537	0.72956	0.177994	0.350515	13.8837	0.175	Chibuwe	9.12158	0.175
136	-6.51623	-8.20777	2	SW	0.0833333	0.555556	0.272727	0	0.8	0.5	0.666667	1	0.467532	0.164481	11.7111	0.175	Machechete	5.04404	0.175
137	-9.20375	2.09009	3	other	0	0	0	0	1	0	0.4	0.8	0	0.166667	6.64061	0.175	Jongola B	2.64063	0.244375
138	-0.60642	2.9298	11	other	0.5	0.777778	0.406977	0.369565	0.549708	0.6875	0.555556	0.72093	0.196581	0.212291	1.9965	0.27014	Nakanjele	1.05534	0.307786
139	10.5078	7.3107	10	NE	0.594595	0.85	0.017094	0.541436	0.649485	0.702703	0.45	0.452991	0.177994	0.350515	13.8491	0.175	Chibuwe	9.04105	0.175
140	-3.9744	-6.5972	10	SW	0.588235	0.6	0.22807	0.378788	0.8	0.823529	0.4	0.263158	0.385965	0.168873	9.52717	0.175	Kalama	3.57536	0.206986
141	-3.69479	-5.53009	6	SW	0.588235	0.6	0.358974	0.378788	0.8	0.823529	0.4	0.564103	0.315789	0.189943	8.43185	0.175	Kalama	2.65297	0.243881
142	5.27471	9.84853	5	other	0	0	0	0.146552	0.75	0.388889	0.642857	0.394737	0.144737	0.166667	10.5473	0.175	Chibuwe	4.96358	0.175
143	-2.01195	2.44647	5	other	0.548387	0.790698	0.243655	0.465882	0.769841	0.612903	0.581395	0.553299	0.170051	0.404762	0.703341	0.321866	Township	0.703341	0.6
144	-2.32674	4.56918	6	other	0.480519	0.707692	0.134969	0.503311	1.00301	0.61039	0.538462	0.496933	0.0222222	0.492537	1.76007	0.279597	Habbene	0.876397	0.6
145	-1.93379	2.27264	8	other	0.548387	0.790698	0.243655	0.465882	0.794393	0.612903	0.581395	0.553299	0.170051	0.28	0.869845	0.315206	Township	0.869845	0.6
146	-2.35104	2.82142	3	other	0.637931	0.690476	0.152381	0.4	0.728358	0.568966	0.52381	0.44127	0.170051	0.263158	0.250391	0.339984	Township	0.250391	0.6
147	-1.22907	4.49969	5	other	0.836066	0.69697	0.193416	0.576271	0.864	0.721311	0.333333	0.530864	0	0.221344	2.1604	0.263584	Habbene	1.97413	0.271035
148	8.03337	6.72322	3	NE	0.722222	0.666667	0	0.344828	1	0.5	0.333333	0.373626	0.521739	0.176471	11.321	0.175	Chibuwe	6.54263	0.175
149	11.228	5.86331	6	other	0	0	0	0	0	0.333333	0.375	0	0	0	14.1526	0.175	Chibuwe	9.76624	0.175
150	-2.25	1.99706	7	other	0.53125	0.685714	0.241245	0.411972	0.794393	0.708333	0.428571	0.505837	0.147766	0.28	0.904558	0.313818	Township	0.904558	0.6
151	-2.06009	4.31325	3	other	0.480519	0.707692	0.134969	0.576271	0.952569	0.61039	0.538462	0.496933	0.136986	0.390625	1.57824	0.28687	Habbene	1.19687	0.302125
152	-2.42107	2.72835	5	other	0.637931	0.690476	0.152381	0.4	0.728358	0.568966	0.52381	0.44127	0.170051	0.263158	0.207236	0.341711	Township	0.207236	0.6
153	1.16204	3.60809	9	other	0.553191	0.4	0.112821	0.419192	0.466258	0.553191	0.36	0.384615	0.162162	0.115152	3.84123	0.196351	Nakanjele	1.14925	0.30403
154	9.04097	7.27845	6	NE	0.594595	0.85	0.017094	0.540698	0.644068	0.702703	0.45	0.452991	0.380952	0.135593	12.4591	0.175	Chibuwe	7.57669	0.175
155	9.35647	8.60871	3	NE	0.85	0.75	0	0.385185	0.888889	0.8	0.5625	0.888889	0.296296	0.810811	13.2771	0.175	Chibuwe	8.10855	0.175
156	-4.07939	-7.35703	2	SW	0.25	0.533333	0.22807	0.375	0.8	0.333333	0.333333	0.263158	0.385965	0.226658	10.2942	0.175	Kalama	4.22759	0.180896
157	-4.08596	-6.29271	6	SW	0.588235	0.6	0.358974	0.378788	0.8	0.823529	0.4	0.564103	0.315789	0.173189	9.2432	0.175	Kalama	3.43936	0.212426
158	-3.09506	4.569	2	other	0.480519	0.707692	0.134969	0.503311	1.00301	0.61039	0.538462	0.496933	0.200957	0.492537	1.80703	0.277719	Habbene	0.162251	0.6
159	-2.33758	4.92427	2	other	0.480519	0.707692	0.134969	0.503311	1.00301	0.61039	0.538462	0.496933	0.0222222	0.492537	2.11016	0.265594	Habbene	0.885605	0.6
160	12.1587	12.2235	2	other	0.5	0.861111	0.0576923	0.441176	1	0.538462	0.527778	0.548077	0.214286	0.28	17.4922	0.175	Chibuwe	12.0419	0.175
161	0.538327	2.79822	13	other	0.459184	0.648649	0.0238095	0.369565	0.549708	0.336735	0.513514	0.466667	0.0727273	0.212291	3.13841	0.224464	Nakanjele	0.132864	0.6
162	-1.39499	1.30061	2	other	0.214286	1	0.266667	0.636364	0.794393	0.642857	0.555556	0.5	0.169811	0.28	1.94806	0.272077	Township	1.94806	0.272077
163	11.3598	7.58386	12	NE	0.744681	0.804878	0.0754717	0.777778	0.649485	0.617021	0.658537	0.72956	0.177994	0.350515	14.7434	0.175	Chibuwe	9.91307	0.175
164	-9.99143	-10.9216	5	Sompani	0	0	0	0	0.8	0	0.333333	0	0.142857	0.18421	15.6094	0.175	Sompani	2.08603	0.266559
165	2.92579	8.04068	6	other	0	0	0	0	0.898734	0.642857	0.2	0.531915	0.211765	0.544304	7.59428	0.175	Chibuwe	2.00818	0.269673
166	13.4039	12.6668	10	other	0.5	0.861111	0.0576923	0.619048	1	0.538462	0.527778	0.548077	0.23301	0.0925926	18.783	0.175	Chibuwe	13.3519	0.175
167	-2.18089	-5.44114	3	SW	0.473684	0.558824	0.430233	0	0.8	0.447368	0.5	0.534884	0.25	0.207074	8.28246	0.175	Kalama	1.60157	0.285937
168	-5.99618	0.651231	5	other	0	0	0	0	0	0	0	0.375	0	0	4.0327	0.188692	Jongola A	2.13969	0.264412
169	-2.18853	-5.03843	4	SW	0.5	0	0	0.210526	0.8	0	0.5	0.6	0	0.192974	7.87989	0.175	Kalama	1.24582	0.300167
170	8.56328	4.63979	4	other	0	0	0	0	0	0.923077	0.454545	0.866667	0.6	0	11.3056	0.175	Chibuwe	7.34807	0.175
171	-0.383831	3.05582	11	other	0.459184	0.648649	0.0238095	0.369565	0.549708	0.336735	0.513514	0.466667	0.196581	0.212291	2.22794	0.260883	Nakanjele	0.877966	0.6
172	10.8222	7.13464	7	NE	0.744681	0.804878	0.0754717	0.541436	0.649485	0.617021	0.658537	0.72956	0.177994	0.350515	14.0921	0.175	Chibuwe	9.34349	0.175
173	-0.98445	4.95355	5	other	0.836066	0.69697	0.193416	0.576271	0.864	0.721311	0.333333	0.530864	0.180818	0.221344	2.66814	0.243274	Habbene	2.22351	0.26106
174	1.65003	6.72637	5	other	0.0384615	0.289474	0.160714	0.515464	0.779412	0.480769	0.368421	0.540179	0.2	0.169118	5.76521	0.175	Chibuwe	0.183814	0.6
175	-2.71685	1.58805	3	other	0.53125	0.685714	0.241245	0.411972	0.789062	0.708333	0.428571	0.505837	0.147766	0.193798	1.24795	0.300082	Township	1.24795	0.300082
176	-10.3085	-11.0187	3	Sompani	0	0	0	0	0.8	0	0.333333	0	0.142857	0.167263	15.8465	0.175	Sompani	2.1063	0.265748
177	-10.0353	-11.2364	2	Sompani	0	0	0	0	0.8	0	0.333333	0	0.142857	0.238061	15.9078	0.175	Sompani	1.80021	0.277991
178	1.39493	2.90478	3	other	0.553191	0.4	0.112821	0.419192	0.905882	0.553191	0.36	0.384615	0.169231	0.453488	3.99515	0.190194	Nakanjele	0.982587	0.6
179	10.2284	12.3228	10	other	0.6875	0.793103	0	0.4	0.815789	0.625	0.551724	0.76	0.2	0	15.9569	0.175	Chibuwe	10.4247	0.175
180	-3.26062	3.12791	8	other	0.637931	0.690476	0.152381	0.4	0.728358	0.568966	0.52381	0.44127	0.0645161	0.263158	0.722888	0.321084	Township	0.722888	0.6
181	-9.88342	-12.9916	10	Sompani	0	0	0	0	0.8	0.333333	0.6	1	0	0.168439	17.4151	0.175	Sompani	0.471832	0.6
182	2.07318	3.44537	5	other	0.553191	0.4	0.112821	0.390411	0.466258	0.553191	0.36	0.384615	0.192308	0.115152	4.71272	0.161491	Nakanjele	1.79537	0.278185
183	-6.93415	-9.93119	10	SW	0	0.666667	0	0.648148	0.8	0.548387	0.333333	0.72043	0	0.210645	13.4762	0.175	Sompani	3.88802	0.194479
184	-10.9409	-6.923	4	other	0.1	0	0	0	0	0.5	0	0.705882	0	0	12.8291	0.175	Machechete	5.68484	0.175
185	-7.5584	-8.75679	9	SW	0	0	0	0	0.8	0.75	0	1	1	0.183141	12.6018	0.175	Sompani	4.564	0.175
186	7.00824	5.40464	5	NE	0.636364	0.75	0	0	0.166667	0.545455	0.5	0.717391	0.230769	0.166667	9.94462	0.175	Chibuwe	5.65299	0.175
187	-10.7326	-6.99898	6	other	0.1	0	0	0	0	0.5	0	0.705882	0	0	12.7533	0.175	Machechete	5.58218	0.175
188	-7.44932	3.15256	20	other	0.0833333	0.4	0.387097	0	0.558559	0.583333	0.3	0.483871	0.0755396	0.108108	4.85641	0.155744	Jongola B	0.608772	0.6
189	-3.23415	4.96281	3	other	0.480519	0.707692	0.134969	0.503311	1.00301	0.61039	0.538462	0.496933	0.200957	0.492537	2.224	0.26104	Habbene	0.268219	0.6
190	9.53021	9.01865	13	NE	0.85	0.75	0	0.385185	0	0.8	0.5625	0.888889	0.296296	0	13.6152	0.175	Chibuwe	8.38433	0.175
191	-5.51015	-8.29551	5	SW	0.0833333	0.555556	0.272727	0.340659	0.8	0.5	0.666667	1	0	0.16787	11.4996	0.175	Machechete	5.25889	0.175
192	-7.10052	-10.0705	2	SW	0	0.666667	0	0.648148	0.8	0.548387	0.333333	0.72043	0	0.185101	13.6621	0.175	Sompani	3.67493	0.203003
193	1.26738	6.65483	5	other	0.0384615	0.289474	0.160714	0.515464	0.5	0.480769	0.368421	0.540179	0.257576	0.0588235	5.43879	0.175	Chibuwe	0.22272	0.6
194	-3.27093	5.2232	9	other	0.480519	0.707692	0.134969	0.503311	1.00301	0.61039	0.538462	0.496933	0.200957	0.492537	2.48439	0.250624	Habbene	0.531177	0.6
195	-8.09062	2.43091	6	other	0.25	0.157895	0.0537634	0	0.558559	0.285714	0.157895	0.548387	0.0740741	0.108108	5.50119	0.175	Jongola B	1.57394	0.287043
196	-1.33086	4.46874	7	other	0.836066	0.69697	0.193416	0.576271	0.952569	0.721311	0.333333	0.530864	0	0.390625	2.07272	0.267091	Habbene	1.87644	0.274942
197	-2.25994	4.9643	4	other	0.480519	0.707692	0.134969	0.503311	0.864	0.61039	0.538462	0.496933	0.0222222	0.221344	2.16077	0.263569	Habbene	0.971051	0.6
198	11.814	7.70284	7	NE	0.744681	0.804878	0.0754717	0.777778	0	0.617021	0.658537	0.72956	0	0	15.2117	0.175	Chibuwe	10.3768	0.175
199	-7.53744	2.52042	5	other	0.25	0.157895	0.0537634	0	0.558559	0.285714	0.157895	0.548387	0.0740741	0.108108	4.94347	0.152261	Jongola B	1.19016	0.302393
200	12.9531	7.97156	14	NE	0.666667	0.4	0.15625	0.529412	0.674419	0.75	0.7	0.9375	0	0.465116	16.3769	0.175	Chibuwe	11.5382	0.175
201	7.15171	8.78792	3	other	0.0833333	0.0714286	0	0.161765	0	0.416667	0.857143	0.0666667	0.111111	0	11.4258	0.175	Chibuwe	6.05584	0.175
202	-3.18992	5.18057	8	other	0.480519	0.707692	0.134969	0.503311	1.00301	0.61039	0.538462	0.496933	0.200957	0.492537	2.42244	0.253102	Habbene	0.482974	0.6
203	13.5521	12.7387	6	other	0.5	0.861111	0.0576923	0.619048	1	0.538462	0.527778	0.548077	0.23301	0.0925926	18.9468	0.175	Chibuwe	13.5166	0.175
204	8.85036	7.44524	5	NE	0.722222	0.666667	0	0.540698	0.644068	0.5	0.333333	0.373626	0.380952	0.135593	12.3427	0.175	Chibuwe	7.40322	0.175
205	8.84574	7.61092	6	NE	0.722222	0.666667	0	0.540698	0.644068	0.5	0.333333	0.373626	0.380952	0.135593	12.4014	0.175	Chibuwe	7.41859	0.175
206	8.5544	8.8185	4	NE	0.64	0.809524	0	0.385185	0	0.4	0.333333	0.515625	0.2	0	12.658	0.175	Chibuwe	7.39255	0.175
207	-3.91329	-6.11072	4	SW	0.588235	0.6	0.358974	0.378788	0.8	0.823529	0.4	0.564103	0.315789	0.21529	9.03697	0.175	Kalama	3.18927	0.222429
208	-5.97851	-8.57722	2	SW	0.0833333	0.555556	0.272727	0.340659	0.8	0.5	0.666667	1	0	0.234271	11.8966	0.175	Machechete	5.45517	0.175
209	13.192	12.631	4	other	0.5	0.861111	0.0576923	0.619048	1	0.538462	0.527778	0.548077	0.214286	0.28	18.5839	0.175	Chibuwe	13.1469	0.175
210	-0.467502	2.57676	8	other	0.0526316	0.526316	0.243655	0.205128	0.549708	0.526316	0.578947	0.553299	0.196581	0.212291	2.14793	0.264083	Nakanjele	0.907798	0.6
211	10.1783	7.16158	7	NE	0.594595	0.85	0.017094	0.541436	0.649485	0.702703	0.45	0.452991	0.380952	0.350515	13.4892	0.175	Chibuwe	8.70229	0.175
212	11.0421	7.50102	9	NE	0.744681	0.804878	0.0754717	0.541436	0.649485	0.617021	0.658537	0.72956	0.177994	0.350515	14.4162	0.175	Chibuwe	9.58918	0.175
213	8.15079	8.59333	20	NE	0.64	0.809524	0	0.333333	0	0.4	0.333333	0.515625	0.2	0	12.196	0.175	Chibuwe	6.94118	0.175
214	-3.22421	3.27083	2	other	0.637931	0.690476	0.152381	0.4	0.728358	0.568966	0.52381	0.44127	0.0645161	0.263158	0.762448	0.319502	Township	0.762448	0.6
215	-6.75935	2.41738	5	other	0.5	0.25	0.0537634	0.547619	0.685714	0.25	0	0.548387	0.0755396	0.25	4.17649	0.18294	Jongola A	0.524358	0.6
216	9.76294	7.49625	3	NE	0.594595	0.85	0.017094	0.540698	0.644068	0.702703	0.45	0.452991	0.380952	0.135593	13.2112	0.175	Chibuwe	8.31582	0.175
217	-1.93651	2.44009	5	other	0.548387	0.790698	0.243655	0.465882	0.769841	0.612903	0.581395	0.553299	0.170051	0.404762	0.770823	0.319167	Township	0.770823	0.6
218	-0.100663	2.89311	6	other	0.459184	0.648649	0.0238095	0.369565	0.549708	0.336735	0.513514	0.466667	0.196581	0.212291	2.50034	0.249987	Nakanjele	0.55604	0.6
219	6.83266	1.1959	6	other	0	0	0	0	0	0.5	0	1	0	0	9.56995	0.175	Nakanjele	6.58013	0.175
220	10.8713	7.3333	6	NE	0.744681	0.804878	0.0754717	0.541436	0.649485	0.617021	0.658537	0.72956	0.177994	0.350515	14.2005	0.175	Chibuwe	9.4051	0.175
221	-2.36742	2.63347	9	other	0.53125	0.685714	0.241245	0.4	0.728358	0.708333	0.428571	0.505837	0.170051	0.263158	0.305888	0.337764	Township	0.305888	0.6
222	-3.1265	1.54023	9	other	0.53125	0.685714	0.241245	0.411972	0.789062	0.708333	0.428571	0.505837	0	0.193798	1.39307	0.294277	Township	1.39307	0.294277
223	6.88484	12.0305	2	other	0.5	0.5	0	1	0.2	0	0.75	0	0	0.166667	13.2129	0.175	Chibuwe	7.62837	0.175
224	0.792538	3.56065	13	other	0.459184	0.648649	0.0238095	0.419192	1	0.336735	0.513514	0.466667	0.162162	0.428571	3.47005	0.211198	Nakanjele	0.913299	0.6
225	9.4254	9.08907	5	NE	0.85	0.75	0	0.385185	0	0.8	0.5625	0.888889	0.296296	0	13.5543	0.175	Chibuwe	8.30445	0.175
226	13.4631	12.2737	6	other	0.5	0.861111	0.0576923	0.619048	1	0.538462	0.527778	0.548077	0.23301	0.0925926	18.631	0.175	Chibuwe	13.2325	0.175
227	11.6119	8.01067	10	NE	0.545455	0	0.355556	1	0.333333	0.545455	0	0.666667	0.177994	0.270833	15.1232	0.175	Chibuwe	10.2127	0.175
228	9.39502	7.52438	3	NE	0.594595	0.85	0.017094	0.540698	0.644068	0.702703	0.45	0.452991	0.380952	0.135593	12.878	0.175	Chibuwe	7.95315	0.175
229	11.053	7.29809	6	NE	0.744681	0.804878	0.0754717	0.541436	0.649485	0.617021	0.658537	0.72956	0.177994	0.350515	14.3619	0.175	Chibuwe	9.58379	0.175
230	9.0614	7.24898	2	NE	0.594595	0.85	0.017094	0.540698	0.644068	0.702703	0.45	0.452991	0.380952	0.135593	12.4677	0.175	Chibuwe	7.59461	0.175
231	-3.60259	-6.32625	9	SW	0.473684	0.558824	0.358974	0.378788	0.8	0.447368	0.5	0.564103	0.315789	0.247742	9.2114	0.175	Kalama	3.12557	0.224977
232	-0.972547	5.00303	4	other	0.836066	0.69697	0.193416	0.576271	0.864	0.721311	0.333333	0.530864	0.180818	0.221344	2.7148	0.241408	Habbene	2.24154	0.260338
233	-5.91997	2.59344	11	other	0.5	0.25	0.4	1	0.685714	0.25	0	0.6	0.159091	0.25	3.32551	0.21698	Jongola A	0.471783	0.6
234	-5.99903	2.854	6	other	0.5625	0.75	0.643275	0.289941	0.685714	0.75	0.571429	0.602339	0.159091	0.25	3.39615	0.214154	Jongola A	0.374699	0.6
235	7.00302	5.38962	5	NE	0.636364	0.75	0	0	0.166667	0.545455	0.5	0.717391	0.230769	0.166667	9.9357	0.175	Chibuwe	5.65119	0.175
236	0.607076	2.91535	2	other	0.459184	0.648649	0.0238095	0.419192	0.549708	0.336735	0.513514	0.466667	0.0727273	0.212291	3.20809	0.221676	Nakanjele	0.262288	0.6
237	-6.30333	-9.09556	5	SW	0.0833333	0.555556	0.272727	0	0.8	0.5	0.666667	1	0	0.162073	12.4867	0.175	Sompani	4.93379	0.175
238	-1.09672	4.53675	7	other	0.836066	0.69697	0.193416	0.576271	0.864	0.721311	0.333333	0.530864	0	0.221344	2.27439	0.259024	Habbene	2.10265	0.265894
239	-2.41521	2.10974	2	other	0.53125	0.685714	0.241245	0.411972	0.789062	0.708333	0.428571	0.505837	0.170051	0.193798	0.744542	0.320218	Township	0.744542	0.6
240	-6.48275	-9.51606	17	SW	0	0.5	0	0.648148	0.8	0.363636	0.3	0.538462	0	0.164768	12.9415	0.175	Sompani	4.49607	0.175
241	-0.298561	2.7897	6	other	0.459184	0.648649	0.0238095	0.369565	0.549708	0.336735	0.513514	0.466667	0.196581	0.212291	2.30211	0.257916	Nakanjele	0.730189	0.6
242	-10.9131	-7.13649	6	other	0.1	0	0	0	0	0.5	0	0.705882	0	0	12.9743	0.175	Machechete	5.80774	0.175
243	-1.55274	-3.73374	3	SW	0.142857	1	1	0.416667	0.8	0.571429	0.666667	0.285714	0	0.194193	6.64752	0.175	Kalama	0.236353	0.6
244	8.49329	4.12292	6	other	0	0	0	0	0	0.923077	0.454545	0.866667	1	0	11.1649	0.175	Chibuwe	7.43908	0.175
245	-2.7959	1.55858	8	other	0.53125	0.685714	0.241245	0.411972	0.789062	0.708333	0.428571	0.505837	0.147766	0.193798	1.28684	0.298526	Township	1.28684	0.298526
246	-1.63072	1.07896	2	other	0.214286	1	0.266667	0.636364	0	0.642857	0.555556	0.5	0.147766	0	2.00241	0.269904	Township	2.00241	0.269904
247	-8.84118	-10.0643	8	SW	0	0	0	0	0.8	0.538462	0.7	0.153846	0.246914	0.183423	14.3232	0.175	Sompani	2.91945	0.233222
248	11.2137	7.92594	2	NE	0.744681	0.804878	0.355556	0.214286	0.333333	0.617021	0.658537	0.666667	0.177994	0.270833	14.7203	0.175	Chibuwe	9.80684	0.175
249	-2.11303	1.34824	3	other	0.53125	0.685714	0.241245	0.411972	0.794393	0.708333	0.428571	0.505837	0.147766	0.28	1.5607	0.287572	Township	1.5607	0.287572
250	11.1374	7.70766	6	NE	0.744681	0.804878	0.0754717	0.541436	0.649485	0.617021	0.658537	0.72956	0.177994	0.350515	14.5742	0.175	Chibuwe	9.70466	0.175
251	8.13614	6.91683	4	NE	0.722222	0.666667	0	0.344828	1	0.5	0.333333	0.373626	0.521739	0.176471	11.485	0.175	Chibuwe	6.65074	0.175
252	-6.7613	-3.56862	9	other	0	0	0	0	0	0.733333	1	0.647059	0	0	7.63114	0.175	Machechete	0.412542	0.6
253	-1.24292	4.68019	10	other	0.836066	0.69697	0.193416	0.576271	0.864	0.721311	0.333333	0.530864	0.180818	0.221344	2.29448	0.258221	Habbene	1.95042	0.271983
254	-8.45657	2.84437	9	other	0	0	0	0	0.558559	0.5	1	0.3	0.0740741	0.108108	5.85249	0.175	Jongola B	1.60812	0.285675
255	8.98946	7.56811	9	NE	0.594595	0.85	0	0.540698	0.644068	0.702703	0.45	0.373626	0.380952	0.135593	12.5178	0.175	Chibuwe	7.55564	0.175
256	-12.7867	0.950346	8	other	0	0	0	0	0	0	0	0	0	0	10.3523	0.175	Jongola B	6.3288	0.175
257	10.3998	11.3549	4	other	0.666667	0.352941	0	0.766234	0.736264	0.533333	0.235294	0.208333	0.225806	0.120879	15.5436	0.175	Chibuwe	10.081	0.175
258	12.4242	12.6438	6	other	0.5	0.861111	0.0576923	0.441176	1	0.538462	0.527778	0.548077	0.214286	0.28	17.9433	0.175	Chibuwe	12.4747	0.175
259	10.4087	12.1647	6	other	0.6875	0.793103	0	0.4	0.815789	0.625	0.551724	0.76	0	0	16.0095	0.175	Chibuwe	10.4921	0.175
260	-7.35002	-3.75579	4	other	0	0	0	0	0.539326	0.4	0.6	0.647059	0	0.179775	8.11806	0.175	Machechete	0.899043	0.6
261	-5.85798	3.20075	8	other	0.5625	0.75	0.643275	0.289941	0.685714	0.75	0.571429	0.602339	0.159091	0.25	3.27608	0.218957	Jongola A	0.669547	0.6
262	1.17181	2.49318	7	other	0	0	0	0	0.905882	0.75	0	0.833333	0.0727273	0.453488	3.78648	0.198541	Nakanjele	0.777252	0.6
263	-1.98409	2.20297	4	other	0.548387	0.790698	0.243655	0.465882	0.794393	0.612903	0.581395	0.553299	0.170051	0.28	0.880152	0.314794	Township	0.880152	0.6
264	-3.70225	-6.62203	8	SW	0.25	0.533333	0.22807	0.375	0.8	0.333333	0.333333	0.263158	0.385965	0.163281	9.51648	0.175	Kalama	3.41604	0.213358
265	-7.51728	-10.0883	6	SW	0	0.666667	0	0.166667	0.8	0.548387	0.333333	0.72043	0.246914	0.191595	13.8213	0.175	Sompani	3.41347	0.213461
266	10.5568	7.89984	8	NE	0.744681	0.804878	0.017094	0.541436	0.333333	0.617021	0.658537	0.452991	0.177994	0.270833	14.0966	0.175	Chibuwe	9.15261	0.175
267	1.04533	7.16058	4	other	0	0	0	0.515464	0.779412	1	1	0.65625	0.380952	0.169118	5.66013	0.175	Chibuwe	0.6866	0.6
268	-3.89225	-6.21139	2	SW	0.588235	0.6	0.358974	0.378788	0.8	0.823529	0.4	0.564103	0.315789	0.213409	9.1336	0.175	Kalama	3.24247	0.220301
269	2.05009	7.29068	8	other	0.0384615	0.289474	0.160714	0.207317	0.779412	0.480769	0.368421	0.540179	0.113924	0.169118	6.44301	0.175	Chibuwe	0.861188	0.6
270	-2.1713	2.23446	6	other	0.53125	0.685714	0.241245	0.411972	0.794393	0.708333	0.428571	0.505837	0.170051	0.28	0.735007	0.3206	Township	0.735007	0.6
271	0.469046	3.33177	6	other	0.459184	0.648649	0.0238095	0.369565	0.549708	0.336735	0.513514	0.466667	0.162162	0.212291	3.10968	0.225613	Nakanjele	0.610299	0.6
272	-2.36954	2.89332	5	other	0.637931	0.690476	0.152381	0.4	0.728358	0.568966	0.52381	0.44127	0.170051	0.263158	0.240053	0.340398	Township	0.240053	0.6
273	-2.52464	4.35736	4	other	0.480519	0.707692	0.134969	0.503311	1	0.61039	0.538462	0.496933	0.136986	0.443548	1.52863	0.288855	Habbene	0.750655	0.6
274	-2.60618	4.28527	6	other	0.480519	0.707692	0.134969	0.503311	1	0.61039	0.538462	0.496933	0.136986	0.443548	1.45462	0.291815	Habbene	0.717848	0.6
275	-1.71884	1.36899	8	other	0.548387	0.790698	0.243655	0.465882	0.794393	0.612903	0.581395	0.553299	0.147766	0.28	1.7072	0.281712	Township	1.7072	0.281712
276	-0.386765	2.73764	3	other	0.459184	0.648649	0.0238095	0.369565	0.549708	0.336735	0.513514	0.466667	0.196581	0.212291	2.21553	0.261379	Nakanjele	0.815415	0.6
277	-3.34554	-5.73154	11	SW	0.473684	0.558824	0.430233	0	0.8	0.447368	0.5	0.534884	0.315789	0.159323	8.59443	0.175	Kalama	2.51625	0.24935
278	-9.35493	-12.4974	2	Sompani	0	0	0	0	0.8	0.333333	0.6	1	0	0.228778	16.7477	0.175	Sompani	0.43364	0.6
279	4.8965	0.491852	3	other	0	0	0	0	0	0.777778	0.8	0.681818	0	0	7.85047	0.175	Nakanjele	4.99157	0.175
280	-8.0574	2.43702	2	other	0.25	0.157895	0.0537634	0	0.558559	0.285714	0.157895	0.548387	0.0740741	0.108108	5.46763	0.175	Jongola B	1.5473	0.288108
281	-4.54589	5.08995	6	other	0.642857	0.909091	0.105263	0.213483	0	0.785714	0.545455	0.421053	0	0	2.98034	0.230787	Habbene	1.40718	0.293713
282	-4.45777	3.67925	4	other	0.571429	0.153846	0.6625	0.61	0.759259	0.714286	0.230769	0.6125	0.0925926	0.166667	2.04041	0.268384	Habbene	1.62262	0.285095
283	4.33035	9.69509	7	other	0	0	0	0	0.75	0.388889	0.642857	0.394737	0	0.166667	9.75398	0.175	Chibuwe	4.17373	0.183051
284	1.47452	6.88315	2	other	0.0384615	0.289474	0.160714	0.515464	0.779412	0.480769	0.368421	0.540179	0.2	0.169118	5.7466	0.175	Chibuwe	0.246748	0.6
285	-2.19741	2.03839	9	other	0.53125	0.685714	0.241245	0.411972	0.794393	0.708333	0.428571	0.505837	0.147766	0.28	0.88922	0.314431	Township	0.88922	0.6
286	9.365	8.5659	4	NE	0.85	0.75	0	0.385185	0.888889	0.8	0.5625	0.888889	0.296296	0.810811	13.2662	0.175	Chibuwe	8.10652	0.175
287	13.5471	12.7333	11	other	0.5	0.861111	0.0576923	0.619048	1	0.538462	0.527778	0.548077	0.23301	0.0925926	18.9398	0.175	Chibuwe	13.5097	0.175
288	-6.07861	-2.79692	5	other	0	0	0	0	0	0.733333	1	0.5	0	0	6.6141	0.175	Machechete	0.697532	0.6
289	-0.782645	5.34755	4	other	1	1	0.2	0	0.864	1	0.5	0.8	0.180818	0.221344	3.10482	0.225807	Habbene	2.49657	0.250137
290	-7.85089	-9.31317	10	SW	0	0.666667	0	0.166667	0.8	0.548387	0.333333	0.72043	0.246914	0.218656	13.2283	0.175	Sompani	3.9371	0.192516
291	-2.30347	2.81654	2	other	0.637931	0.690476	0.152381	0.4	0.728358	0.568966	0.52381	0.44127	0.170051	0.263158	0.298105	0.338076	Township	0.298105	0.6
292	4.89544	9.61669	6	other	0	0	0	0.146552	0.75	0.388889	0.642857	0.394737	0.144737	0.166667	10.1103	0.175	Chibuwe	4.52496	0.175
293	0.24006	3.31898	10	other	0.459184	0.648649	0.0238095	0.369565	0.549708	0.336735	0.513514	0.466667	0.162162	0.212291	2.88183	0.234727	Nakanjele	0.625356	0.6
294	3.38829	5.19577	3	other	0	0	0	0	0	0	0	0	0	0	6.43744	0.175	Chibuwe	2.38329	0.254668
295	12.7161	8.69229	6	NE	0.666667	0.4	0.15625	0.529412	0.674419	0.75	0.7	0.9375	0.4	0.465116	16.396	0.175	Chibuwe	11.4106	0.175
296	12.6164	12.8065	4	other	0.5	0.861111	0.0576923	0.619048	1	0.538462	0.527778	0.548077	0.214286	0.28	18.1932	0.175	Chibuwe	12.7216	0.175
297	2.16663	3.64812	2	other	0.553191	0.4	0.112821	0.390411	0.466258	0.553191	0.36	0.384615	0.192308	0.115152	4.83548	0.156581	Nakanjele	1.96805	0.271278
298	1.27911	6.87648	4	other	0.0384615	0.289474	0.160714	0.515464	0.779412	0.480769	0.368421	0.540179	0.257576	0.169118	5.60498	0.175	Chibuwe	0.318802	0.6
299	3.22664	8.2944	6	other	0	0	0	0	0.898734	0.642857	0.2	0.531915	0	0.544304	7.9872	0.175	Chibuwe	2.40079	0.253968
300	-7.82558	1.99465	3	other	0.25	0.157895	0.0537634	0	1	0.285714	0.157895	0.548387	0	0.285714	5.28817	0.175	Jongola A	1.65094	0.283962
301	-9.75702	-6.60608	2	other	0	0	0	0	0	1	0	0.666667	0	0	11.84	0.175	Machechete	4.61975	0.175
302	11.7849	7.53883	3	NE	0.744681	0.804878	0.0754717	0.777778	0	0.617021	0.658537	0.72956	0	0	15.1322	0.175	Chibuwe	10.3322	0.175
303	-1.25003	0.449227	3	other	0.214286	1	0.266667	0.636364	0	0.642857	0.555556	0.5	0	0	2.73778	0.240489	Township	2.73778	0.240489
304	6.89182	5.44373	6	NE	0.636364	0.75	0	0	0.166667	0.545455	0.5	0.717391	0.230769	0.166667	9.84257	0.175	Chibuwe	5.5309	0.175
305	-1.56659	1.33415	4	other	0.548387	0.790698	0.243655	0.465882	0.794393	0.612903	0.581395	0.553299	0.169811	0.28	1.81912	0.277235	Township	1.81912	0.277235
306	11.8602	12.0567	5	other	0.636364	0.8125	0	0.441176	0	0.666667	0.8125	0.42029	0.214286	0	17.1509	0.175	Chibuwe	11.7001	0.175
307	-0.328583	1.49372	10	other	0.0526316	0.526316	0.0641026	0.205128	0.595238	0.526316	0.578947	0.435897	0.169811	0.431818	2.63588	0.244565	Nakanjele	1.44355	0.292258
308	4.43407	7.40039	2	other	0	0	0	0	0	0	0	1	0	0	8.38717	0.175	Chibuwe	3.04124	0.22835
309	-5.05164	3.31268	12	other	0.571429	0.153846	0.6625	0.289941	0	0.714286	0.230769	0.6125	0.159091	0	2.49614	0.250155	Jongola A	1.42159	0.293136
310	-2.31343	4.3476	13	other	0.480519	0.707692	0.134969	0.503311	1	0.61039	0.538462	0.496933	0.136986	0.443548	1.54401	0.288239	Habbene	0.94727	0.6
311	-2.33527	5.00192	7	other	0.480519	0.707692	0.134969	0.503311	1.00301	0.61039	0.538462	0.496933	0.0222222	0.492537	2.1875	0.2625	Habbene	0.910762	0.6
312	0.46798	3.26672	5	other	0.459184	0.648649	0.0238095	0.369565	0.549708	0.336735	0.513514	0.466667	0.0727273	0.212291	3.0988	0.226048	Nakanjele	0.54533	0.6
313	6.76924	10.6351	2	other	0.875	0.75	0	0.372881	1	0.3125	0.416667	0.68	0.1	0	12.1929	0.175	Chibuwe	6.62202	0.175
314	1.28337	6.89649	13	other	0.0384615	0.289474	0.160714	0.515464	0.779412	0.480769	0.368421	0.540179	0.257576	0.169118	5.62239	0.175	Chibuwe	0.331441	0.6
315	-10.8232	-10.8319	3	Sompani	0	0	0	0	0.8	0	0.333333	0	0	0.180511	15.9423	0.175	Sompani	2.52301	0.24908
316	-1.30457	1.95295	11	other	0.548387	0.790698	0.243655	0.465882	0.794393	0.612903	0.581395	0.553299	0.169811	0.28	1.56539	0.287384	Township	1.56539	0.287384
317	-5.81534	3.21705	7	other	0.5625	0.75	0.643275	0.289941	0.685714	0.75	0.571429	0.602339	0.159091	0.25	3.23565	0.220574	Jongola A	0.712523	0.6
318	7.92309	3.44411	4	other	0	0	0	0	0	1	0.333333	0.3	1	0	10.5376	0.175	Chibuwe	7.18022	0.175
319	3.66968	0.525767	6	other	0	0	0	0	0.423077	0.375	0.833333	0.4	0	0	6.67817	0.175	Nakanjele	3.91391	0.193444
320	-1.97678	1.26225	5	other	0.214286	1	0.266667	0.636364	0.794393	0.642857	0.555556	0.5	0.147766	0.28	1.68808	0.282477	Township	1.68808	0.282477
321	2.04689	7.28901	5	other	0.0384615	0.289474	0.160714	0.207317	0.779412	0.480769	0.368421	0.540179	0.113924	0.169118	6.43955	0.175	Chibuwe	0.857843	0.6
322	-10.3263	-13.0374	4	Sompani	0	0.0666667	0	0	0.8	0.411765	0.533333	0.76	0	0.181258	17.6457	0.175	Sompani	0.91639	0.6
323	-10.3794	-10.8771	10	Sompani	0	0	0	0	0.8	0	0.333333	0	0.142857	0.164842	15.7577	0.175	Sompani	2.26455	0.259418
324	11.598	8.00622	3	NE	0.545455	0	0.355556	1	0.333333	0.545455	0	0.666667	0.177994	0.270833	15.1086	0.175	Chibuwe	10.1983	0.175
325	-3.09105	4.38365	2	other	0.480519	0.707692	0.134969	0.503311	1	0.61039	0.538462	0.496933	0.0925926	0.443548	1.62831	0.284868	Habbene	0.330397	0.6
326	-3.13432	4.66759	7	other	0.480519	0.707692	0.134969	0.503311	1.00301	0.61039	0.538462	0.496933	0.200957	0.492537	1.91262	0.273495	Habbene	0.0667939	0.6
327	8.59402	4.38664	25	other	0	0	0	0	0	0.923077	0.454545	0.866667	1	0	11.2983	0.175	Chibuwe	7.45012	0.175
328	-2.39122	2.49225	3	other	0.53125	0.685714	0.241245	0.411972	0.728358	0.708333	0.428571	0.505837	0.170051	0.263158	0.398296	0.334068	Township	0.398296	0.6
329	10.5156	11.302	8	other	0.666667	0.352941	0	0.766234	0.736264	0.533333	0.235294	0.208333	0.225806	0.120879	15.6118	0.175	Chibuwe	10.1591	0.175
330	-1.30812	5.16204	5	other	0.836066	0.69697	0.193416	0.576271	0.864	0.721311	0.333333	0.530864	0.180818	0.221344	2.6658	0.243368	Habbene	1.94156	0.272338
331	-1.61847	2.62439	6	other	0.548387	0.790698	0.243655	0.465882	0.769841	0.612903	0.581395	0.553299	0.170051	0.404762	1.00387	0.309845	Township	1.00387	0.309845
332	-3.23966	4.94299	4	other	0.480519	0.707692	0.134969	0.503311	1.00301	0.61039	0.538462	0.496933	0.200957	0.492537	2.20658	0.261737	Habbene	0.249579	0.6
333	11.8995	12.2105	3	other	0.636364	0.8125	0	0.441176	1	0.666667	0.8125	0.42029	0.214286	0.28	17.2671	0.175	Chibuwe	11.8068	0.175
334	9.53708	7.80866	5	NE	0.594595	0.85	0.017094	0.540698	0.888889	0.702703	0.45	0.452991	0.380952	0.810811	13.1156	0.175	Chibuwe	8.13044	0.175
335	-0.0923145	2.8768	14	other	0.459184	0.648649	0.0238095	0.369565	0.549708	0.336735	0.513514	0.466667	0.196581	0.212291	2.50833	0.249667	Nakanjele	0.543255	0.6
336	-2.44647	2.8464	2	other	0.637931	0.690476	0.152381	0.4	0.728358	0.568966	0.52381	0.44127	0.170051	0.263158	0.155634	0.343775	Township	0.155634	0.6
337	-1.95481	2.25621	4	other	0.548387	0.790698	0.243655	0.465882	0.794393	0.612903	0.581395	0.553299	0.170051	0.28	0.864661	0.315414	Township	0.864661	0.6
338	-10.6009	-10.2983	7	Sompani	0	0	0	0	0.8	0	0	0	0	0.199775	15.3709	0.175	Sompani	2.88285	0.234686
339	0.377024	2.67313	6	other	0.459184	0.648649	0.0238095	0.369565	0.549708	0.336735	0.513514	0.466667	0.0727273	0.212291	2.98117	0.230753	Nakanjele	0.0717991	0.6
340	-0.160352	1.51503	11	other	0.0526316	0.526316	0.0641026	0.205128	0.595238	0.526316	0.578947	0.435897	0.169811	0.431818	2.77192	0.239123	Nakanjele	1.34371	0.296252
341	-5.98837	2.87179	12	other	0.5625	0.75	0.643275	0.289941	0.685714	0.75	0.571429	0.602339	0.159091	0.25	3.38567	0.214573	Jongola A	0.389767	0.6
342	-3.05385	4.74548	4	other	0.480519	0.707692	0.134969	0.503311	1.00301	0.61039	0.538462	0.496933	0.200957	0.492537	1.96751	0.271299	Habbene	0.148055	0.6
343	-1.38131	-3.29063	4	SW	0.142857	1	1	0.416667	0.8	0.571429	0.666667	0.285714	0	0.247185	6.24154	0.175	Kalama	0.699338	0.6
344	-7.3232	-9.84353	5	SW	0	0.666667	0	0.648148	0.8	0.548387	0.333333	0.72043	0	0.196289	13.5239	0.175	Sompani	3.72482	0.201007
345	10.3779	12.2318	12	other	0.6875	0.793103	0	0.4	0.815789	0.625	0.551724	0.76	0	0	16.0238	0.175	Chibuwe	10.5016	0.175
346	8.22984	6.74527	18	NE	0.722222	0.666667	0	0.344828	1	0.5	0.333333	0.373626	0.521739	0.176471	11.5131	0.175	Chibuwe	6.73936	0.175
347	-5.99965	-8.57977	5	SW	0.0833333	0.555556	0.272727	0.340659	0.8	0.5	0.666667	1	0.467532	0.225694	11.905	0.175	Machechete	5.45506	0.175
348	-9.29115	-11.5474	2	Sompani	0.2	0	0	0	0.8	0	0	1	0	0.214074	15.8559	0.175	Sompani	1.38495	0.294602
349	7.88166	8.18358	2	NE	0.64	0.809524	0	0.333333	0	0.4	0.333333	0.515625	1	0	11.7675	0.175	Chibuwe	6.57513	0.175
350	8.90703	8.64188	6	NE	0.64	0.809524	0	0.385185	0.888889	0.4	0.333333	0.515625	0.296296	0.810811	12.889	0.175	Chibuwe	7.68208	0.175
351	8.74981	8.69266	7	NE	0.64	0.809524	0	0.385185	0.888889	0.4	0.333333	0.515625	0.2	0.810811	12.7722	0.175	Chibuwe	7.54415	0.175
352	-6.29818	-9.95213	3	SW	0	0.5	0	0.648148	0.8	0.363636	0.3	0.538462	0	0.224634	13.3058	0.175	Sompani	4.30629	0.177748
353	-3.94971	3.29322	6	other	0.571429	0.153846	0.6625	0.61	0	0.714286	0.230769	0.6125	0.0645161	0	1.42489	0.293004	Township	1.42489	0.293004
354	11.4182	12.7046	4	other	0.636364	0.8125	0	0.441176	0.815789	0.666667	0.8125	0.42029	0	0	17.145	0.175	Chibuwe	11.6348	0.175
355	-4.04778	-6.22751	5	SW	0.588235	0.6	0.358974	0.378788	0.8	0.823529	0.4	0.564103	0.315789	0.181976	9.17276	0.175	Kalama	3.36726	0.21531
356	0.44986	3.25764	3	other	0.459184	0.648649	0.0238095	0.369565	0.549708	0.336735	0.513514	0.466667	0.0727273	0.212291	3.0796	0.226816	Nakanjele	0.535258	0.6
357	10.67	11.629	8	other	0.75	0.8	0	0.766234	0.736264	0.25	0.6	0	0.225806	0.120879	15.92	0.175	Chibuwe	10.4487	0.175
358	8.97365	6.9571	7	NE	0.594595	0.85	0	0.540698	0.644068	0.702703	0.45	0.373626	0	0.135593	12.2845	0.175	Chibuwe	7.48897	0.175
359	-9.12026	-11.2867	14	Sompani	0.2	0	0	0	0.8	0	0	1	0.142857	0.183549	15.5476	0.175	Sompani	1.66643	0.283343
360	6.70778	10.53	3	other	1	1	0	0	1	1	1	0	0.1	0	12.0785	0.175	Chibuwe	6.50974	0.175
361	4.80057	9.61614	18	other	0	0	0	0.146552	0.75	0.388889	0.642857	0.394737	0.144737	0.166667	10.0398	0.175	Chibuwe	4.45365	0.175
362	-2.17272	2.66627	11	other	0.637931	0.690476	0.152381	0.4	0.769841	0.568966	0.52381	0.44127	0.170051	0.404762	0.45891	0.331644	Township	0.45891	0.6
363	9.53572	7.85926	3	NE	0.594595	0.85	0.017094	0.540698	0.888889	0.702703	0.45	0.452991	0.380952	0.810811	13.1337	0.175	Chibuwe	8.13655	0.175
364	-2.16562	2.23131	10	other	0.53125	0.685714	0.241245	0.411972	0.794393	0.708333	0.428571	0.505837	0.170051	0.28	0.74089	0.320364	Township	0.74089	0.6
365	-3.29739	-5.59607	8	SW	0.473684	0.558824	0.430233	0	0.8	0.447368	0.5	0.534884	0.315789	0.225863	8.45538	0.175	Kalama	2.38789	0.254484
366	0.23716	2.93849	8	other	0.459184	0.648649	0.0238095	0.369565	0.549708	0.336735	0.513514	0.466667	0.0727273	0.212291	2.83928	0.236429	Nakanjele	0.288539	0.6
367	-0.974324	4.85459	4	other	0.836066	0.69697	0.193416	0.576271	0.864	0.721311	0.333333	0.530864	0.180818	0.221344	2.59642	0.246143	Habbene	2.2244	0.261024
368	-2.1697	2.67238	6	other	0.637931	0.690476	0.152381	0.4	0.769841	0.568966	0.52381	0.44127	0.170051	0.404762	0.459587	0.331617	Township	0.459587	0.6
369	10.3716	5.02883	2	other	0	0	0	0	0	0.5	0	1	1	0	13.1526	0.175	Chibuwe	9.02373	0.175
370	1.87724	6.52529	14	other	0	0	0.0754717	0.192308	0.5	0.461538	0.5	0.396226	0.2	0.0588235	5.80458	0.175	Chibuwe	0.403421	0.6
371	0.235737	3.23584	2	other	0.459184	0.648649	0.0238095	0.369565	0.549708	0.336735	0.513514	0.466667	0.0727273	0.212291	2.86462	0.235415	Nakanjele	0.548171	0.6
372	9.3268	8.52606	10	NE	0.85	0.75	0	0.385185	0.888889	0.8	0.5625	0.888889	0.296296	0.810811	13.2146	0.175	Chibuwe	8.06	0.175
373	-3.66761	3.13922	5	other	0.571429	0.153846	0.6625	0.61	0.728358	0.714286	0.230769	0.6125	0.0645161	0.263158	1.10951	0.30562	Township	1.10951	0.30562
374	10.2198	12.5029	4	other	0.6875	0.793103	0	0.4	0.815789	0.625	0.551724	0.76	0.2	0	16.058	0.175	Chibuwe	10.517	0.175
375	-2.15282	2.22885	4	other	0.53125	0.685714	0.241245	0.411972	0.794393	0.708333	0.428571	0.505837	0.170051	0.28	0.750452	0.319982	Township	0.750452	0.6
376	-8.71363	-10.3446	3	SW	0	0	0	0.166667	0.8	0.538462	0.7	0.153846	0	0.163645	14.5221	0.175	Sompani	2.67561	0.242975
377	9.85583	12.0967	14	other	0.6875	0.793103	0	0	1	0.625	0.551724	0.76	0.2	0	15.523	0.175	Chibuwe	9.98921	0.175
378	-5.99956	0.648266	6	other	0	0	0	0	0	0	0	0.375	0	0	4.03714	0.188514	Jongola A	2.14204	0.264319
379	6.68337	5.10454	3	NE	1	1	0	0.411765	0.166667	0.857143	0.666667	1	0.230769	0.166667	9.55543	0.175	Chibuwe	5.41364	0.175
380	-10.909	-6.70098	3	other	0.1	0	0	0	0	0.5	0	0.705882	0	0	12.6401	0.175	Machechete	5.51607	0.175
381	-6.55221	-9.83834	8	SW	0	0.5	0	0.648148	0.8	0.363636	0.3	0.538462	0	0.202056	13.2698	0.175	Sompani	4.20931	0.181628
382	-1.48275	1.76633	6	other	0.548387	0.790698	0.243655	0.465882	0.794393	0.612903	0.581395	0.553299	0.169811	0.28	1.54366	0.288253	Township	1.54366	0.288253
383	-4.18402	4.16518	6	other	0.642857	0.909091	0.105263	0.213483	0.759259	0.785714	0.545455	0.421053	0.0925926	0.166667	2.06967	0.267213	Habbene	1.12377	0.305049
384	-2.26989	2.61419	4	other	0.53125	0.685714	0.241245	0.411972	0.728358	0.708333	0.428571	0.505837	0.170051	0.263158	0.395771	0.334169	Township	0.395771	0.6
385	8.50217	4.47967	15	other	0	0	0	0	0	0.923077	0.454545	0.866667	1	0	11.2207	0.175	Chibuwe	7.33476	0.175
386	11.5166	12.6447	8	other	0.636364	0.8125	0	0.441176	0.815789	0.666667	0.8125	0.42029	0	0	17.1913	0.175	Chibuwe	11.688	0.175
387	-7.84299	1.92979	2	other	0.25	0.157895	0.0537634	0	1	0.285714	0.157895	0.548387	0	0.285714	5.31595	0.175	Jongola A	1.69713	0.282115
388	0.821139	3.51932	7	other	0.459184	0.648649	0.0238095	0.419192	1	0.336735	0.513514	0.466667	0.162162	0.428571	3.48961	0.210416	Nakanjele	0.887788	0.6
389	-2.39034	2.86827	4	other	0.637931	0.690476	0.152381	0.4	0.728358	0.568966	0.52381	0.44127	0.170051	0.263158	0.214273	0.341429	Township	0.214273	0.6
390	-3.77277	-5.6159	28	SW	0.588235	0.6	0.358974	0.378788	0.8	0.823529	0.4	0.564103	0.315789	0.156168	8.52729	0.175	Kalama	2.76655	0.239338
391	-3.6939	-6.62073	5	SW	0.25	0.533333	0.22807	0.375	0.8	0.333333	0.333333	0.263158	0.385965	0.175208	9.51423	0.175	Kalama	3.40978	0.213609
392	0.726631	3.16961	4	other	0.459184	0.648649	0.0238095	0.419192	0.549708	0.336735	0.513514	0.466667	0.0727273	0.212291	3.34371	0.216251	Nakanjele	0.536852	0.6
393	-1.98063	-4.89835	5	SW	0.571429	0.5	0.64	0.12	0.8	0.428571	0.5	0.2	0	0.23941	7.75386	0.175	Kalama	1.02436	0.309026
394	-2.65009	2.0104	3	other	0.53125	0.685714	0.241245	0.411972	0.789062	0.708333	0.428571	0.505837	0.147766	0.193798	0.8217	0.317132	Township	0.8217	0.6
395	-10.5551	1.59898	10	other	0	0	0	0	1	0	0	0	0	0.142857	8.04464	0.175	Jongola B	4.04642	0.188143
396	-9.15969	-12.6677	10	Sompani	0	0	0	0	0.8	0.333333	0.6	1	0	0.161907	16.8267	0.175	Sompani	0.363876	0.6
397	10.0717	12.3376	6	other	0.6875	0.793103	0	0.4	0.375	0.625	0.551724	0.76	0.2	0	15.8402	0.175	Chibuwe	10.302	0.175
398	3.4677	8.01085	6	other	0	0	0	0	0.898734	0.642857	0.2	0.531915	0.211765	0.544304	7.97765	0.175	Chibuwe	2.40819	0.253672
399	0.873011	3.04285	6	other	0.459184	0.648649	0.0238095	0.419192	0.905882	0.336735	0.513514	0.466667	0.0727273	0.453488	3.47927	0.210829	Nakanjele	0.547257	0.6
400	-10.6237	-6.39686	3	other	0	0	0	0	0	0.333333	0	0.75	0	0	12.2236	0.175	Machechete	5.10262	0.175
401	-9.20872	1.13067	10	other	0.166667	0	0	0	1	0.666667	0.4	1	0	0.611111	6.8193	0.175	Jongola A	3.27871	0.218852
402	-8.34075	-11.0652	6	SW	0.2	0	0	0	0.8	0	0	1	0	0.187221	15.0327	0.175	Sompani	2.14894	0.264043
403	-2.20416	4.43834	3	other	0.480519	0.707692	0.134969	0.503311	0.952569	0.61039	0.538462	0.496933	0.136986	0.390625	1.656	0.28376	Habbene	1.02287	0.309085
404	-2.20452	2.22575	4	other	0.53125	0.685714	0.241245	0.411972	0.794393	0.708333	0.428571	0.505837	0.170051	0.28	0.723361	0.321066	Township	0.723361	0.6
405	9.36908	8.56738	4	NE	0.85	0.75	0	0.385185	0.888889	0.8	0.5625	0.888889	0.296296	0.810811	13.2705	0.175	Chibuwe	8.11084	0.175
406	-2.26525	2.81972	2	other	0.637931	0.690476	0.152381	0.4	0.769841	0.568966	0.52381	0.44127	0.170051	0.404762	0.336151	0.336554	Township	0.336151	0.6
407	-10.8221	1.0873	10	other	0	0	0	0	1	1	0	0	0	0.230769	8.39948	0.175	Jongola B	4.54216	0.175
408	-2.01693	2.58398	7	other	0.548387	0.790698	0.241245	0.465882	0.769841	0.612903	0.581395	0.505837	0.170051	0.404762	0.63412	0.324635	Township	0.63412	0.6
409	-1.03064	4.4667	6	other	0.836066	0.69697	0.193416	0.576271	0.952569	0.721311	0.333333	0.530864	0	0.390625	2.26755	0.259298	Habbene	2.17483	0.263007
410	0.364057	2.71186	12	other	0.459184	0.648649	0.0238095	0.369565	0.549708	0.336735	0.513514	0.466667	0.0727273	0.212291	2.96643	0.231343	Nakanjele	0.0657256	0.6
411	-2.23632	2.19851	3	other	0.53125	0.685714	0.241245	0.411972	0.794393	0.708333	0.428571	0.505837	0.170051	0.28	0.729895	0.320804	Township	0.729895	0.6
412	-7.87585	2.81731	5	other	0.0833333	0.4	0.387097	0	0.558559	0.583333	0.3	0.483871	0.0740741	0.108108	5.27204	0.175	Jongola B	1.14748	0.304101
413	-5.78924	4.18981	2	other	0	0	0.196721	0	0.625	0	0.666667	0.836066	0.220339	0	3.46424	0.211431	Jongola B	1.37915	0.294834
414	-11.0655	-6.95543	2	other	0.1	0	0	0	0	0.5	0	0.705882	0	0	12.9348	0.175	Machechete	5.79994	0.175
415	11.4584	8.04662	6	NE	0.545455	0	0.355556	1	0.333333	0.545455	0	0.666667	0.177994	0.270833	14.9916	0.175	Chibuwe	10.0656	0.175
416	-3.07498	3.2	3	other	0.637931	0.690476	0.152381	0.4	0.728358	0.568966	0.52381	0.44127	0.0645161	0.263158	0.60043	0.325983	Township	0.60043	0.6
417	0.713663	5.26082	4	other	0	0	0	0	1	0.5	0.5	0	0	0.288889	4.10929	0.185628	Chibuwe	1.57953	0.286819
418	8.13513	6.92086	3	NE	0.722222	0.666667	0	0.344828	1	0.5	0.333333	0.373626	0.521739	0.176471	11.4855	0.175	Chibuwe	6.64989	0.175
419	11.6154	12.1263	9	other	0.636364	0.8125	0	0.441176	0.815789	0.666667	0.8125	0.42029	0	0	16.9831	0.175	Chibuwe	11.5168	0.175
420	-0.298739	2.59325	3	other	0.0526316	0.526316	0.0641026	0.205128	0.549708	0.526316	0.578947	0.435897	0.196581	0.212291	2.31377	0.257449	Nakanjele	0.738739	0.6
421	2.01207	3.5373	6	other	0.553191	0.4	0.112821	0.390411	0.466258	0.553191	0.36	0.384615	0.192308	0.115152	4.66521	0.163391	Nakanjele	1.77978	0.278809
422	1.14265	7.20781	4	other	0.0384615	0.289474	0.160714	0.515464	0.779412	0.480769	0.368421	0.540179	0.380952	0.169118	5.75909	0.175	Chibuwe	0.667974	0.6
423	15.2159	9.70861	11	NE	0	0.333333	0	0	0	0	0.666667	0	0	0	19.0937	0.175	Chibuwe	14.0631	0.175
424	-6.40566	-3.17721	23	other	0	0	0	0	0	0.733333	1	0.5	0	0	7.10981	0.175	Machechete	0.265259	0.6
425	6.89626	10.7177	13	other	0.875	0.75	0	0.372881	1	0.3125	0.416667	0.68	0.1	0	12.3434	0.175	Chibuwe	6.77317	0.175
426	-1.71837	2.61485	4	other	0.548387	0.790698	0.243655	0.465882	0.769841	0.612903	0.581395	0.553299	0.170051	0.404762	0.90859	0.313656	Township	0.90859	0.6
427	-0.386495	3.04859	10	other	0.459184	0.648649	0.0238095	0.369565	0.549708	0.336735	0.513514	0.466667	0.196581	0.212291	2.22457	0.261017	Nakanjele	0.877723	0.6
428	6.94245	11.8484	12	other	0.875	0.75	0	0.372881	0.2	0.3125	0.416667	0.68	0.363636	0.166667	13.1285	0.175	Chibuwe	7.54224	0.175
429	-4.03054	3.24967	4	other	0.571429	0.153846	0.6625	0.61	0	0.714286	0.230769	0.6125	0.0645161	0	1.48869	0.290452	Township	1.48869	0.290452
430	-2.3843	2.84307	3	other	0.637931	0.690476	0.152381	0.4	0.728358	0.568966	0.52381	0.44127	0.170051	0.263158	0.217337	0.341307	Township	0.217337	0.6
431	-3.95486	-6.42262	9	SW	0.588235	0.6	0.358974	0.378788	0.8	0.823529	0.4	0.564103	0.315789	0.211599	9.3516	0.175	Kalama	3.43542	0.212583
432	-1.63588	0.350079	3	other	0.214286	1	0.266667	0.636364	0	0.642857	0.555556	0.5	0	0	2.66167	0.243533	Township	2.66167	0.243533
433	-1.65169	1.61622	3	other	0.548387	0.790698	0.243655	0.465882	0.794393	0.612903	0.581395	0.553299	0.147766	0.28	1.54139	0.288344	Township	1.54139	0.288344
434	11.1457	7.5985	6	NE	0.744681	0.804878	0.0754717	0.541436	0.649485	0.617021	0.658537	0.72956	0.177994	0.350515	14.5458	0.175	Chibuwe	9.7015	0.175
435	-1.77018	-4.6561	3	SW	0.571429	0.5	0.64	0.12	0.8	0.428571	0.5	0.2	0	0.172406	7.5327	0.175	Kalama	0.721333	0.6
436	-10.1298	1.06321	18	other	0	0	0	0	1	1	0	0	0	0.230769	7.72941	0.175	Jongola B	3.99942	0.190023
437	10.0239	12.2672	8	other	0.6875	0.793103	0	0.4	0.375	0.625	0.551724	0.76	0.2	0	15.7597	0.175	Chibuwe	10.2233	0.175
438	-6.00046	-8.58825	5	SW	0.0833333	0.555556	0.272727	0.340659	0.8	0.5	0.666667	1	0.467532	0.205033	11.9134	0.175	Machechete	5.46338	0.175
439	9.0463	7.28994	4	NE	0.594595	0.85	0.017094	0.540698	0.644068	0.702703	0.45	0.452991	0.380952	0.135593	12.4682	0.175	Chibuwe	7.58299	0.175
440	-0.528611	2.90108	9	other	0.5	0.777778	0.406977	0.369565	0.549708	0.6875	0.555556	0.72093	0.196581	0.212291	2.073	0.26708	Nakanjele	0.973526	0.6
441	-2.32283	2.52913	8	other	0.53125	0.685714	0.241245	0.411972	0.728358	0.708333	0.428571	0.505837	0.170051	0.263158	0.410405	0.333584	Township	0.410405	0.6
442	13.2858	12.7051	12	other	0.5	0.861111	0.0576923	0.619048	1	0.538462	0.527778	0.548077	0.23301	0.0925926	18.7027	0.175	Chibuwe	13.2642	0.175
443	-7.59908	-10.0722	6	SW	0	0.666667	0	0.166667	0.8	0.548387	0.333333	0.72043	0.246914	0.228061	13.8356	0.175	Sompani	3.38237	0.214705
444	10.3941	12.2266	12	other	0.6875	0.793103	0	0.4	0.815789	0.625	0.551724	0.76	0	0	16.0338	0.175	Chibuwe	10.5126	0.175
445	9.05394	8.36464	9	NE	0.85	0.75	0	0.385185	0.888889	0.8	0.5625	0.888889	0.296296	0.810811	12.8989	0.175	Chibuwe	7.75749	0.175
446	0.354819	3.01561	2	other	0.459184	0.648649	0.0238095	0.369565	0.549708	0.336735	0.513514	0.466667	0.0727273	0.212291	2.96062	0.231575	Nakanjele	0.30203	0.6
447	-3.03927	3.19463	12	other	0.637931	0.690476	0.152381	0.4	0.728358	0.568966	0.52381	0.44127	0.170051	0.263158	0.56926	0.32723	Township	0.56926	0.6
448	-2.62358	1.75317	3	other	0.53125	0.685714	0.241245	0.411972	0.789062	0.708333	0.428571	0.505837	0.147766	0.193798	1.07771	0.306892	Township	1.07771	0.306892
449	0.567994	2.91257	16	other	0.459184	0.648649	0.0238095	0.419192	0.549708	0.336735	0.513514	0.466667	0.0727273	0.212291	3.16896	0.223241	Nakanjele	0.235252	0.6
450	-0.927959	4.59105	7	other	0.836066	0.69697	0.193416	0.576271	0.864	0.721311	0.333333	0.530864	0.180818	0.221344	2.42837	0.252865	Habbene	2.26769	0.259292
451	-6.7597	2.41738	12	other	0.5	0.25	0.0537634	0.547619	0.685714	0.25	0	0.548387	0.0755396	0.25	4.17685	0.182926	Jongola A	0.524627	0.6
452	-6.18342	-9.88004	8	SW	0	0.5	0	0.648148	0.8	0.363636	0.3	0.538462	0	0.228216	13.205	0.175	Sompani	4.43906	0.175
453	-2.47063	2.74781	13	other	0.637931	0.690476	0.152381	0.4	0.728358	0.568966	0.52381	0.44127	0.170051	0.263158	0.15473	0.343811	Township	0.15473	0.6
454	11.4269	7.42669	3	NE	0.744681	0.804878	0.0754717	0.777778	0.649485	0.617021	0.658537	0.72956	0.177994	0.350515	14.7573	0.175	Chibuwe	9.96619	0.175
455	-3.09257	4.56789	2	other	0.480519	0.707692	0.134969	0.503311	1.00301	0.61039	0.538462	0.496933	0.200957	0.492537	1.80528	0.277789	Habbene	0.164653	0.6
456	-0.533764	3.22391	5	other	0.5	0.777778	0.406977	0.369565	0.549708	0.6875	0.555556	0.72093	0.196581	0.212291	2.10376	0.26585	Nakanjele	1.08489	0.306604
457	6.20611	8.93081	2	other	0.0833333	0.0714286	0	0.161765	1	0.416667	0.857143	0.0666667	0.111111	0.444444	10.7114	0.175	Chibuwe	5.24393	0.175
458	-1.9059	1.91607	2	other	0.548387	0.790698	0.243655	0.465882	0.794393	0.612903	0.581395	0.553299	0.147766	0.28	1.14877	0.304049	Township	1.14877	0.304049
459	-2.25319	5.06011	8	other	0.480519	0.707692	0.134969	0.503311	0.864	0.61039	0.538462	0.496933	0.0222222	0.221344	2.25646	0.259742	Habbene	1.00791	0.309684
460	-3.02808	1.35621	7	other	0.53125	0.685714	0.241245	0.411972	0.789062	0.708333	0.428571	0.505837	0.147766	0.193798	1.53489	0.288604	Township	1.53489	0.288604
461	6.70653	2.12846	2	other	0	0	0	0.25	0	1	0.333333	0.2	0	0	9.32989	0.175	Nakanjele	6.30268	0.175
462	-1.15971	4.79086	2	other	0.836066	0.69697	0.193416	0.576271	0.864	0.721311	0.333333	0.530864	0.180818	0.221344	2.43292	0.252683	Habbene	2.03567	0.268573
463	-1.67691	4.81418	2	other	0.836066	0.69697	0.193416	0.576271	0.864	0.721311	0.333333	0.530864	0.0222222	0.221344	2.18822	0.262471	Habbene	1.521	0.28916
464	-2.39513	2.88199	5	other	0.637931	0.690476	0.152381	0.4	0.728358	0.568966	0.52381	0.44127	0.170051	0.263158	0.212446	0.341502	Township	0.212446	0.6
465	-2.93819	3.36161	3	other	0.637931	0.690476	0.152381	0.4	0.728358	0.568966	0.52381	0.44127	0.136986	0.263158	0.628694	0.324852	Township	0.628694	0.6
466	12.3962	7.9282	12	NE	0.833333	0.8	0.15625	1	0.674419	0.666667	1	0.9375	0	0.465116	15.8353	0.175	Chibuwe	10.9801	0.175
467	-3.0407	4.75896	9	other	0.480519	0.707692	0.134969	0.503311	1.00301	0.61039	0.538462	0.496933	0.0222222	0.492537	1.97768	0.270893	Habbene	0.165071	0.6
468	1.09329	6.7777	5	other	0.0384615	0.289474	0	0.515464	0.779412	0.480769	0.368421	0.65625	0.257576	0.169118	5.40552	0.175	Chibuwe	0.420338	0.6
469	13.4723	12.2653	3	other	0.5	0.861111	0.0576923	0.619048	1	0.538462	0.527778	0.548077	0.23301	0.0925926	18.6346	0.175	Chibuwe	13.2372	0.175
470	-1.49785	1.61233	5	other	0.548387	0.790698	0.243655	0.465882	0.794393	0.612903	0.581395	0.553299	0.169811	0.28	1.64344	0.284262	Township	1.64344	0.284262
471	13.3094	12.8091	8	other	0.5	0.861111	0.0576923	0.619048	1	0.538462	0.527778	0.548077	0.23301	0.0925926	18.7778	0.175	Chibuwe	13.333	0.175
472	-3.11779	-7.98342	9	other	0	0	0	0	0	0	1	0	0	0	10.8264	0.175	Kalama	4.30925	0.17763
473	0.869991	6.71488	3	other	0	0	0	0.515464	0.779412	1	1	0.65625	0.257576	0.169118	5.20851	0.175	Chibuwe	0.624169	0.6
474	-3.31463	-5.30696	5	SW	0.473684	0.558824	0.430233	0	0.8	0.447368	0.5	0.534884	0	0.218157	8.16877	0.175	Kalama	2.21495	0.261402
475	-1.82045	2.04376	3	other	0.548387	0.790698	0.243655	0.465882	0.794393	0.612903	0.581395	0.553299	0.147766	0.28	1.10836	0.305666	Township	1.10836	0.305666
476	-1.93023	2.54377	4	other	0.548387	0.790698	0.243655	0.465882	0.769841	0.612903	0.581395	0.553299	0.170051	0.404762	0.729598	0.320816	Township	0.729598	0.6
477	-1.64547	2.05896	7	other	0.548387	0.790698	0.243655	0.465882	0.794393	0.612903	0.581395	0.553299	0.147766	0.28	1.22817	0.300873	Township	1.22817	0.300873
478	6.13934	9.12614	3	other	0.0833333	0.0714286	0	0.161765	1	0.416667	0.857143	0.0666667	0.111111	0.444444	10.7696	0.175	Chibuwe	5.27335	0.175
479	10.4799	11.1045	9	other	0.666667	0.352941	0	0.766234	0.736264	0.533333	0.235294	0.208333	0.225806	0.120879	15.4752	0.175	Chibuwe	10.0379	0.175
480	-6.4204	-2.97391	7	other	0	0	0	0	0	0.733333	1	0.5	0	0	6.94697	0.175	Machechete	0.315565	0.6
481	-2.37198	2.88441	5	other	0.637931	0.690476	0.152381	0.4	0.728358	0.568966	0.52381	0.44127	0.170051	0.263158	0.235509	0.34058	Township	0.235509	0.6
482	1.52835	2.92276	11	other	0.553191	0.4	0.112821	0.419192	0.905882	0.553191	0.36	0.384615	0.169231	0.453488	4.12884	0.184846	Nakanjele	1.11698	0.305321
483	-2.49266	4.05936	2	other	0.480519	0.707692	0.134969	0.503311	1	0.61039	0.538462	0.496933	0.136986	0.443548	1.2335	0.30066	Habbene	0.948089	0.6
484	6.24945	8.93562	4	other	0.0833333	0.0714286	0	0.161765	1	0.416667	0.857143	0.0666667	0.111111	0.444444	10.7498	0.175	Chibuwe	5.28503	0.175
485	6.68397	10.6599	7	other	0.875	0.75	0	0.372881	1	0.3125	0.416667	0.68	0.1	0	12.1436	0.175	Chibuwe	6.56944	0.175
486	-2.87531	3.85328	10	other	0.637931	0.690476	0.152381	0.4	1	0.568966	0.52381	0.44127	0.136986	0.443548	1.05864	0.307654	Habbene	0.902439	0.6
487	1.90638	6.95728	2	other	0.0384615	0.289474	0.160714	0.207317	0.779412	0.480769	0.368421	0.540179	0.2	0.169118	6.11015	0.175	Chibuwe	0.525748	0.6
488	1.80602	3.55142	2	other	0.553191	0.4	0.112821	0.419192	0.466258	0.553191	0.36	0.384615	0.192308	0.115152	4.464	0.17144	Nakanjele	1.60667	0.285733
489	-10.0429	-10.9918	5	Sompani	0	0	0	0	0.8	0	0.333333	0	0.142857	0.216514	15.6955	0.175	Sompani	2.03394	0.268642
490	-9.18812	-12.7974	11	Sompani	0	0	0	0	0.8	0.333333	0.6	1	0	0.215723	16.9573	0.175	Sompani	0.261368	0.6
491	-6.40761	-3.1774	9	other	0	0	0	0	0	0.733333	1	0.5	0	0	7.11101	0.175	Machechete	0.263317	0.6
492	10.4881	11.1823	3	other	0.666667	0.352941	0	0.766234	0.736264	0.533333	0.235294	0.208333	0.225806	0.120879	15.5239	0.175	Chibuwe	10.0801	0.175
493	11.8307	12.3612	2	other	0.636364	0.8125	0	0.441176	1	0.666667	0.8125	0.42029	0.214286	0.28	17.2921	0.175	Chibuwe	11.8185	0.175
494	-8.33791	-11.0645	4	SW	0	0	0	0	0.8	1	0	1	0	0.213598	15.031	0.175	Sompani	2.151	0.26396
495	-2.72227	1.58537	2	other	0.53125	0.685714	0.241245	0.411972	0.789062	0.708333	0.428571	0.505837	0.147766	0.193798	1.25113	0.299955	Township	1.25113	0.299955
496	-6.14292	3.37514	2	other	0.5625	0.75	0.643275	0.176471	0.685714	0.75	0.571429	0.602339	0	0.25	3.58157	0.206737	Jongola A	0.653361	0.6
497	-2.72796	4.89415	2	other	0.480519	0.707692	0.134969	0.503311	1.00301	0.61039	0.538462	0.496933	0.0222222	0.492537	2.06737	0.267305	Habbene	0.505632	0.6
498	2.2606	3.91721	8	other	0.553191	0.4	0.112821	0.390411	0.466258	0.553191	0.36	0.384615	0.192308	0.115152	4.97983	0.150807	Nakanjele	2.18605	0.262558
499	-2.1594	2.66645	4	other	0.637931	0.690476	0.152381	0.4	0.769841	0.568966	0.52381	0.44127	0.170051	0.404762	0.471303	0.331148	Township	0.471303	0.6
500	11.2567	7.52938	7	NE	0.744681	0.804878	0.0754717	0.777778	0.649485	0.617021	0.658537	0.72956	0.177994	0.350515	14.6284	0.175	Chibuwe	9.80541	0.175
501	1.0034	3.54582	5	other	0.459184	0.648649	0.0238095	0.419192	0.466258	0.336735	0.513514	0.466667	0.162162	0.115152	3.67346	0.203062	Nakanjele	1.00356	0.309858
502	-2.00058	2.44981	5	other	0.548387	0.790698	0.243655	0.465882	0.769841	0.612903	0.581395	0.553299	0.170051	0.404762	0.711095	0.321556	Township	0.711095	0.6
503	1.1516	3.39321	3	other	0.553191	0.4	0.112821	0.419192	0.905882	0.553191	0.36	0.384615	0.162162	0.453488	3.79323	0.198271	Nakanjele	0.985534	0.6
504	-10.4981	-10.8309	6	Sompani	0	0	0	0	0.8	0	0.333333	0	0	0.175911	15.7765	0.175	Sompani	2.35834	0.255666
505	-0.0539431	1.40754	2	other	0.0526316	0.526316	0.0641026	0.205128	0.595238	0.526316	0.578947	0.435897	0	0.431818	2.91688	0.233325	Nakanjele	1.40099	0.29396
506	0.675114	2.91349	2	other	0.459184	0.648649	0.0238095	0.419192	0.549708	0.336735	0.513514	0.466667	0.0727273	0.212291	3.27602	0.218959	Nakanjele	0.31134	0.6
507	5.85818	9.23643	2	other	0.0833333	0.0714286	0	0.146552	1	0.416667	0.857143	0.394737	0.111111	0.444444	10.6091	0.175	Chibuwe	5.08282	0.175
508	10.9601	7.45821	11	NE	0.744681	0.804878	0.0754717	0.541436	0.649485	0.617021	0.658537	0.72956	0.177994	0.350515	14.3247	0.175	Chibuwe	9.50366	0.175
509	-2.06337	2.12789	5	other	0.53125	0.685714	0.241245	0.465882	0.794393	0.708333	0.428571	0.505837	0.170051	0.28	0.884897	0.314604	Township	0.884897	0.6
510	-1.64511	-3.83511	5	SW	0.142857	1	1	0.416667	0.8	0.571429	0.666667	0.285714	0	0.188173	6.73392	0.175	Kalama	0.166638	0.6
511	-8.52035	-10.0913	13	SW	0	0	0	0.166667	0.8	0.538462	0.7	0.153846	0.246914	0.200857	14.2112	0.175	Sompani	2.97311	0.231076
512	-1.69752	1.36306	12	other	0.548387	0.790698	0.243655	0.465882	0.794393	0.612903	0.581395	0.553299	0.147766	0.28	1.72336	0.281066	Township	1.72336	0.281066
513	-2.41396	5.16352	2	other	0.480519	0.707692	0.134969	0.503311	1.00301	0.61039	0.538462	0.496933	0.0222222	0.492537	2.34038	0.256385	Habbene	0.908343	0.6
514	-5.34671	-8.01697	5	SW	0.0833333	0.555556	0.272727	0.340659	0.8	0.5	0.666667	1	0	0.176205	11.1891	0.175	Machechete	5.02806	0.175
515	-4.15063	4.05287	21	other	0.642857	0.909091	0.105263	0.213483	0.759259	0.785714	0.545455	0.421053	0.0925926	0.166667	1.97279	0.271089	Habbene	1.1533	0.303868
516	-1.20366	4.61552	7	other	0.836066	0.69697	0.193416	0.576271	0.864	0.721311	0.333333	0.530864	0.180818	0.221344	2.26665	0.259334	Habbene	1.99128	0.270349
517	-0.827945	4.65406	8	other	0.836066	0.69697	0.193416	0.576271	0.864	0.721311	0.333333	0.530864	0.180818	0.221344	2.54308	0.248277	Nakanjele	2.30393	0.257843
518	11.4184	8.04718	5	NE	0.545455	0	0.355556	1	0.333333	0.545455	0	0.666667	0.177994	0.270833	14.9543	0.175	Chibuwe	10.0261	0.175
519	-2.39691	2.8907	6	other	0.637931	0.690476	0.152381	0.4	0.728358	0.568966	0.52381	0.44127	0.170051	0.263158	0.213013	0.341479	Township	0.213013	0.6
520	6.9476	10.6736	8	other	0.875	0.75	0	0.372881	1	0.3125	0.416667	0.68	0.1	0	12.3549	0.175	Chibuwe	6.78788	0.175
521	1.07961	3.76877	6	other	0.459184	0.648649	0.0238095	0.419192	0.466258	0.336735	0.513514	0.466667	0.162162	0.115152	3.79707	0.198117	Nakanjele	1.23171	0.300732
522	-9.25345	-11.5178	3	Sompani	0.2	0	0	0	0.8	0	0	1	0	0.183795	15.8132	0.175	Sompani	1.41823	0.293271
523	11.2582	7.93153	15	NE	0.545455	0	0.355556	1	0.333333	0.545455	0	0.666667	0.177994	0.270833	14.7639	0.175	Chibuwe	9.85166	0.175
524	-2.45198	5.14647	8	other	0.480519	0.707692	0.134969	0.503311	1.00301	0.61039	0.538462	0.496933	0.0222222	0.492537	2.32063	0.257175	Habbene	0.866989	0.6
525	9.51289	7.95754	3	NE	0.85	0.75	0	0.385185	0.888889	0.8	0.5625	0.888889	0.380952	0.810811	13.1506	0.175	Chibuwe	8.12939	0.175
526	11.9954	7.68709	7	NE	0.744681	0.804878	0.0754717	0.777778	0	0.617021	0.658537	0.72956	0	0	15.3786	0.175	Chibuwe	10.5556	0.175
527	9.14383	8.69581	2	NE	0.85	0.75	0	0.385185	0.888889	0.8	0.5625	0.888889	0.296296	0.810811	13.1248	0.175	Chibuwe	7.92471	0.175
528	-2.24058	2.44666	5	other	0.53125	0.685714	0.241245	0.411972	0.769841	0.708333	0.428571	0.505837	0.170051	0.404762	0.526785	0.328929	Township	0.526785	0.6
529	-3.59889	-6.32422	5	SW	0.473684	0.558824	0.358974	0.378788	0.8	0.447368	0.5	0.564103	0.315789	0.241194	9.20898	0.175	Kalama	3.12161	0.225136
530	8.30978	3.94557	3	other	0	0	0	0	0	1	0.333333	0.3	1	0	10.9632	0.175	Chibuwe	7.32991	0.175
531	13.3565	12.7898	2	other	0.5	0.861111	0.0576923	0.619048	1	0.538462	0.527778	0.548077	0.23301	0.0925926	18.8075	0.175	Chibuwe	13.3659	0.175
532	2.06377	7.36852	12	other	0.0384615	0.289474	0.160714	0.207317	0.779412	0.480769	0.368421	0.540179	0.113924	0.169118	6.50694	0.175	Chibuwe	0.930056	0.6
533	2.04281	3.67462	5	other	0.553191	0.4	0.112821	0.390411	0.466258	0.553191	0.36	0.384615	0.192308	0.115152	4.71822	0.161271	Nakanjele	1.87306	0.275078
534	-2.17094	2.66886	8	other	0.637931	0.690476	0.152381	0.4	0.769841	0.568966	0.52381	0.44127	0.170051	0.404762	0.459648	0.331614	Township	0.459648	0.6
535	-6.79257	1.44813	4	other	0.25	0.157895	0.0537634	0.547619	1	0.285714	0.157895	0.548387	0.0826446	0.0833333	4.41135	0.173546	Jongola A	1.38024	0.29479
536	12.8987	8.67042	4	NE	0.666667	0.4	0.15625	0.529412	0.674419	0.75	0.7	0.9375	0.4	0.465116	16.5589	0.175	Chibuwe	11.5864	0.175
537	-10.6125	-6.78549	2	other	0.1	0	0	0	0	0.5	0	0.705882	0	0	12.5124	0.175	Machechete	5.34887	0.175
538	1.16488	3.61328	2	other	0.553191	0.4	0.112821	0.419192	0.466258	0.553191	0.36	0.384615	0.162162	0.115152	3.84507	0.196197	Nakanjele	1.15506	0.303798
539	-6.41809	-9.84965	6	SW	0	0.5	0	0.648148	0.8	0.363636	0.3	0.538462	0	0.239711	13.2414	0.175	Sompani	4.29335	0.178266
540	11.5879	8.00881	6	NE	0.545455	0	0.355556	1	0.333333	0.545455	0	0.666667	0.177994	0.270833	15.1	0.175	Chibuwe	10.1887	0.175
541	-5.90079	3.20723	9	other	0.5625	0.75	0.643275	0.289941	0.685714	0.75	0.571429	0.602339	0.159091	0.25	3.31934	0.217227	Jongola A	0.64249	0.6
542	1.57187	6.69486	4	other	0.0384615	0.289474	0.160714	0.515464	0.779412	0.480769	0.368421	0.540179	0.2	0.169118	5.68639	0.175	Chibuwe	0.100773	0.6
543	-1.29764	4.63701	5	other	0.836066	0.69697	0.193416	0.576271	0.864	0.721311	0.333333	0.530864	0.180818	0.221344	2.22739	0.260905	Habbene	1.89662	0.274135
544	-3.5564	3.16109	4	other	0.637931	0.690476	0.152381	0.61	0.728358	0.568966	0.52381	0.44127	0.0645161	0.263158	1.01016	0.309594	Township	1.01016	0.309594
545	1.90407	6.95079	2	other	0.0384615	0.289474	0.160714	0.207317	0.779412	0.480769	0.368421	0.540179	0.2	0.169118	6.10407	0.175	Chibuwe	0.519977	0.6
546	-3.14195	5.22468	3	other	0.480519	0.707692	0.134969	0.503311	1.00301	0.61039	0.538462	0.496933	0.200957	0.492537	2.45425	0.25183	Habbene	0.529626	0.6
547	10.9144	7.56496	7	NE	0.744681	0.804878	0.0754717	0.541436	0.649485	0.617021	0.658537	0.72956	0.177994	0.350515	14.3165	0.175	Chibuwe	9.46808	0.175
548	-2.08408	2.15144	4	other	0.53125	0.685714	0.241245	0.465882	0.794393	0.708333	0.428571	0.505837	0.170051	0.28	0.853627	0.315855	Township	0.853627	0.6
549	-10.04	-11.2396	3	Sompani	0	0	0	0	0.8	0	0.333333	0	0.142857	0.186475	15.9128	0.175	Sompani	1.79884	0.278046
550	1.55291	2.97179	4	other	0.553191	0.4	0.112821	0.419192	0.905882	0.553191	0.36	0.384615	0.169231	0.453488	4.15477	0.183809	Nakanjele	1.15075	0.30397
551	11.5905	12.1269	9	other	0.636364	0.8125	0	0.441176	0.815789	0.666667	0.8125	0.42029	0	0	16.9627	0.175	Chibuwe	11.4952	0.175
552	5.26867	9.85335	3	other	0	0	0	0.146552	0.75	0.388889	0.642857	0.394737	0.144737	0.166667	10.546	0.175	Chibuwe	4.9621	0.175
553	-2.21503	-5.15922	2	SW	0.5	0	0	0.210526	0.8	0	0.5	0.6	0	0.208868	7.9992	0.175	Kalama	1.3636	0.295456
554	-10.3636	-10.883	6	Sompani	0	0	0	0	0.8	0	0.333333	0	0.142857	0.233741	15.7551	0.175	Sompani	2.2525	0.2599
555	-3.62796	-6.56112	2	SW	0.588235	0.6	0.358974	0.378788	0.8	0.823529	0.4	0.564103	0.315789	0.205584	9.44763	0.175	Kalama	3.32203	0.217119
556	-0.0562528	1.40569	12	other	0.0526316	0.526316	0.0641026	0.205128	0.595238	0.526316	0.578947	0.435897	0	0.431818	2.91577	0.233369	Nakanjele	1.40353	0.293859
557	-1.14771	4.97653	5	other	0.836066	0.69697	0.193416	0.576271	0.864	0.721311	0.333333	0.530864	0.180818	0.221344	2.59156	0.246337	Habbene	2.06447	0.267421
558	-3.49227	-5.58588	2	SW	0.473684	0.558824	0.430233	0.378788	0.8	0.447368	0.5	0.534884	0.315789	0.247573	8.46349	0.175	Kalama	2.52743	0.248903
559	-10.3258	-13.1468	7	Sompani	0	0.0666667	0	0	0.8	0.411765	0.533333	0.76	0	0.167345	17.7438	0.175	Sompani	0.935387	0.6
560	0.739954	5.26823	10	other	0	0	0	0	1	0.5	0.5	0	0	0.288889	4.13488	0.184605	Chibuwe	1.56029	0.287588
561	-3.16203	5.15259	3	other	0.480519	0.707692	0.134969	0.503311	1.00301	0.61039	0.538462	0.496933	0.200957	0.492537	2.38861	0.254456	Habbene	0.456094	0.6
562	-2.56869	5.27231	10	other	0.480519	0.707692	0	0.503311	1.00301	0.61039	0.538462	0	0.0222222	0.492537	2.44187	0.252325	Habbene	0.849118	0.6
563	-1.61882	2.06878	7	other	0.548387	0.790698	0.243655	0.465882	0.794393	0.612903	0.581395	0.553299	0.147766	0.28	1.24295	0.300282	Township	1.24295	0.300282
564	8.97222	7.2829	5	NE	0.594595	0.85	0	0.540698	0.644068	0.702703	0.45	0.373626	0.380952	0.135593	12.3965	0.175	Chibuwe	7.5086	0.175
565	-0.0411526	1.47055	12	other	0.0526316	0.526316	0.0641026	0.205128	0.595238	0.526316	0.578947	0.435897	0	0.431818	2.89795	0.234082	Nakanjele	1.33747	0.296501
566	1.87156	3.52284	2	other	0.553191	0.4	0.112821	0.419192	0.466258	0.553191	0.36	0.384615	0.192308	0.115152	4.52419	0.169032	Nakanjele	1.64908	0.284037
567	12.8483	8.4699	7	NE	0.666667	0.4	0.15625	0.529412	0.674419	0.75	0.7	0.9375	0.4	0.465116	16.4418	0.175	Chibuwe	11.5031	0.175
568	-12.6977	-11.2993	7	Sompani	0	0	0	0	0.8	0.230769	0.5	0.0666667	0	0.207025	17.3617	0.175	Sompani	3.6601	0.203596
569	-2.12955	2.01986	8	other	0.53125	0.685714	0.241245	0.411972	0.794393	0.708333	0.428571	0.505837	0.147766	0.28	0.937975	0.312481	Township	0.937975	0.6
570	8.97638	4.74675	7	other	0	0	0	0	0	0.5	0	0.866667	1	0	11.7304	0.175	Chibuwe	7.71943	0.175
571	-7.86199	-9.31313	3	SW	0	0.666667	0	0.166667	0.8	0.548387	0.333333	0.72043	0.246914	0.214721	13.2327	0.175	Sompani	3.93274	0.19269
572	8.30516	6.91354	9	NE	0.722222	0.666667	0	0.344828	1	0.5	0.333333	0.373626	0.521739	0.176471	11.6419	0.175	Chibuwe	6.81943	0.175
573	-1.98246	2.20537	5	other	0.548387	0.790698	0.243655	0.465882	0.794393	0.612903	0.581395	0.553299	0.170051	0.28	0.879587	0.314817	Township	0.879587	0.6
574	-6.42395	-2.97391	5	other	0	0	0	0	0	0.733333	1	0.5	0	0	6.94892	0.175	Machechete	0.312756	0.6
575	-0.889765	4.88331	4	other	0.836066	0.69697	0.193416	0.576271	0.864	0.721311	0.333333	0.530864	0.180818	0.221344	2.67219	0.243112	Habbene	2.31085	0.257566
576	-2.92718	3.44056	11	other	0.637931	0.690476	0.152381	0.4	1	0.568966	0.52381	0.44127	0.136986	0.443548	0.6914	0.322344	Township	0.6914	0.6
577	-3.10642	4.74209	3	other	0.480519	0.707692	0.134969	0.503311	1.00301	0.61039	0.538462	0.496933	0.200957	0.492537	1.97698	0.270921	Habbene	0.0981973	0.6
578	6.05671	9.12706	5	other	0.0833333	0.0714286	0	0.161765	1	0.416667	0.857143	0.0666667	0.111111	0.444444	10.7033	0.175	Chibuwe	5.20111	0.175
579	-10.3027	-13.1868	5	Sompani	0	0.0666667	0	0	0.8	0.411765	0.533333	0	0	0.174498	17.7699	0.175	Sompani	0.923446	0.6
580	8.78385	8.76687	5	NE	0.64	0.809524	0	0.385185	0.888889	0.4	0.333333	0.515625	0.296296	0.810811	12.8366	0.175	Chibuwe	7.59738	0.175
581	-0.962422	4.85644	4	other	0.836066	0.69697	0.193416	0.576271	0.864	0.721311	0.333333	0.530864	0.180818	0.221344	2.60533	0.245787	Habbene	2.2364	0.260544
582	-9.13092	-11.2872	12	Sompani	0.2	0	0	0	0.8	0	0	1	0.142857	0.196891	15.5525	0.175	Sompani	1.66403	0.283439
583	11.6158	7.9888	6	NE	0.545455	0	0.355556	1	0.333333	0.545455	0	0.666667	0.177994	0.270833	15.1193	0.175	Chibuwe	10.2136	0.175
584	10.2118	11.0528	5	other	0.666667	0.352941	0	0.766234	0.736264	0.533333	0.235294	0.208333	0	0.120879	15.2214	0.175	Chibuwe	9.7751	0.175
585	11.4669	7.90726	3	NE	0.744681	0.804878	0.355556	0.777778	0.333333	0.617021	0.658537	0.666667	0.177994	0.270833	14.9516	0.175	Chibuwe	10.0555	0.175
586	-1.37225	4.61644	21	other	0.836066	0.69697	0.193416	0.576271	0.864	0.721311	0.333333	0.530864	0.180818	0.221344	2.16761	0.263296	Habbene	1.82287	0.277085
587	-6.07843	-2.79674	16	other	0	0	0	0	0	0.733333	1	0.5	0	0	6.61385	0.175	Machechete	0.69778	0.6
588	-7.36725	2.18424	2	other	0.25	0.157895	0.0537634	0.547619	1	0.285714	0.157895	0.548387	0.0755396	0.285714	4.80724	0.15771	Jongola A	1.15798	0.303681
589	-3.59122	3.19463	2	other	0.637931	0.690476	0.6625	0.61	0.728358	0.568966	0.52381	0.6125	0.0645161	0.263158	1.05422	0.307831	Township	1.05422	0.307831
590	-10.3082	-13.0361	7	Sompani	0	0.0666667	0	0	0.8	0.411765	0.533333	0.76	0	0.233297	17.6366	0.175	Sompani	0.898269	0.6
591	-8.83265	1.17477	3	other	0.166667	0	0	0	1	0.666667	0.4	1	0	0.611111	6.4445	0.175	Jongola A	2.93434	0.232626
592	3.30551	8.07294	3	other	0	0	0	0	0.898734	0.642857	0.2	0.531915	0.211765	0.544304	7.89614	0.175	Chibuwe	2.3149	0.257404
593	13.2819	12.71	8	other	0.5	0.861111	0.0576923	0.619048	1	0.538462	0.527778	0.548077	0.23301	0.0925926	18.7019	0.175	Chibuwe	13.2629	0.175
594	1.79854	3.62736	7	other	0.553191	0.4	0.112821	0.419192	0.466258	0.553191	0.36	0.384615	0.192308	0.115152	4.46954	0.171218	Nakanjele	1.64088	0.284365
595	-2.37701	2.89366	4	other	0.637931	0.690476	0.152381	0.4	0.728358	0.568966	0.52381	0.44127	0.170051	0.263158	0.232946	0.340682	Township	0.232946	0.6
596	7.85128	8.1315	3	NE	0.64	0.809524	0	0.333333	0	0.4	0.333333	0.515625	1	0	11.7168	0.175	Chibuwe	6.5335	0.175
597	-3.94438	-6.21802	2	SW	0.588235	0.6	0.358974	0.378788	0.8	0.823529	0.4	0.564103	0.315789	0.15981	9.14766	0.175	Kalama	3.28484	0.218606
598	-1.99436	2.57027	3	other	0.548387	0.790698	0.243655	0.465882	0.769841	0.612903	0.581395	0.553299	0.170051	0.404762	0.660241	0.32359	Township	0.660241	0.6
599	7.91922	3.45153	2	other	0	0	0	0	0	1	0.333333	0.3	1	0	10.5342	0.175	Chibuwe	7.17346	0.175
600	1.4731	6.8813	3	other	0.0384615	0.289474	0.160714	0.515464	0.779412	0.480769	0.368421	0.540179	0.2	0.169118	5.74429	0.175	Chibuwe	0.244989	0.6
601	-4.32525	4.09475	4	other	0.642857	0.909091	0.105263	0.213483	0.759259	0.785714	0.545455	0.421053	0.0925926	0.166667	2.13708	0.264517	Habbene	1.28147	0.298741
602	8.36006	4.44928	4	other	0	0	0	0	0	0.923077	0.454545	0.866667	1	0	11.0757	0.175	Chibuwe	7.20826	0.175
603	8.50786	4.47838	3	other	0	0	0	0	0	0.923077	0.454545	0.866667	1	0	11.2261	0.175	Chibuwe	7.34057	0.175
604	-3.10572	4.74098	4	other	0.480519	0.707692	0.134969	0.503311	1.00301	0.61039	0.538462	0.496933	0.200957	0.492537	1.97573	0.270971	Habbene	0.098335	0.6
605	-10.2895	-13.2207	4	Sompani	0	0.0666667	0	0	0.8	0.411765	0.533333	0	0	0.240717	17.7948	0.175	Sompani	0.921109	0.6
606	-3.18299	4.69354	5	other	0.480519	0.707692	0.134969	0.503311	1.00301	0.61039	0.538462	0.496933	0.200957	0.492537	1.95149	0.27194	Habbene	0.0117403	0.6
607	-2.50563	1.75762	12	other	0.53125	0.685714	0.241245	0.411972	0.789062	0.708333	0.428571	0.505837	0.147766	0.193798	1.07729	0.306908	Township	1.07729	0.306908
608	-0.699236	5.41589	4	other	1	1	0.2	0.615385	1	1	0.5	0.8	0.180818	0.288889	3.20915	0.221634	Chibuwe	2.5056	0.249776
609	9.06247	7.51622	7	NE	0.594595	0.85	0.017094	0.540698	0.644068	0.702703	0.45	0.452991	0.380952	0.135593	12.566	0.175	Chibuwe	7.62191	0.175
610	-2.37506	2.75652	2	other	0.637931	0.690476	0.152381	0.4	0.728358	0.568966	0.52381	0.44127	0.170051	0.263158	0.238051	0.340478	Township	0.238051	0.6
611	2.18172	3.16224	4	other	0.553191	0.4	0.112821	0.390411	0.905882	0.553191	0.36	0.384615	0.169231	0.453488	4.79239	0.158304	Nakanjele	1.80628	0.277749
612	11.5971	7.78031	4	NE	0.744681	0.804878	0.0754717	0.777778	0.333333	0.617021	0.658537	0.72956	0.177994	0.270833	15.0318	0.175	Chibuwe	10.1695	0.175
613	12.8888	8.22991	6	NE	0.666667	0.4	0.15625	0.529412	0.674419	0.75	0.7	0.9375	0	0.465116	16.3992	0.175	Chibuwe	11.5073	0.175
614	6.68357	10.6542	2	other	0.875	0.75	0	0.372881	1	0.3125	0.416667	0.68	0.1	0	12.1396	0.175	Chibuwe	6.56566	0.175
615	9.9642	12.4842	2	other	0.6875	0.793103	0	0.4	0.375	0.625	0.551724	0.76	0.2	0	15.8433	0.175	Chibuwe	10.2952	0.175
616	-7.14377	-10.1415	13	SW	0	0.666667	0	0.648148	0.8	0.548387	0.333333	0.72043	0	0.223251	13.7433	0.175	Sompani	3.59257	0.206297
617	-0.967929	4.86367	2	other	0.836066	0.69697	0.193416	0.576271	0.864	0.721311	0.333333	0.530864	0.180818	0.221344	2.6075	0.2457	Habbene	2.23143	0.260743
618	-0.295896	3.19111	13	other	0.459184	0.648649	0.0238095	0.369565	0.549708	0.336735	0.513514	0.466667	0.196581	0.212291	2.33245	0.256702	Nakanjele	0.862649	0.6
619	-7.85507	-9.3059	9	SW	0	0.666667	0	0.166667	0.8	0.548387	0.333333	0.72043	0.246914	0.217937	13.2233	0.175	Sompani	3.94211	0.192315
620	-1.71937	2.49262	12	other	0.548387	0.790698	0.243655	0.465882	0.769841	0.612903	0.581395	0.553299	0.170051	0.404762	0.944178	0.312233	Township	0.944178	0.6
621	3.23783	7.86741	6	other	0	0	0	0	0.898734	0	0	0	0.211765	0.544304	7.70984	0.175	Chibuwe	2.13765	0.264494
622	10.408	11.3586	4	other	0.666667	0.352941	0	0.766234	0.736264	0.533333	0.235294	0.208333	0.225806	0.120879	15.5524	0.175	Chibuwe	10.0899	0.175
623	11.0196	4.83401	6	other	0	0	0	0	0	0	1	0	1	0	13.7619	0.175	Chibuwe	9.69609	0.175
624	13.8387	12.6812	4	other	0.125	0.333333	0	0.619048	1	0.5	0.166667	0.354839	0.23301	0.0925926	19.162	0.175	Chibuwe	13.7475	0.175
625	-3.60703	3.09085	6	other	0.637931	0.690476	0.6625	0.61	0.728358	0.568966	0.52381	0.6125	0.0645161	0.263158	1.03832	0.308467	Township	1.03832	0.308467
626	12.6013	12.803	3	other	0.5	0.861111	0.0576923	0.619048	1	0.538462	0.527778	0.548077	0.214286	0.28	18.1786	0.175	Chibuwe	12.7067	0.175
627	-5.86846	2.86994	11	other	0.5625	0.75	0.643275	0.289941	0.685714	0.75	0.571429	0.602339	0.159091	0.25	3.2658	0.219368	Jongola A	0.505311	0.6
628	8.19911	7.09683	3	NE	0.722222	0.666667	0	0.344828	1	0.5	0.333333	0.373626	1	0.176471	11.6089	0.175	Chibuwe	6.72357	0.175
629	1.64044	6.62981	4	other	0.0384615	0.289474	0.160714	0.515464	0.5	0.480769	0.368421	0.540179	0.2	0.0588235	5.69325	0.175	Chibuwe	0.15112	0.6
630	2.39295	3.37384	15	other	0.553191	0.4	0.112821	0.390411	0	0.553191	0.36	0.384615	0.192308	0	5.02153	0.175	Nakanjele	2.06829	0.267268
631	0.53655	3.03395	3	other	0.459184	0.648649	0.0238095	0.369565	0.549708	0.336735	0.513514	0.466667	0.0727273	0.212291	3.14307	0.224277	Nakanjele	0.32924	0.6
632	8.32186	3.95891	4	other	0	0	0	0	0	1	0.333333	0.866667	1	0	10.9766	0.175	Chibuwe	7.33627	0.175
633	6.40311	1.65551	2	other	0	0	0	0.25	0	1	0.333333	0.2	0	0	9.07646	0.175	Nakanjele	6.06589	0.175
634	13.7957	12.5565	7	other	0.125	0.333333	0	0.619048	1	0.5	0.166667	0.354839	0.23301	0.0925926	19.0611	0.175	Chibuwe	13.6543	0.175
635	13.0651	12.6644	6	other	0.5	0.861111	0.0576923	0.619048	1	0.538462	0.527778	0.548077	0.214286	0.28	18.494	0.175	Chibuwe	13.0495	0.175
636	-1.82791	1.47482	3	other	0.548387	0.790698	0.243655	0.465882	0.794393	0.612903	0.581395	0.553299	0.147766	0.28	1.56075	0.28757	Township	1.56075	0.28757
637	1.12989	6.90595	6	other	0.0384615	0.289474	0	0.515464	0.779412	0.480769	0.368421	0.65625	0.257576	0.169118	5.5245	0.175	Chibuwe	0.449018	0.6
638	-5.66177	3.5633	3	other	0.5625	0.75	0.643275	0.289941	0.625	0.75	0.571429	0.602339	0.220339	0	3.14553	0.224179	Jongola A	1.06569	0.307372
639	8.97638	4.74675	4	other	0	0	0	0	0	0.5	0	0.866667	1	0	11.7304	0.175	Chibuwe	7.71943	0.175
640	7.96195	8.30292	11	NE	0.64	0.809524	0	0.333333	0	0.4	0.333333	0.515625	0.2	0	11.8935	0.175	Chibuwe	6.68195	0.175
641	-0.485622	2.92387	6	other	0.5	0.777778	0.406977	0.369565	0.549708	0.6875	0.555556	0.72093	0.196581	0.212291	2.11683	0.265327	Nakanjele	0.935948	0.6
642	11.1905	8.27161	6	NE	0.545455	0	0.355556	0.214286	0.333333	0.545455	0	0.666667	0	0.270833	14.822	0.175	Chibuwe	9.83544	0.175
643	-1.06297	4.42204	10	other	0.836066	0.69697	0.193416	0.576271	0.952569	0.721311	0.333333	0.530864	0	0.390625	2.21296	0.261482	Habbene	2.14797	0.264081
644	11.9609	12.0228	6	other	0.636364	0.8125	0	0.441176	0	0.666667	0.8125	0.42029	0.214286	0	17.2177	0.175	Chibuwe	11.7739	0.175
645	-2.29405	2.80897	6	other	0.637931	0.690476	0.152381	0.4	0.728358	0.568966	0.52381	0.44127	0.170051	0.263158	0.307948	0.337682	Township	0.307948	0.6
646	13.2775	12.4325	6	other	0.5	0.861111	0.0576923	0.619048	1	0.538462	0.527778	0.548077	0.23301	0.0925926	18.553	0.175	Chibuwe	13.1341	0.175
647	8.50484	4.47726	3	other	0	0	0	0	0	0.923077	0.454545	0.866667	1	0	11.2229	0.175	Chibuwe	7.33801	0.175
648	4.89117	0.457196	4	other	0	0	0	0	0	0.777778	0.8	0.681818	0	0	7.85578	0.175	Nakanjele	5.0024	0.175
649	-2.66586	1.6922	5	other	0.53125	0.685714	0.241245	0.411972	0.789062	0.708333	0.428571	0.505837	0.147766	0.193798	1.14027	0.304389	Township	1.14027	0.304389
650	11.455	12.7477	8	other	0.636364	0.8125	0	0.441176	0.815789	0.666667	0.8125	0.42029	0	0	17.2	0.175	Chibuwe	11.6888	0.175
651	-5.83884	3.30668	12	other	0.5625	0.75	0.643275	0.289941	0.685714	0.75	0.571429	0.602339	0.159091	0.25	3.27082	0.219167	Jongola A	0.756723	0.6
652	-8.69942	-10.2507	8	SW	0	0	0	0.166667	0.8	0.538462	0.7	0.153846	0.246914	0.18126	14.4309	0.175	Sompani	2.77003	0.239199
653	-10.2973	-13.1707	6	Sompani	0	0.0666667	0	0	0.8	0.411765	0.533333	0.76	0	0.205993	17.753	0.175	Sompani	0.913906	0.6
654	-2.33438	1.77263	8	other	0.53125	0.685714	0.241245	0.411972	0.789062	0.708333	0.428571	0.505837	0.147766	0.193798	1.09116	0.306354	Township	1.09116	0.306354
655	-7.38804	-5.57383	11	other	0	0	0	0	0	1	0	0	0	0	9.67042	0.175	Machechete	2.51211	0.249516
656	-3.38657	-5.25859	2	SW	0.5	0	0	0.210526	0.8	0	0.5	0.6	0	0.175663	8.12721	0.175	Kalama	2.24456	0.260217
657	-7.51321	-10.0924	3	SW	0	0.666667	0	0.166667	0.8	0.548387	0.333333	0.72043	0.246914	0.157564	13.8237	0.175	Sompani	3.41238	0.213505
658	-7.51077	-10.0767	2	SW	0	0.666667	0	0.166667	0.8	0.548387	0.333333	0.72043	0.246914	0.20479	13.8081	0.175	Sompani	3.42678	0.212929
659	2.26113	3.3592	5	other	0.553191	0.4	0.112821	0.390411	0.905882	0.553191	0.36	0.384615	0.192308	0.453488	4.88897	0.154441	Nakanjele	1.93883	0.272447
660	11.096	5.83292	7	other	0	0	0	0	0	0.333333	0.375	0	0	0	14.0172	0.175	Chibuwe	9.63719	0.175
661	12.6012	12.7902	6	other	0.5	0.861111	0.0576923	0.619048	1	0.538462	0.527778	0.548077	0.214286	0.28	18.1715	0.175	Chibuwe	12.7003	0.175
662	10.1715	11.9073	10	other	0.6875	0.793103	0	0.4	0.736264	0.625	0.551724	0.76	0	0.120879	15.6668	0.175	Chibuwe	10.1554	0.175
663	12.0078	5.7434	7	other	0	0	0	0	0	0.333333	0.375	0	0	0	14.8911	0.175	Chibuwe	10.553	0.175
664	1.8577	7.12704	21	other	0.0384615	0.289474	0.160714	0.515464	0.779412	0.480769	0.368421	0.540179	0.113924	0.169118	6.19095	0.175	Chibuwe	0.613042	0.6
665	-5.68744	3.40757	3	other	0.5625	0.75	0.643275	0.289941	0.625	0.75	0.571429	0.602339	0.220339	0	3.13815	0.224474	Jongola A	0.935059	0.6
666	-10.8579	-6.74585	2	other	0.1	0	0	0	0	0.5	0	0.705882	0	0	12.6406	0.175	Machechete	5.50605	0.175
667	-3.13112	1.26558	11	other	0.4	1	0.1875	0.733333	0.789062	0.6	1	0.3125	0	0.193798	1.65221	0.283912	Township	1.65221	0.283912
668	-2.52144	2.77264	16	other	0.637931	0.690476	0.152381	0.4	0.728358	0.568966	0.52381	0.44127	0.170051	0.263158	0.0987387	0.34605	Township	0.0987387	0.6
669	-10.3556	-10.8771	3	Sompani	0	0	0	0	0.8	0	0.333333	0	0.142857	0.203105	15.746	0.175	Sompani	2.25455	0.259818
670	-0.942992	4.34081	6	other	0.836066	0.69697	0.193416	0.576271	0.952569	0.721311	0.333333	0.530864	0	0.390625	2.24243	0.260303	Nakanjele	2.12095	0.265162
671	13.2332	12.8528	7	other	0.5	0.861111	0.0576923	0.619048	1	0.538462	0.527778	0.548077	0.23301	0.28	18.7367	0.175	Chibuwe	13.2859	0.175
672	10.9498	7.28607	5	NE	0.744681	0.804878	0.0754717	0.541436	0.649485	0.617021	0.658537	0.72956	0.177994	0.350515	14.2602	0.175	Chibuwe	9.48005	0.175
673	-8.36935	-3.56231	6	other	0	0	0	0	0.539326	1	0.666667	0	0.264151	0.179775	8.60805	0.175	Machechete	1.74282	0.280287
674	2.42421	7.41022	2	other	0.0384615	0.289474	0.160714	0.207317	0	0.480769	0.368421	0.540179	0.113924	0	6.79786	0.175	Chibuwe	1.21302	0.301479
675	5.35678	9.94361	10	other	0	0	0	0.146552	1	0.388889	0.642857	0.394737	0.144737	0	10.6719	0.175	Chibuwe	5.0877	0.175
676	-3.8886	-7.21692	9	SW	0.25	0.533333	0.22807	0.375	0.8	0.333333	0.333333	0.263158	0.385965	0.160287	10.1296	0.175	Kalama	4.00186	0.189926
677	1.71096	7.04031	3	other	0.0384615	0.289474	0.160714	0.515464	0.779412	0.480769	0.368421	0.540179	0.113924	0.169118	6.02527	0.175	Chibuwe	0.460238	0.6
678	-3.47522	-5.81457	6	SW	0.473684	0.558824	0.430233	0.378788	0.8	0.447368	0.5	0.534884	0.315789	0.231964	8.68921	0.175	Kalama	2.66708	0.243317
679	-7.5202	-9.97752	4	SW	0	0.666667	0	0.166667	0.8	0.548387	0.333333	0.72043	0.246914	0.207539	13.7189	0.175	Sompani	3.50459	0.209817
680	-2.35516	2.86846	4	other	0.637931	0.690476	0.152381	0.4	0.728358	0.568966	0.52381	0.44127	0.170051	0.263158	0.248989	0.34004	Township	0.248989	0.6
681	12.5314	12.5109	5	other	0.5	0.861111	0.0576923	0.441176	1	0.538462	0.527778	0.548077	0.214286	0.28	17.961	0.175	Chibuwe	12.5057	0.175
682	1.99129	6.63871	5	other	0.0384615	0.289474	0.160714	0.207317	0.5	0.480769	0.368421	0.540179	0.2	0.0588235	5.96473	0.175	Chibuwe	0.501708	0.6
683	-3.31392	4.68798	11	other	0.480519	0.707692	0.134969	0.503311	1.00301	0.61039	0.538462	0.496933	0.200957	0.492537	1.98921	0.270432	Habbene	0.120252	0.6
684	-0.6169	2.91389	2	other	0.5	0.777778	0.406977	0.369565	0.549708	0.6875	0.555556	0.72093	0.196581	0.212291	1.98531	0.270588	Nakanjele	1.06263	0.307495
685	-4.14103	-7.20766	20	SW	0.25	0.533333	0.22807	0.375	0.8	0.333333	0.333333	0.263158	0.385965	0.24524	10.1555	0.175	Kalama	4.1471	0.184116
686	-0.192152	2.73354	4	other	0.459184	0.648649	0.0238095	0.369565	0.549708	0.336735	0.513514	0.466667	0.196581	0.212291	2.41006	0.253598	Nakanjele	0.62085	0.6
687	-2.34823	2.51653	5	other	0.53125	0.685714	0.241245	0.411972	0.728358	0.708333	0.428571	0.505837	0.170051	0.263158	0.403357	0.333866	Township	0.403357	0.6
688	-7.54099	2.52598	15	other	0.25	0.157895	0.0537634	0	0.558559	0.285714	0.157895	0.548387	0.0740741	0.108108	4.94667	0.152133	Jongola B	1.18663	0.302535
689	-4.39809	4.1737	2	other	0.642857	0.909091	0.105263	0.213483	0.759259	0.785714	0.545455	0.421053	0.0925926	0.166667	2.24257	0.260297	Habbene	1.31269	0.297492
690	10.2825	12.0565	2	other	0.6875	0.793103	0	0.4	0.736264	0.625	0.551724	0.76	0	0.120879	15.8439	0.175	Chibuwe	10.3279	0.175
691	2.42226	7.41522	10	other	0.0384615	0.289474	0.160714	0.207317	0	0.480769	0.368421	0.540179	0.113924	0	6.79979	0.175	Chibuwe	1.21471	0.301411
692	1.80601	7.05476	16	other	0.0384615	0.289474	0.160714	0.515464	0.779412	0.480769	0.368421	0.540179	0.113924	0.169118	6.1036	0.175	Chibuwe	0.524217	0.6
693	8.1332	7.20117	4	NE	0.722222	0.666667	0	0.344828	1	0.5	0.333333	0.373626	1	0.176471	11.5866	0.175	Chibuwe	6.66588	0.175
694	1.20503	3.36476	7	other	0.553191	0.4	0.112821	0.419192	0.905882	0.553191	0.36	0.384615	0.162162	0.453488	3.84199	0.19632	Nakanjele	1.00695	0.309722
695	-8.9975	1.37919	10	other	0	0	0	0	1	0	0.4	0.8	0	0.166667	6.55564	0.175	Jongola B	2.96217	0.231513
696	-7.54472	2.93777	11	other	0.0833333	0.4	0.387097	0	0.558559	0.583333	0.3	0.483871	0.0740741	0.108108	4.94222	0.152311	Jongola B	0.83474	0.6
697	1.58128	7.07941	8	other	0.0384615	0.289474	0.160714	0.515464	0.779412	0.480769	0.368421	0.540179	0.113924	0.169118	5.96103	0.175	Chibuwe	0.45198	0.6
698	6.79145	11.6662	2	other	0.875	0.75	0	0.372881	0.2	0.3125	0.416667	0.68	0.363636	0.166667	12.8937	0.175	Chibuwe	7.30726	0.175
699	1.61681	6.95432	4	other	0.0384615	0.289474	0.160714	0.515464	0.779412	0.480769	0.368421	0.540179	0.2	0.169118	5.89785	0.175	Chibuwe	0.342047	0.6
700	-3.59104	-6.33051	15	SW	0.473684	0.558824	0.430233	0.378788	0.8	0.447368	0.5	0.534884	0.315789	0.185489	9.21439	0.175	Kalama	3.12122	0.225151
701	12.1675	12.358	7	other	0.5	0.861111	0.0576923	0.441176	1	0.538462	0.527778	0.548077	0.214286	0.28	17.5723	0.175	Chibuwe	12.1127	0.175
702	-4.01117	-6.24044	22	SW	0.588235	0.6	0.358974	0.378788	0.8	0.823529	0.4	0.564103	0.315789	0.214174	9.17985	0.175	Kalama	3.34897	0.216041
703	-7.36725	-10.2131	15	SW	0	0.666667	0	0.648148	0.8	0.548387	0.333333	0.72043	0	0.206871	13.8859	0.175	Sompani	3.39853	0.214059
704	-2.9032	3.33603	8	other	0.637931	0.690476	0.152381	0.4	0.728358	0.568966	0.52381	0.44127	0.136986	0.263158	0.588577	0.326457	Township	0.588577	0.6
705	9.14774	8.68877	8	NE	0.85	0.75	0	0.385185	0.888889	0.8	0.5625	0.888889	0.296296	0.810811	13.1251	0.175	Chibuwe	7.92666	0.175
706	-0.467857	2.57324	9	other	0.0526316	0.526316	0.243655	0.205128	0.549708	0.526316	0.578947	0.553299	0.196581	0.212291	2.148	0.26408	Nakanjele	0.908721	0.6
707	6.84083	5.32086	5	NE	0.636364	0.75	0	0	0.166667	0.545455	0.5	0.717391	0.230769	0.166667	9.76136	0.175	Chibuwe	5.50918	0.175
708	-9.35244	-12.507	3	Sompani	0	0	0	0	0.8	0.333333	0.6	1	0	0.163732	16.7555	0.175	Sompani	0.424461	0.6
709	-3.25778	3.19889	7	other	0.637931	0.690476	0.152381	0.4	0.728358	0.568966	0.52381	0.44127	0.0645161	0.263158	0.752375	0.319905	Township	0.752375	0.6
710	-0.500366	3.1281	12	other	0.5	0.777778	0.406977	0.369565	0.549708	0.6875	0.555556	0.72093	0.196581	0.212291	2.12101	0.26516	Nakanjele	1.01341	0.309463
711	-3.47611	-5.74025	4	SW	0.473684	0.558824	0.430233	0.378788	0.8	0.447368	0.5	0.534884	0.315789	0.199864	8.61537	0.175	Kalama	2.61689	0.245324
712	-1.52076	4.67538	3	other	0.836066	0.69697	0.193416	0.576271	0.864	0.721311	0.333333	0.530864	0.180818	0.221344	2.1377	0.264492	Habbene	1.67276	0.28309
713	-14.0767	-7.96656	4	other	0	0	0	0	0	0	0	0	0	0	15.7504	0.175	Sompani	6.80321	0.175
714	6.88187	12.0028	2	other	0.5	0.5	0	1	0.2	0	0.75	0	0	0.166667	13.1915	0.175	Chibuwe	7.60669	0.175
715	-10.8347	1.08489	3	other	0	0	0	0	1	1	0	0	0	0.230769	8.41231	0.175	Jongola B	4.554	0.175
716	-3.08369	1.77263	17	other	0.53125	0.685714	0.241245	0.411972	0.789062	0.708333	0.428571	0.505837	0	0.193798	1.16267	0.303493	Township	1.16267	0.303493
717	8.2993	3.93964	24	other	0	0	0	0	0	1	0.333333	0.3	1	0	10.9522	0.175	Chibuwe	7.32235	0.175
718	-8.71594	-10.3485	6	SW	0	0	0	0.166667	0.8	0.538462	0.7	0.153846	0	0.224307	14.5266	0.175	Sompani	2.67125	0.24315
719	9.91055	12.3955	4	other	0.6875	0.793103	0	0.4	0.375	0.625	0.551724	0.76	0.2	0	15.7467	0.175	Chibuwe	10.2007	0.175
720	1.8243	6.23878	10	other	0	0	0.0754717	0.192308	0.5	0.461538	0.5	0.396226	0.2	0.0588235	5.58452	0.175	Chibuwe	0.520127	0.6
721	-6.75615	2.40811	2	other	0.5	0.25	0.0537634	0.547619	0.685714	0.25	0	0.548387	0.0755396	0.25	4.17424	0.18303	Jongola A	0.52806	0.6
722	8.55991	8.82461	7	NE	0.64	0.809524	0	0.385185	0	0.4	0.333333	0.515625	0.2	0	12.6657	0.175	Chibuwe	7.39961	0.175
723	11.5994	7.80162	6	NE	0.744681	0.804878	0.0754717	0.777778	0.333333	0.617021	0.658537	0.72956	0.177994	0.270833	15.041	0.175	Chibuwe	10.1743	0.175
724	9.34031	7.11166	5	NE	0.594595	0.85	0.017094	0.540698	0.644068	0.702703	0.45	0.452991	0.380952	0.135593	12.6818	0.175	Chibuwe	7.86305	0.175
725	-0.204409	2.77654	2	other	0.459184	0.648649	0.0238095	0.369565	0.549708	0.336735	0.513514	0.466667	0.196581	0.212291	2.39646	0.254141	Nakanjele	0.635287	0.6
726	-2.42942	2.82676	8	other	0.637931	0.690476	0.152381	0.4	0.728358	0.568966	0.52381	0.44127	0.170051	0.263158	0.171925	0.343123	Township	0.171925	0.6
727	8.43485	4.49839	17	other	0	0	0	0	0	0.923077	0.454545	0.866667	1	0	11.1569	0.175	Chibuwe	7.26493	0.175
728	8.46114	4.01673	4	other	0	0	0	0	0	0.923077	0.454545	0.866667	1	0	11.1211	0.175	Chibuwe	7.44552	0.175
729	0.536018	3.03377	3	other	0.459184	0.648649	0.0238095	0.369565	0.549708	0.336735	0.513514	0.466667	0.0727273	0.212291	3.14252	0.224299	Nakanjele	0.328892	0.6
730	1.14925	2.97761	6	other	0.553191	0.4	0.112821	0.419192	0.905882	0.553191	0.36	0.384615	0.0727273	0.453488	3.75178	0.199929	Nakanjele	0.76378	0.6
731	-4.56081	5.08587	4	other	0.642857	0.909091	0.105263	0.213483	0	0.785714	0.545455	0.421053	0	0	2.98701	0.23052	Habbene	1.42039	0.293184
732	-6.21504	-2.82546	2	other	0	0	0	0	0	0.733333	1	0.5	0	0	6.71078	0.175	Machechete	0.568778	0.6
733	-10.5665	1.56006	5	other	0	0	0	0	1	0	0	0	0	0.142857	8.0619	0.175	Jongola B	4.07564	0.186975
734	9.62916	7.14724	13	NE	0.594595	0.85	0.017094	0.540698	0.644068	0.702703	0.45	0.452991	0.380952	0.135593	12.9657	0.175	Chibuwe	8.15347	0.175
735	-2.61381	1.74595	4	other	0.53125	0.685714	0.241245	0.411972	0.789062	0.708333	0.428571	0.505837	0.147766	0.193798	1.08478	0.306609	Township	1.08478	0.306609
736	-5.82049	4.35773	5	other	0	0	0.196721	0	0.625	0	0.666667	0.836066	0.220339	0	3.56171	0.207532	Jongola B	1.43226	0.29271
737	-0.304601	1.26169	2	other	0.125	0.714286	0	0.21875	0.595238	0.625	0.571429	0.5	0.169811	0.431818	2.78056	0.238777	Nakanjele	1.63472	0.284611
738	-2.49426	2.62624	9	other	0.53125	0.685714	0.241245	0.411972	0.728358	0.708333	0.428571	0.505837	0.170051	0.263158	0.230757	0.34077	Township	0.230757	0.6
739	-3.88487	3.2506	4	other	0.571429	0.153846	0.6625	0.61	0	0.714286	0.230769	0.6125	0.0645161	0	1.34989	0.296004	Township	1.34989	0.296004
740	-2.3557	2.83788	14	other	0.637931	0.690476	0.152381	0.4	0.728358	0.568966	0.52381	0.44127	0.170051	0.263158	0.245676	0.340173	Township	0.245676	0.6
741	1.16222	3.39997	5	other	0.553191	0.4	0.112821	0.419192	0.466258	0.553191	0.36	0.384615	0.162162	0.115152	3.80473	0.197811	Nakanjele	0.997918	0.6
742	8.60716	7.47786	5	NE	0.722222	0.666667	0	0.540698	0.644068	0.5	0.333333	0.373626	1	0.135593	12.1301	0.175	Chibuwe	7.16535	0.175
743	4.54725	0.387885	5	other	0	0	0	0	0	0.777778	0.8	0.681818	0	0	7.55094	0.175	Nakanjele	4.73232	0.175
744	-1.08873	4.85811	7	other	0.836066	0.69697	0.193416	0.576271	0.864	0.721311	0.333333	0.530864	0.180818	0.221344	2.52918	0.248833	Habbene	2.1106	0.265576
745	10.4531	12.5092	2	other	0.6875	0.793103	0	0.4	0.815789	0.625	0.551724	0.76	0	0	16.2485	0.175	Chibuwe	10.7148	0.175
746	2.1215	3.59734	6	other	0.553191	0.4	0.112821	0.390411	0.466258	0.553191	0.36	0.384615	0.192308	0.115152	4.78262	0.158695	Nakanjele	1.90451	0.273819
747	1.70262	7.24694	3	other	0.0384615	0.289474	0.160714	0.515464	0.779412	0.480769	0.368421	0.540179	0.113924	0.169118	6.1656	0.175	Chibuwe	0.646242	0.6
748	1.90833	3.49134	4	other	0.553191	0.4	0.112821	0.390411	0.466258	0.553191	0.36	0.384615	0.192308	0.115152	4.55584	0.167766	Nakanjele	1.66655	0.283338
749	-0.774295	3.09771	10	other	0.5	0.777778	0.406977	0.241379	0.769841	0.6875	0.555556	0.72093	0.196581	0.404762	1.84567	0.276173	Nakanjele	1.25972	0.299611
750	0.999139	6.5933	13	other	0	0	0	0.515464	0.5	0.5	0	0.65625	0.257576	0.0588235	5.20687	0.175	Chibuwe	0.492092	0.6
751	-6.49821	-9.52848	6	SW	0	0.5	0	0.648148	0.8	0.363636	0.3	0.538462	0	0.228845	12.958	0.175	Sompani	4.47659	0.175
752	-2.68896	1.94017	3	other	0.53125	0.685714	0.241245	0.411972	0.789062	0.708333	0.428571	0.505837	0.147766	0.193798	0.894778	0.314209	Township	0.894778	0.6
753	1.72642	7.12556	10	other	0.0384615	0.289474	0.160714	0.515464	0.779412	0.480769	0.368421	0.540179	0.113924	0.169118	6.0961	0.175	Chibuwe	0.5431	0.6
754	-0.384897	3.04693	4	other	0.459184	0.648649	0.0238095	0.369565	0.549708	0.336735	0.513514	0.466667	0.196581	0.212291	2.22599	0.26096	Nakanjele	0.87562	0.6
755	-3.58127	-6.94246	8	SW	0.5	0.333333	0.259259	0.375	0.8	1	0.333333	0	0.385965	0.196681	9.82204	0.175	Kalama	3.60077	0.205969
756	-10.8404	-6.74249	2	other	0.1	0	0	0	0	0.5	0	0.705882	0	0	12.6267	0.175	Machechete	5.49059	0.175
757	-1.08819	5.3242	4	other	1	1	0.2	0	0.864	1	0.5	0.8	0.180818	0.221344	2.91644	0.233342	Habbene	2.19632	0.262147
758	-2.24147	2.68851	3	other	0.637931	0.690476	0.152381	0.4	0.769841	0.568966	0.52381	0.44127	0.170051	0.404762	0.386806	0.334528	Township	0.386806	0.6
759	1.50152	6.57959	11	other	0	0	0.0754717	0.192308	0.5	0.461538	0.5	0.396226	0.2	0.0588235	5.55658	0.175	Chibuwe	0.0585248	0.6
760	-7.71366	2.67479	13	other	0.0833333	0.4	0.387097	0	0.558559	0.583333	0.3	0.483871	0.0740741	0.108108	5.11226	0.175	Jongola B	1.14647	0.304141
761	-5.95142	2.79952	2	other	0.5625	0.75	0.643275	0.289941	0.685714	0.75	0.571429	0.602339	0.159091	0.25	3.34862	0.216055	Jongola A	0.412118	0.6
762	-1.10578	4.82289	14	other	0.836066	0.69697	0.193416	0.576271	0.864	0.721311	0.333333	0.530864	0.180818	0.221344	2.49078	0.250369	Habbene	2.0912	0.266352
763	-12.9299	-11.3591	11	Sompani	0	0	0	0	0.8	0.230769	0.5	0.0666667	0	0.230723	17.5459	0.175	Sompani	3.8444	0.196224
764	1.98817	6.64514	3	other	0.0384615	0.289474	0.160714	0.207317	0.5	0.480769	0.368421	0.540179	0.2	0.0588235	5.96645	0.175	Chibuwe	0.49866	0.6
765	-3.23575	4.93965	4	other	0.480519	0.707692	0.134969	0.503311	1.00301	0.61039	0.538462	0.496933	0.200957	0.492537	2.20226	0.261909	Habbene	0.245606	0.6
766	-9.20748	2.08917	10	other	0	0	0	0	1	0	0.4	0.8	0	0.166667	6.64442	0.175	Jongola B	2.64421	0.244231
767	7.35796	5.7586	3	NE	0.636364	0.75	0	0.59375	1	0.545455	0.5	0.717391	0.6	0	10.377	0.175	Chibuwe	5.93209	0.175
768	6.14442	8.93166	5	other	0.0833333	0.0714286	0	0.161765	1	0.416667	0.857143	0.0666667	0.111111	0.444444	10.6612	0.175	Chibuwe	5.18892	0.175
769	-1.61953	2.65608	2	other	0.5	0.777778	0.406977	0.241379	0.769841	0.6875	0.555556	0.72093	0.170051	0.404762	0.996793	0.310128	Township	0.996793	0.6
770	-7.76855	-9.64987	11	SW	0	0.666667	0	0.166667	0.8	0.548387	0.333333	0.72043	0.246914	0.223304	13.5064	0.175	Sompani	3.66667	0.203333
771	6.87814	11.7603	4	other	0.875	0.75	0	0.372881	0.2	0.3125	0.416667	0.68	0.363636	0.166667	13.0213	0.175	Chibuwe	7.43495	0.175
772	-2.02083	4.46948	2	other	0.836066	0.69697	0.134969	0.576271	0.952569	0.721311	0.333333	0.496933	0.136986	0.390625	1.73853	0.280459	Habbene	1.19471	0.302212
773	-0.704836	2.52987	4	other	0.548387	0.790698	0.243655	0.205128	0.549708	0.612903	0.581395	0.553299	0.196581	0.212291	1.91936	0.273226	Nakanjele	1.1495	0.30402
774	-1.63463	1.62975	5	other	0.548387	0.790698	0.243655	0.465882	0.794393	0.612903	0.581395	0.553299	0.147766	0.28	1.54138	0.288345	Township	1.54138	0.288345
775	11.957	12.1606	8	other	0.636364	0.8125	0	0.441176	1	0.666667	0.8125	0.42029	0.214286	0.28	17.2885	0.175	Chibuwe	11.8342	0.175
776	1.539	3.0043	9	other	0.553191	0.4	0.112821	0.419192	0.905882	0.553191	0.36	0.384615	0.169231	0.453488	4.14212	0.184315	Nakanjele	1.14475	0.30421
777	11.9785	12.2279	6	other	0.636364	0.8125	0	0.441176	1	0.666667	0.8125	0.42029	0.214286	0.28	17.343	0.175	Chibuwe	11.8847	0.175
778	-10.839	1.08582	8	other	0	0	0	0	1	1	0	0	0	0.230769	8.41628	0.175	Jongola B	4.55704	0.175
779	-1.77053	-4.65036	4	SW	0.571429	0.5	0.64	0.12	0.8	0.428571	0.5	0.2	0	0.232463	7.52695	0.175	Kalama	0.715981	0.6
780	0.49352	3.06171	3	other	0.459184	0.648649	0.0238095	0.369565	0.549708	0.336735	0.513514	0.466667	0.0727273	0.212291	3.10209	0.225916	Nakanjele	0.345021	0.6
781	1.32316	6.44745	2	other	0	0	0.0754717	0.192308	0.5	0.461538	0.5	0.396226	0.257576	0.0588235	5.33588	0.175	Chibuwe	0.252001	0.6
782	-1.95226	-4.78601	11	SW	0.571429	0.5	0.64	0.12	0.8	0.428571	0.5	0.2	0	0.237738	7.64424	0.175	Kalama	0.910834	0.6
783	14.2986	12.9142	5	other	0.125	0.333333	0	0.944444	1	0.5	0.166667	0.354839	0.23301	0.0925926	19.6763	0.175	Chibuwe	14.263	0.175
784	10.5966	7.14835	2	NE	0.744681	0.804878	0.0754717	0.541436	0.649485	0.617021	0.658537	0.72956	0.177994	0.350515	13.8817	0.175	Chibuwe	9.11903	0.175
785	-2.1061	2.66052	9	other	0.637931	0.690476	0.152381	0.4	0.769841	0.568966	0.52381	0.44127	0.170051	0.404762	0.523461	0.329062	Township	0.523461	0.6
786	-8.86498	-10.6427	7	SW	0.2	0	0	0	0.8	0	0	1	0	0.176622	14.856	0.175	Sompani	2.34939	0.256024
787	1.59496	2.98966	5	other	0.553191	0.4	0.112821	0.419192	0.905882	0.553191	0.36	0.384615	0.169231	0.453488	4.19742	0.182103	Nakanjele	1.19569	0.302173
788	12.3921	7.92041	2	NE	0.833333	0.8	0.15625	1	0.674419	0.666667	1	0.9375	0	0.465116	15.8289	0.175	Chibuwe	10.9752	0.175
789	-8.04586	2.35807	2	other	0.25	0.157895	0.0537634	0	0.558559	0.285714	0.157895	0.548387	0.0740741	0.108108	5.46237	0.175	Jongola B	1.60019	0.285993
790	-3.9641	-6.17855	2	SW	0.588235	0.6	0.358974	0.378788	0.8	0.823529	0.4	0.564103	0.315789	0.237635	9.11154	0.175	Kalama	3.27246	0.219101
791	-2.17722	3.21463	7	other	0.637931	0.690476	0.152381	0.4	0.769841	0.568966	0.52381	0.44127	0.170051	0.404762	0.572001	0.32712	Township	0.572001	0.6
792	-2.06419	2.61633	2	other	0.53125	0.685714	0.241245	0.465882	0.769841	0.708333	0.428571	0.505837	0.170051	0.404762	0.578133	0.326875	Township	0.578133	0.6
793	-5.99085	2.86976	2	other	0.5625	0.75	0.643275	0.289941	0.685714	0.75	0.571429	0.602339	0.159091	0.25	3.38813	0.214475	Jongola A	0.386802	0.6
794	4.79276	9.8452	22	other	0	0	0	0.146552	0.75	0.388889	0.642857	0.394737	0.144737	0.166667	10.1904	0.175	Chibuwe	4.60443	0.175
795	-3.04691	3.18963	7	other	0.637931	0.690476	0.152381	0.4	0.728358	0.568966	0.52381	0.44127	0.0645161	0.263158	0.571999	0.32712	Township	0.571999	0.6
796	-1.04894	4.69928	3	other	0.836066	0.69697	0.193416	0.576271	0.864	0.721311	0.333333	0.530864	0.180818	0.221344	2.42896	0.252842	Habbene	2.14426	0.26423
797	-1.89186	2.5408	14	other	0.548387	0.790698	0.243655	0.465882	0.769841	0.612903	0.581395	0.553299	0.170051	0.404762	0.766127	0.319355	Township	0.766127	0.6
798	-0.111678	1.35713	2	other	0.0526316	0.526316	0.0641026	0.205128	0.595238	0.526316	0.578947	0.435897	0.169811	0.431818	2.892	0.23432	Nakanjele	1.46866	0.291254
799	-1.96008	4.36069	9	other	0.836066	0.69697	0.193416	0.576271	0.952569	0.721311	0.333333	0.530864	0.136986	0.390625	1.6589	0.283644	Habbene	1.27864	0.298854
800	-3.41206	-5.68796	6	SW	0.473684	0.558824	0.430233	0	0.8	0.447368	0.5	0.534884	0.315789	0.217859	8.55704	0.175	Kalama	2.53439	0.248624
801	10.5165	11.2883	10	other	0.666667	0.352941	0	0.766234	0.736264	0.533333	0.235294	0.208333	0.225806	0.120879	15.6051	0.175	Chibuwe	10.1536	0.175
802	-0.686006	0.641966	7	other	0.214286	1	0.266667	0.21875	0.586207	0.642857	0.555556	0.5	0	0.413793	2.90779	0.233689	Nakanjele	2.36042	0.255583
803	-1.62131	1.05246	8	other	0.214286	1	0.266667	0.636364	0	0.642857	0.555556	0.5	0.147766	0	2.03016	0.268794	Township	2.03016	0.268794
804	-1.75561	1.37326	7	other	0.548387	0.790698	0.243655	0.465882	0.794393	0.612903	0.581395	0.553299	0.147766	0.28	1.68482	0.282607	Township	1.68482	0.282607
805	-5.36785	4.52471	14	other	0	0	0.196721	0	0	0	0.666667	0.836066	0.220339	0	3.24294	0.220282	Jongola B	1.90707	0.273717
806	0.430851	2.83417	7	other	0.459184	0.648649	0.0238095	0.369565	0.549708	0.336735	0.513514	0.466667	0.0727273	0.212291	3.03082	0.228767	Nakanjele	0.111398	0.6
807	3.4011	5.14187	7	other	0	0	0	0	0	0	0	0	0	0	6.42977	0.175	Chibuwe	2.42633	0.252947
808	-2.66853	1.61789	2	other	0.53125	0.685714	0.241245	0.411972	0.789062	0.708333	0.428571	0.505837	0.147766	0.193798	1.21462	0.301415	Township	1.21462	0.301415
809	-7.6426	-9.95343	17	SW	0	0.666667	0	0.166667	0.8	0.548387	0.333333	0.72043	0.246914	0.231584	13.7407	0.175	Sompani	3.46076	0.21157
810	0.723256	5.27119	3	other	0	0	0	0	1	0.5	0.5	0	0	0.288889	4.12316	0.185074	Chibuwe	1.56579	0.287369
811	7.18816	8.91448	2	other	0.0833333	0.0714286	0	0.161765	0	0.416667	0.857143	0.0666667	0.111111	0	11.5233	0.175	Chibuwe	6.13578	0.175
812	-2.4367	4.1826	3	other	0.480519	0.707692	0.134969	0.503311	1	0.61039	0.538462	0.496933	0.136986	0.443548	1.36193	0.295523	Habbene	0.91559	0.6
813	-3.99927	-6.20004	3	SW	0.588235	0.6	0.358974	0.378788	0.8	0.823529	0.4	0.564103	0.315789	0.203678	9.1381	0.175	Kalama	3.31292	0.217483
814	-2.90942	3.18759	16	other	0.637931	0.690476	0.152381	0.4	0.728358	0.568966	0.52381	0.44127	0.170051	0.263158	0.471385	0.331145	Township	0.471385	0.6
815	8.46256	4.00728	4	other	0	0	0	0	0	0.923077	0.454545	0.866667	1	0	11.1215	0.175	Chibuwe	7.45018	0.175
816	-2.14199	1.96111	4	other	0.53125	0.685714	0.241245	0.411972	0.794393	0.708333	0.428571	0.505837	0.147766	0.28	0.983333	0.310667	Township	0.983333	0.6
817	-0.3952	2.9715	7	other	0.459184	0.648649	0.0238095	0.369565	0.549708	0.336735	0.513514	0.466667	0.196581	0.212291	2.20965	0.261614	Nakanjele	0.860443	0.6
818	4.85707	9.67377	9	other	0	0	0	0.146552	0.75	0.388889	0.642857	0.394737	0.144737	0.166667	10.1204	0.175	Chibuwe	4.53419	0.175
819	-2.26616	2.81397	2	other	0.637931	0.690476	0.152381	0.4	0.769841	0.568966	0.52381	0.44127	0.170051	0.404762	0.335476	0.336581	Township	0.335476	0.6
820	-12.6383	-11.1089	4	Sompani	0	0	0	0	0.8	0.230769	0.5	0.0666667	0	0.196067	17.1725	0.175	Sompani	3.69691	0.202124
821	0.623064	2.95204	2	other	0.459184	0.648649	0.0238095	0.419192	0.549708	0.336735	0.513514	0.466667	0.0727273	0.212291	3.22524	0.22099	Nakanjele	0.300367	0.6
822	-8.30007	-10.9972	2	SW	0	0	0	0	0.8	1	0	0	0	0.246118	14.9544	0.175	Sompani	2.22815	0.260874
823	-7.65255	-10.1697	12	SW	0	0.666667	0	0.166667	0.8	0.548387	0.333333	0.72043	0.246914	0.245127	13.9458	0.175	Sompani	3.27145	0.219142
824	-1.97251	4.32789	4	other	0.836066	0.69697	0.193416	0.576271	0.952569	0.721311	0.333333	0.530864	0.136986	0.390625	1.62384	0.285046	Habbene	1.27577	0.298969
825	-9.20197	-11.5102	5	Sompani	0.2	0	0	0	0.8	0	0	1	0	0.199242	15.7847	0.175	Sompani	1.43259	0.292696
826	7.31053	6.02454	6	NE	0.636364	0.75	0	0.59375	1	0.545455	0.5	0.717391	0.521739	0	10.4101	0.175	Chibuwe	5.85146	0.175
827	-2.33615	2.56601	8	other	0.53125	0.685714	0.241245	0.411972	0.728358	0.708333	0.428571	0.505837	0.170051	0.263158	0.374585	0.335017	Township	0.374585	0.6
828	-0.146496	1.07563	6	other	0.125	0.714286	0	0.21875	0.586207	0.625	0.571429	0.5	0.169811	0.413793	3.0167	0.229332	Nakanjele	1.74468	0.280213
829	-3.03963	4.53249	3	other	0.480519	0.707692	0.134969	0.503311	1.00301	0.61039	0.538462	0.496933	0.136986	0.492537	1.75731	0.279707	Habbene	0.226007	0.6
830	6.82449	10.8313	3	other	0.875	0.75	0	0.372881	1	0.3125	0.416667	0.68	0.363636	0	12.3616	0.175	Chibuwe	6.78568	0.175
831	8.97418	6.96025	2	NE	0.594595	0.85	0	0.540698	0.644068	0.702703	0.45	0.373626	0	0.135593	12.2861	0.175	Chibuwe	7.48963	0.175
832	-3.2545	3.14337	4	other	0.637931	0.690476	0.152381	0.4	0.728358	0.568966	0.52381	0.44127	0.0645161	0.263158	0.723858	0.321046	Township	0.723858	0.6
833	6.69028	10.5828	2	other	0.875	0.75	0	0.372881	1	0.3125	0.416667	0.68	0.1	0	12.0988	0.175	Chibuwe	6.52751	0.175
834	-9.3736	-12.5102	3	Sompani	0	0	0	0	0.8	0.333333	0.6	1	0	0.21005	16.7669	0.175	Sompani	0.418704	0.6
835	-2.5607	1.97705	3	other	0.53125	0.685714	0.241245	0.411972	0.789062	0.708333	0.428571	0.505837	0.147766	0.193798	0.854575	0.315817	Township	0.854575	0.6
836	-2.01397	2.45832	2	other	0.548387	0.790698	0.243655	0.465882	0.769841	0.612903	0.581395	0.553299	0.170051	0.404762	0.695233	0.322191	Township	0.695233	0.6
837	10.3452	12.4464	5	other	0.6875	0.793103	0	0.4	0.815789	0.625	0.551724	0.76	0	0	16.1244	0.175	Chibuwe	10.5902	0.175
838	-12.5675	-11.2587	19	Sompani	0	0	0	0	0.8	0.230769	0.5	0.0666667	0	0.235511	17.2532	0.175	Sompani	3.5629	0.207484
839	-0.124916	1.1016	3	other	0.125	0.714286	0	0.21875	0.586207	0.625	0.571429	0.5	0.169811	0.413793	3.01932	0.229227	Nakanjele	1.71309	0.281477
840	3.47205	8.0392	4	other	0	0	0	0	0.898734	0.642857	0.2	0.531915	0.211765	0.544304	7.99939	0.175	Chibuwe	2.42803	0.252879
841	-2.57207	2.01003	8	other	0.53125	0.685714	0.241245	0.411972	0.789062	0.708333	0.428571	0.505837	0.147766	0.193798	0.821141	0.317154	Township	0.821141	0.6
842	-2.38803	2.85178	4	other	0.637931	0.690476	0.152381	0.4	0.728358	0.568966	0.52381	0.44127	0.170051	0.263158	0.214297	0.341428	Township	0.214297	0.6
843	-8.40328	5.46023	2	other	0	0	0	0	0	0	0	0	0	0	6.36785	0.175	Jongola B	2.30797	0.257681
844	10.1498	11.0261	11	other	0.666667	0.352941	0	0.766234	0	0.533333	0.235294	0.208333	0	0	15.1549	0.175	Chibuwe	9.70774	0.175
845	11.959	12.1632	5	other	0.636364	0.8125	0	0.441176	1	0.666667	0.8125	0.42029	0.214286	0.28	17.2915	0.175	Chibuwe	11.8371	0.175
846	-2.32194	-4.95281	8	SW	0.5	0	0	0.210526	0.8	0	0.5	0.6	0	0.195204	7.78847	0.175	Kalama	1.25102	0.299959
847	-13.0158	-11.179	16	Sompani	0	0	0	0	0.8	0.230769	0.5	0.0666667	0	0.189551	17.4516	0.175	Sompani	3.99838	0.190065
848	0.615603	2.84344	2	other	0.459184	0.648649	0.0238095	0.419192	0.549708	0.336735	0.513514	0.466667	0.0727273	0.212291	3.21551	0.221379	Nakanjele	0.222221	0.6
849	-1.01429	4.68242	7	other	0.836066	0.69697	0.193416	0.576271	0.864	0.721311	0.333333	0.530864	0.180818	0.221344	2.43839	0.252464	Habbene	2.17894	0.262842
850	-1.40263	2.83936	3	other	0.5	0.777778	0.406977	0.241379	0.769841	0.6875	0.555556	0.72093	0.196581	0.404762	1.19823	0.302071	Township	1.19823	0.302071
851	-3.81168	-6.03955	21	SW	0.588235	0.6	0.358974	0.378788	0.8	0.823529	0.4	0.564103	0.315789	0.167242	8.95228	0.175	Kalama	3.06629	0.227349
852	-10.4837	-10.8943	2	Sompani	0	0	0	0	0.8	0	0.333333	0	0	0.234633	15.8243	0.175	Sompani	2.29549	0.258181
853	6.15406	8.9397	11	other	0.0833333	0.0714286	0	0.161765	1	0.416667	0.857143	0.0666667	0.111111	0.444444	10.6737	0.175	Chibuwe	5.20112	0.175
854	-0.0587395	2.70686	13	other	0.459184	0.648649	0.0238095	0.369565	0.549708	0.336735	0.513514	0.466667	0.0727273	0.212291	2.54446	0.248221	Nakanjele	0.487668	0.6
855	-3.13858	1.27337	3	other	0.4	1	0.1875	0.733333	0.789062	0.6	1	0.3125	0	0.193798	1.64725	0.28411	Township	1.64725	0.28411
856	-2.39709	4.22133	2	other	0.480519	0.707692	0.134969	0.503311	1	0.61039	0.538462	0.496933	0.136986	0.443548	1.40559	0.293776	Habbene	0.928134	0.6
857	11.0723	8.27383	3	NE	0.545455	0	0.355556	0.214286	0.333333	0.545455	0	0.666667	0	0.270833	14.713	0.175	Chibuwe	9.71937	0.175
858	-10.1158	1.07692	2	other	0	0	0	0	1	1	0	0	0	0.230769	7.71263	0.175	Jongola B	3.97988	0.190805
859	-7.83997	1.99762	9	other	0.25	0.157895	0.0537634	0	1	0.285714	0.157895	0.548387	0	0.285714	5.3019	0.175	Jongola A	1.66234	0.283507
860	-3.59086	-5.50174	4	SW	0.473684	0.558824	0.430233	0.378788	0.8	0.447368	0.5	0.534884	0.315789	0.229676	8.39086	0.175	Kalama	2.55259	0.247896
861	9.37299	9.17099	7	NE	0.85	0.75	0	0.385185	0	0.8	0.5625	0.888889	0.296296	0	13.546	0.175	Chibuwe	8.27913	0.175
862	-6.20279	-2.83139	3	other	0	0	0	0	0	0.733333	1	0.5	0	0	6.7092	0.175	Machechete	0.575163	0.6
863	11.1704	8.2553	7	NE	0.545455	0	0.355556	0.214286	0.333333	0.545455	0	0.666667	0.177994	0.270833	14.7973	0.175	Chibuwe	9.81295	0.175
864	1.97761	6.84905	6	other	0.0384615	0.289474	0.160714	0.207317	0.779412	0.480769	0.368421	0.540179	0.2	0.169118	6.09091	0.175	Chibuwe	0.532168	0.6
865	10.6732	11.6356	2	other	0.75	0.8	0	0.766234	0.736264	0.25	0.6	0	0.225806	0.120879	15.9264	0.175	Chibuwe	10.4547	0.175
866	-1.46285	4.74135	4	other	0.836066	0.69697	0.193416	0.576271	0.864	0.721311	0.333333	0.530864	0.180818	0.221344	2.22395	0.261042	Habbene	1.73106	0.280758
867	11.8105	12.1473	11	other	0.636364	0.8125	0	0.441176	1	0.666667	0.8125	0.42029	0.214286	0.28	17.1581	0.175	Chibuwe	11.6985	0.175
868	10.465	11.507	6	other	0.666667	0.352941	0	0.766234	0.736264	0.533333	0.235294	0.208333	0.225806	0.120879	15.6818	0.175	Chibuwe	10.2103	0.175
869	12.3441	12.3352	3	other	0.5	0.861111	0.0576923	0.441176	1	0.538462	0.527778	0.548077	0.214286	0.28	17.7087	0.175	Chibuwe	12.258	0.175
870	-0.294652	2.79118	5	other	0.459184	0.648649	0.0238095	0.369565	0.549708	0.336735	0.513514	0.466667	0.196581	0.212291	2.30599	0.25776	Nakanjele	0.726437	0.6
871	12.3212	7.86871	9	NE	0.833333	0.8	0	0.777778	0.674419	0.666667	1	0.454545	0	0.465116	15.7452	0.175	Chibuwe	10.8988	0.175
872	2.36825	3.98115	9	other	0.5	0.2	0	0	0.466258	0.5	0.6	0.368421	0.192308	0.115152	5.09895	0.175	Nakanjele	2.31111	0.257555
873	13.3382	12.3041	7	other	0.5	0.861111	0.0576923	0.619048	1	0.538462	0.527778	0.548077	0.23301	0.0925926	18.539	0.175	Chibuwe	13.1327	0.175
874	-1.95777	2.19906	11	other	0.548387	0.790698	0.243655	0.465882	0.794393	0.612903	0.581395	0.553299	0.170051	0.28	0.90152	0.313939	Township	0.90152	0.6
875	6.9158	2.16478	14	other	0	0	0	0.25	0	1	0.333333	0.2	0	0	9.53588	0.175	Nakanjele	6.50774	0.175
876	-7.5449	-8.87836	4	SW	0	0	0	0	0.8	0.75	0	1	1	0.180544	12.7084	0.175	Sompani	4.45882	0.175
877	-1.07981	4.63561	2	other	0.836066	0.69697	0.193416	0.576271	0.864	0.721311	0.333333	0.530864	0.180818	0.221344	2.36032	0.255587	Habbene	2.1143	0.265428
878	0.335811	2.97576	4	other	0.459184	0.648649	0.0238095	0.369565	0.549708	0.336735	0.513514	0.466667	0.0727273	0.212291	2.93942	0.232423	Nakanjele	0.269537	0.6
879	-6.70428	-3.50876	3	other	0	0	0	0	0	0.733333	1	0.5	0	0	7.54992	0.175	Machechete	0.344287	0.6
880	1.32174	6.44412	2	other	0	0	0.0754717	0.192308	0.5	0.461538	0.5	0.396226	0.257576	0.0588235	5.33257	0.175	Chibuwe	0.255448	0.6
881	-2.85506	3.82436	4	other	0.637931	0.690476	0.152381	0.4	1	0.568966	0.52381	0.44127	0.136986	0.443548	1.02555	0.308978	Habbene	0.936675	0.6
882	-2.17965	-5.44966	21	SW	0.473684	0.558824	0.430233	0	0.8	0.447368	0.5	0.534884	0.25	0.247276	8.29103	0.175	Kalama	1.60892	0.285643
883	1.6527	6.61869	9	other	0.0384615	0.289474	0.160714	0.515464	0.5	0.480769	0.368421	0.540179	0.2	0.0588235	5.69498	0.175	Chibuwe	0.164217	0.6
884	9.5668	7.15817	6	NE	0.594595	0.85	0.017094	0.540698	0.644068	0.702703	0.45	0.452991	0.380952	0.135593	12.9106	0.175	Chibuwe	8.09196	0.175
885	-3.22598	5.05826	3	other	0.480519	0.707692	0.134969	0.503311	1.00301	0.61039	0.538462	0.496933	0.200957	0.492537	2.31344	0.257462	Habbene	0.362056	0.6
886	-8.75573	-10.5379	6	SW	0	0	0	0.166667	0.8	0.538462	0.7	0.153846	0	0.177589	14.7152	0.175	Sompani	2.47807	0.250877
887	1.87102	3.57288	9	other	0.553191	0.4	0.112821	0.419192	0.466258	0.553191	0.36	0.384615	0.192308	0.115152	4.5316	0.168736	Nakanjele	1.67347	0.283061
888	-2.21219	2.40827	2	other	0.53125	0.685714	0.241245	0.411972	0.769841	0.708333	0.428571	0.505837	0.170051	0.404762	0.574221	0.327031	Township	0.574221	0.6
889	-1.00154	5.18216	5	other	0.836066	0.69697	0.193416	0.576271	0.864	0.721311	0.333333	0.530864	0.180818	0.221344	2.84376	0.236249	Habbene	2.24458	0.260217
890	7.35974	5.75841	7	NE	0.636364	0.75	0	0.59375	1	0.545455	0.5	0.717391	0.6	0	10.3787	0.175	Chibuwe	5.93387	0.175
891	0.515588	3.02283	3	other	0.459184	0.648649	0.0238095	0.369565	0.549708	0.336735	0.513514	0.466667	0.0727273	0.212291	3.12145	0.225142	Nakanjele	0.312302	0.6
892	-1.94178	2.27282	3	other	0.548387	0.790698	0.243655	0.465882	0.794393	0.612903	0.581395	0.553299	0.170051	0.28	0.863612	0.315456	Township	0.863612	0.6
893	9.82723	7.62742	15	NE	0.594595	0.85	0.017094	0.540698	0.644068	0.702703	0.45	0.452991	0.380952	0.135593	13.318	0.175	Chibuwe	8.39424	0.175
894	7.88426	8.18596	5	NE	0.64	0.809524	0	0.333333	0	0.4	0.333333	0.515625	1	0	11.7709	0.175	Chibuwe	6.57822	0.175
895	-2.40959	2.6193	6	other	0.53125	0.685714	0.241245	0.411972	0.728358	0.708333	0.428571	0.505837	0.170051	0.263158	0.285338	0.338586	Township	0.285338	0.6
896	10.676	11.633	15	other	0.75	0.8	0	0.766234	0.736264	0.25	0.6	0	0.225806	0.120879	15.9273	0.175	Chibuwe	10.4559	0.175
897	5.07983	10.0963	11	other	0	0	0	0.146552	1	0.388889	0.642857	0.394737	0.144737	0	10.5715	0.175	Chibuwe	4.98533	0.175
898	-2.49532	2.62346	10	other	0.53125	0.685714	0.241245	0.411972	0.728358	0.708333	0.428571	0.505837	0.170051	0.263158	0.232736	0.340691	Township	0.232736	0.6
899	12.4697	12.6178	5	other	0.5	0.861111	0.0576923	0.441176	1	0.538462	0.527778	0.548077	0.214286	0.28	17.9672	0.175	Chibuwe	12.5021	0.175
900	-5.72599	0.746859	6	other	0	0	0	0	0	0	0	0.375	0	0	3.75437	0.199825	Jongola A	2.11057	0.265577
901	10.3033	11.8122	13	other	0.666667	0.352941	0	0.766234	0.736264	0.533333	0.235294	0.208333	0.225806	0.120879	15.7199	0.175	Chibuwe	10.2198	0.175
902	-0.874277	3.07889	5	other	0.5	0.777778	0.406977	0.241379	0.769841	0.6875	0.555556	0.72093	0.196581	0.404762	1.74407	0.280237	Nakanjele	1.35037	0.295985
903	-0.92938	4.90221	7	other	0.836066	0.69697	0.193416	0.576271	0.864	0.721311	0.333333	0.530864	0.180818	0.221344	2.6617	0.243532	Habbene	2.27301	0.25908
904	-2.04659	4.29398	5	other	0.836066	0.69697	0.134969	0.576271	0.952569	0.721311	0.333333	0.496933	0.136986	0.390625	1.56488	0.287405	Habbene	1.21592	0.301363
905	3.21456	0.306527	7	other	0	0	0	0	0.423077	0.375	0.833333	0.4	0	0	6.33726	0.175	Nakanjele	3.68647	0.202541
906	-2.60227	2.17534	6	other	0.53125	0.685714	0.241245	0.411972	0.789062	0.708333	0.428571	0.505837	0.170051	0.193798	0.655309	0.323788	Township	0.655309	0.6
907	-7.08079	-10.0559	2	SW	0	0.666667	0	0.648148	0.8	0.548387	0.333333	0.72043	0	0.228315	13.6418	0.175	Sompani	3.69871	0.202052
908	-2.14696	1.33304	4	other	0.53125	0.685714	0.241245	0.411972	0.794393	0.708333	0.428571	0.505837	0.147766	0.28	1.56497	0.287401	Township	1.56497	0.287401
909	9.02889	7.31273	8	NE	0.594595	0.85	0.017094	0.540698	0.644068	0.702703	0.45	0.452991	0.380952	0.135593	12.4601	0.175	Chibuwe	7.56765	0.175
910	-10.2954	-13.1364	4	Sompani	0	0.0666667	0	0	0.8	0.411765	0.533333	0.76	0	0.234268	17.7213	0.175	Sompani	0.903462	0.6
911	-2.01497	2.49429	4	other	0.548387	0.790698	0.243655	0.465882	0.769841	0.612903	0.581395	0.553299	0.170051	0.404762	0.675789	0.322968	Township	0.675789	0.6
912	-9.96816	0.717022	2	other	0	0	0	0	1	1	0	0	0	0.611111	7.66036	0.175	Jongola B	4.11078	0.185569
913	-5.99192	2.8679	3	other	0.5625	0.75	0.643275	0.289941	0.685714	0.75	0.571429	0.602339	0.159091	0.25	3.38917	0.214433	Jongola A	0.385255	0.6
914	-1.77302	-4.65202	3	SW	0.571429	0.5	0.64	0.12	0.8	0.428571	0.5	0.2	0	0.2022	7.52833	0.175	Kalama	0.718342	0.6
915	-3.7074	-7.01566	6	SW	0.25	0.533333	0.22807	0.375	0.8	0.333333	0.333333	0.263158	0.385965	0.194322	9.90815	0.175	Kalama	3.73285	0.200686
916	-2.40044	2.88717	3	other	0.637931	0.690476	0.152381	0.4	0.728358	0.568966	0.52381	0.44127	0.170051	0.263158	0.208643	0.341654	Township	0.208643	0.6
917	-2.81782	3.74718	2	other	0.637931	0.690476	0.152381	0.4	1	0.568966	0.52381	0.44127	0.136986	0.443548	0.941716	0.312331	Township	0.941716	0.6
918	-2.95063	4.96912	2	other	0.480519	0.707692	0.134969	0.503311	1.00301	0.61039	0.538462	0.496933	0.0222222	0.492537	2.16677	0.263329	Habbene	0.364554	0.6
919	10.0296	12.5354	10	other	0.6875	0.793103	0	0.4	0.375	0.625	0.551724	0.76	0.2	0	15.9263	0.175	Chibuwe	10.3781	0.175
920	-0.401063	3.16275	10	other	0.459184	0.648649	0.0238095	0.369565	0.549708	0.336735	0.513514	0.466667	0.196581	0.212291	2.22424	0.26103	Nakanjele	0.939024	0.6
921	1.92307	3.41443	5	other	0.553191	0.4	0.112821	0.390411	0.466258	0.553191	0.36	0.384615	0.192308	0.115152	4.55993	0.167603	Nakanjele	1.64587	0.284165
922	-6.81726	2.41052	6	other	0.25	0.157895	0.0537634	0.547619	0.685714	0.285714	0.157895	0.548387	0.0755396	0.25	4.23477	0.180609	Jongola A	0.573624	0.6
923	-2.29228	4.36996	5	other	0.480519	0.707692	0.134969	0.503311	1	0.61039	0.538462	0.496933	0.136986	0.443548	1.57001	0.2872	Habbene	0.959086	0.6
924	-4.60184	4.07974	9	other	0.642857	0.909091	0.105263	0.213483	0.759259	0.785714	0.545455	0.421053	0.220339	0.166667	2.35767	0.255693	Habbene	1.53695	0.288522
925	-2.32923	5.42483	7	other	1	0	0	0	1.00301	0.75	0	0	0.0222222	0.492537	2.6084	0.245664	Habbene	1.12967	0.304813
926	14.3108	13.1182	3	other	0.125	0.333333	0	0.944444	1	0.5	0.166667	0.354839	0.23301	0.0925926	19.7921	0.175	Chibuwe	14.3649	0.175
927	-7.03434	-3.68667	10	other	0	0	0	0	0.539326	0.4	0.6	0.647059	0	0.179775	7.88051	0.175	Machechete	0.634749	0.6
928	-8.18282	-3.56435	7	other	0	0	0	0	0.539326	0.4	0.6	0.647059	0.264151	0.179775	8.48589	0.175	Machechete	1.56241	0.287504
929	-7.36867	-10.2164	9	SW	0	0.666667	0	0.648148	0.8	0.548387	0.333333	0.72043	0	0.211115	13.8895	0.175	Sompani	3.39501	0.2142
930	2.92002	8.22768	5	other	0	0	0	0	0.898734	0.642857	0.2	0.531915	0.211765	0.544304	7.71966	0.175	Chibuwe	2.13922	0.264431
931	0.516299	2.88421	7	other	0.459184	0.648649	0.0238095	0.369565	0.549708	0.336735	0.513514	0.466667	0.0727273	0.212291	3.11669	0.225332	Nakanjele	0.183542	0.6
932	-5.9754	-2.70222	9	other	0	0	0	0	0	0.733333	1	0.5	0	0	6.47944	0.175	Machechete	0.835558	0.6
933	1.272	6.86555	3	other	0.0384615	0.289474	0.160714	0.515464	0.779412	0.480769	0.368421	0.540179	0.257576	0.169118	5.59217	0.175	Chibuwe	0.315519	0.6
934	-2.96074	4.94038	3	other	0.480519	0.707692	0.134969	0.503311	1.00301	0.61039	0.538462	0.496933	0.0222222	0.492537	2.14009	0.264396	Habbene	0.336617	0.6
935	-4.40199	4.18167	13	other	0.642857	0.909091	0.105263	0.213483	0.759259	0.785714	0.545455	0.421053	0.0925926	0.166667	2.25048	0.259981	Habbene	1.31313	0.297475
936	12.8884	7.60851	8	NE	0.833333	0.8	0	0.666667	0	0.666667	1	0.454545	0	0	16.2047	0.175	Chibuwe	11.4373	0.175
937	3.35045	-0.542076	2	other	0	0	0	0	0	1	1	0	0	0	6.83821	0.175	Nakanjele	4.38013	0.175
938	8.48885	4.12718	5	other	0	0	0	0	0	0.923077	0.454545	0.866667	1	0	11.161	0.175	Chibuwe	7.43346	0.175
939	-2.32212	2.7606	5	other	0.637931	0.690476	0.152381	0.4	0.728358	0.568966	0.52381	0.44127	0.170051	0.263158	0.287785	0.338489	Township	0.287785	0.6
940	6.88116	12.0215	2	other	0.5	0.5	0	1	0.2	0	0.75	0	0	0.166667	13.204	0.175	Chibuwe	7.61941	0.175
941	12.005	7.84425	3	NE	0.744681	0.804878	0.0754717	0.777778	0.674419	0.617021	0.658537	0.72956	0	0.465116	15.4381	0.175	Chibuwe	10.5819	0.175
942	0.728053	5.25563	4	other	0	0	0	0	1	0.5	0.5	0	0	0.288889	4.11784	0.185287	Chibuwe	1.57706	0.286917
943	0.304545	3.31602	10	other	0.459184	0.648649	0.0238095	0.369565	0.549708	0.336735	0.513514	0.466667	0.162162	0.212291	2.94488	0.232205	Nakanjele	0.606107	0.6
944	-3.82429	-6.2966	6	SW	0.588235	0.6	0.358974	0.378788	0.8	0.823529	0.4	0.564103	0.315789	0.233119	9.2087	0.175	Kalama	3.25411	0.219836
945	-9.72549	1.56562	3	other	0	0	0	0	1	0	0.4	0.8	0	0.166667	7.23209	0.175	Jongola B	3.37092	0.215163
946	-3.60596	-5.51379	18	SW	0.473684	0.558824	0.358974	0.378788	0.8	0.447368	0.5	0.564103	0.315789	0.189029	8.40461	0.175	Kalama	2.57189	0.247124
947	-5.69063	0.608051	5	other	0	0	0	0	0	0	0	0.375	0	0	3.80442	0.197823	Jongola A	2.25359	0.259857
948	-1.15402	2.26278	3	other	0.548387	0.790698	0.243655	0.465882	0.794393	0.612903	0.581395	0.553299	0.196581	0.28	1.55413	0.287835	Township	1.55413	0.287835
949	-9.16893	-12.5897	7	Sompani	0	0	0	0	0.8	0.333333	0.6	1	0	0.164752	16.7585	0.175	Sompani	0.417484	0.6
950	2.16307	3.30805	7	other	0.553191	0.4	0.112821	0.390411	0.905882	0.553191	0.36	0.384615	0.169231	0.453488	4.78616	0.158554	Nakanjele	1.82952	0.276819
951	13.1933	12.4809	5	other	0.5	0.861111	0.0576923	0.619048	1	0.538462	0.527778	0.548077	0.214286	0.28	18.5062	0.175	Chibuwe	13.0802	0.175
952	9.5444	7.85574	6	NE	0.594595	0.85	0.017094	0.540698	0.888889	0.702703	0.45	0.452991	0.380952	0.810811	13.1404	0.175	Chibuwe	8.1446	0.175
953	-2.20861	-5.31919	4	SW	0.473684	0.558824	0.430233	0	0.8	0.447368	0.5	0.534884	0	0.214411	8.15929	0.175	Kalama	1.50231	0.289907
954	14.7356	9.04367	2	NE	0.5	0.5	0	0	1	0.75	0.5	0	0	0	18.4114	0.175	Chibuwe	13.46	0.175
955	-5.69881	-8.02772	14	SW	0.0833333	0.555556	0.272727	0.340659	0.8	0.5	0.666667	1	0	0.247637	11.2909	0.175	Machechete	4.95769	0.175
956	8.16038	6.71562	6	NE	0.722222	0.666667	0	0.344828	1	0.5	0.333333	0.373626	0.521739	0.176471	11.4377	0.175	Chibuwe	6.66951	0.175
957	0.453767	3.26895	2	other	0.459184	0.648649	0.0238095	0.369565	0.549708	0.336735	0.513514	0.466667	0.0727273	0.212291	3.08505	0.226598	Nakanjele	0.546718	0.6
958	2.07176	7.26418	8	other	0.0384615	0.289474	0.160714	0.207317	0.779412	0.480769	0.368421	0.540179	0.113924	0.169118	6.44039	0.175	Chibuwe	0.855833	0.6
959	-6.14541	2.90701	12	other	0.5625	0.75	0.643275	0.176471	0.685714	0.75	0.571429	0.602339	0.0755396	0.25	3.54321	0.208272	Jongola A	0.261792	0.6
960	10.2115	12.6475	10	other	0.6875	0.793103	0	0.4	0.815789	0.625	0.551724	0.76	0.2	0	16.1389	0.175	Chibuwe	10.5915	0.175
961	-3.79889	-6.12925	7	SW	0.588235	0.6	0.358974	0.378788	0.8	0.823529	0.4	0.564103	0.315789	0.216523	9.03946	0.175	Kalama	3.11829	0.225268
962	-8.86676	-10.4798	6	SW	0	0	0	0	0.8	0.538462	0.7	0.153846	0	0.23809	14.7092	0.175	Sompani	2.50767	0.249693
963	-5.36803	4.52063	5	other	0	0	0.196721	0	0	0	0.666667	0.836066	0.220339	0	3.24097	0.220361	Jongola B	1.90494	0.273803
964	-0.719226	5.21912	8	other	0.836066	0.69697	0.193416	0.607143	0.864	0.721311	0.333333	0.530864	0.180818	0.221344	3.04046	0.228382	Habbene	2.52825	0.24887
965	6.86855	11.8111	6	other	0.875	0.75	0	0.372881	0.2	0.3125	0.416667	0.68	0.363636	0.166667	13.0492	0.175	Chibuwe	7.46313	0.175
966	-1.64905	2.63987	7	other	0.548387	0.790698	0.406977	0.241379	0.769841	0.612903	0.581395	0.72093	0.170051	0.404762	0.970813	0.311167	Township	0.970813	0.6
967	1.91241	3.48985	2	other	0.553191	0.4	0.112821	0.390411	0.466258	0.553191	0.36	0.384615	0.192308	0.115152	4.55967	0.167613	Nakanjele	1.6695	0.28322
968	1.02987	6.78141	8	other	0	0	0	0.515464	0.779412	1	1	0.65625	0.257576	0.169118	5.36513	0.175	Chibuwe	0.481643	0.6
969	-4.00886	-6.24119	4	SW	0.588235	0.6	0.358974	0.378788	0.8	0.823529	0.4	0.564103	0.315789	0.215795	9.18023	0.175	Kalama	3.34778	0.216089
970	-6.21025	-2.8225	4	other	0	0	0	0	0	0.733333	1	0.5	0	0	6.7057	0.175	Machechete	0.574393	0.6
971	-10.6576	-11.014	4	Sompani	0	0	0	0	0.8	0	0.333333	0	0	0.172766	16.0149	0.175	Sompani	2.27987	0.258805
972	1.40204	2.90682	7	other	0.553191	0.4	0.112821	0.419192	0.905882	0.553191	0.36	0.384615	0.169231	0.453488	4.00229	0.189908	Nakanjele	0.989944	0.6
973	2.01492	3.53804	7	other	0.553191	0.4	0.112821	0.390411	0.466258	0.553191	0.36	0.384615	0.192308	0.115152	4.66813	0.163275	Nakanjele	1.78264	0.278694
974	-4.09627	3.97781	5	other	0.642857	0.909091	0.105263	0.213483	0.759259	0.785714	0.545455	0.421053	0.0925926	0.166667	1.8838	0.274648	Habbene	1.15393	0.303843
975	-2.85666	3.78563	13	other	0.637931	0.690476	0.152381	0.4	1	0.568966	0.52381	0.44127	0.136986	0.443548	0.98848	0.310461	Habbene	0.972331	0.6
976	11.6065	7.80218	3	NE	0.744681	0.804878	0.0754717	0.777778	0.333333	0.617021	0.658537	0.72956	0.177994	0.270833	15.0479	0.175	Chibuwe	10.1814	0.175
977	13.0993	12.343	8	other	0.5	0.861111	0.0576923	0.619048	1	0.538462	0.527778	0.548077	0.214286	0.28	18.3542	0.175	Chibuwe	12.9347	0.175
978	-10.9109	-6.69801	11	other	0.1	0	0	0	0	0.5	0	0.705882	0	0	12.6392	0.175	Machechete	5.51567	0.175
979	-2.97763	1.92108	4	other	0.53125	0.685714	0.241245	0.411972	0.789062	0.708333	0.428571	0.505837	0.147766	0.193798	0.984253	0.31063	Township	0.984253	0.6
980	8.37319	7.31534	3	NE	0.722222	0.666667	0	0.344828	1	0.5	0.333333	0.373626	1	0.176471	11.8519	0.175	Chibuwe	6.91525	0.175
981	0.439556	3.25894	4	other	0.459184	0.648649	0.0238095	0.369565	0.549708	0.336735	0.513514	0.466667	0.0727273	0.212291	3.06958	0.227217	Nakanjele	0.536251	0.6
982	-7.17362	-10.4607	20	SW	0	0.666667	0	0.648148	0.8	0.548387	0.333333	0.72043	0.457143	0.230834	14.0546	0.175	Sompani	3.3311	0.216756
983	7.29187	5.80771	3	NE	0.636364	0.75	0	0.59375	1	0.545455	0.5	0.717391	0	0	10.3277	0.175	Chibuwe	5.85962	0.175
984	-6.65241	2.49596	5	other	0.5	0.25	0.4	0.547619	0.685714	0.25	0	0.6	0.0755396	0.25	4.06292	0.187483	Jongola A	0.392217	0.6
985	11.811	12.149	15	other	0.636364	0.8125	0	0.441176	1	0.666667	0.8125	0.42029	0.214286	0.28	17.1594	0.175	Chibuwe	11.6998	0.175
986	-10.3044	-13.1651	2	Sompani	0	0.0666667	0	0	0.8	0.411765	0.533333	0.76	0	0.231647	17.7511	0.175	Sompani	0.919291	0.6
987	11.2356	5.85979	2	other	0	0	0	0	0	0.333333	0.375	0	0	0	14.1593	0.175	Chibuwe	9.77413	0.175
988	8.59064	8.76049	9	NE	0.64	0.809524	0	0.385185	0.888889	0.4	0.333333	0.515625	0.2	0.810811	12.6626	0.175	Chibuwe	7.41033	0.175
989	9.90415	12.3955	21	other	0.6875	0.793103	0	0.4	0.375	0.625	0.551724	0.76	0.2	0	15.7416	0.175	Chibuwe	10.1955	0.175
990	-2.32354	2.52357	4	other	0.53125	0.685714	0.241245	0.411972	0.728358	0.708333	0.428571	0.505837	0.170051	0.263158	0.414031	0.333439	Township	0.414031	0.6
991	-5.37638	4.51377	2	other	0	0	0.196721	0	0	0	0.666667	0.836066	0.220339	0	3.24453	0.220219	Jongola B	1.89432	0.274227
992	11.4685	7.90133	13	NE	0.744681	0.804878	0.0754717	0.777778	0.333333	0.617021	0.658537	0.72956	0.177994	0.270833	14.9511	0.175	Chibuwe	10.0563	0.175
993	13.3649	12.7713	10	other	0.5	0.861111	0.0576923	0.619048	1	0.538462	0.527778	0.548077	0.23301	0.0925926	18.8048	0.175	Chibuwe	13.3648	0.175
994	8.37871	8.57999	4	NE	0.64	0.809524	0	0.333333	0	0.4	0.333333	0.515625	0.2	0	12.391	0.175	Chibuwe	7.15646	0.175
995	10.2223	11.8369	6	other	0.666667	0.352941	0	0.766234	0.736264	0.533333	0.235294	0.208333	0	0.120879	15.6677	0.175	Chibuwe	10.1626	0.175
996	11.9904	12.2357	3	other	0.636364	0.8125	0	0.441176	1	0.666667	0.8125	0.42029	0.214286	0.28	17.3572	0.175	Chibuwe	11.8989	0.175
997	-10.5107	-6.41762	5	other	0	0	0	0	0	0.333333	0	0.75	0	0	12.1656	0.175	Machechete	5.02914	0.175
998	0.592509	2.82342	4	other	0.459184	0.648649	0.0238095	0.419192	0.549708	0.336735	0.513514	0.466667	0.0727273	0.212291	3.19241	0.222304	Nakanjele	0.192017	0.6
999	-8.76141	-10.5387	4	SW	0	0	0	0.166667	0.8	0.538462	0.7	0.153846	0	0.200598	14.7182	0.175	Sompani	2.47585	0.250966
1000	-10.6461	-7.12389	7	other	0.1	0	0	0	0	0.5	0	0.705882	0	0	12.7953	0.175	Machechete	5.60711	0.175
1001	-8.7755	3.80105	2	other	0	0	0	0	0	0.5	1	0.3	0.1875	0	6.24722	0.175	Jongola B	1.74986	0.280006
1002	-10.1026	1.08563	8	other	0	0	0	0	1	1	0	0	0	0.230769	7.69786	0.175	Jongola B	3.96419	0.191432
1003	7.79603	8.29644	15	NE	0.64	0.809524	0	0.333333	0	0.4	0.333333	0.515625	0.2	0	11.7434	0.175	Chibuwe	6.51979	0.175
1004	12.343	12.3393	2	other	0.5	0.861111	0.0576923	0.441176	1	0.538462	0.527778	0.548077	0.214286	0.28	17.7099	0.175	Chibuwe	12.259	0.175
1005	8.84787	7.60944	4	NE	0.722222	0.666667	0	0.540698	0.644068	0.5	0.333333	0.373626	0.380952	0.135593	12.4028	0.175	Chibuwe	7.4205	0.175
1006	-1.55533	0.997678	3	other	0.214286	1	0.266667	0.636364	0	0.642857	0.555556	0.5	0.169811	0	2.11019	0.265592	Township	2.11019	0.265592
1007	9.96135	11.6784	10	other	0.666667	0.352941	0	0.766234	1	0.533333	0.235294	0.208333	0	0	15.3631	0.175	Chibuwe	9.85731	0.175
1008	9.54135	7.85213	5	NE	0.594595	0.85	0.017094	0.540698	0.888889	0.702703	0.45	0.452991	0.380952	0.810811	13.1362	0.175	Chibuwe	8.14105	0.175
1009	5.0189	9.58426	3	other	0	0	0	0.146552	0.75	0.388889	0.642857	0.394737	0.144737	0.166667	10.1806	0.175	Chibuwe	4.5977	0.175
1010	-3.04105	4.53916	4	other	0.480519	0.707692	0.134969	0.503311	1.00301	0.61039	0.538462	0.496933	0.136986	0.492537	1.76413	0.279435	Habbene	0.220191	0.6
1011	1.84171	3.50394	11	other	0.553191	0.4	0.112821	0.419192	0.466258	0.553191	0.36	0.384615	0.192308	0.115152	4.49184	0.170326	Nakanjele	1.61382	0.285447
1012	10.4652	7.69636	2	NE	0.594595	0.85	0.017094	0.541436	0.649485	0.702703	0.45	0.452991	0.177994	0.350515	13.9388	0.175	Chibuwe	9.0357	0.175
1013	-10.8271	-10.8478	4	Sompani	0	0	0	0	0.8	0	0.333333	0	0	0.23544	15.9579	0.175	Sompani	2.51198	0.249521
1014	0.49658	2.86698	4	other	0.459184	0.648649	0.0238095	0.369565	0.549708	0.336735	0.513514	0.466667	0.0727273	0.212291	3.09674	0.226131	Nakanjele	0.159265	0.6
1015	6.41164	8.91209	6	other	0.0833333	0.0714286	0	0.161765	1	0.416667	0.857143	0.0666667	0.111111	0.444444	10.8704	0.175	Chibuwe	5.42157	0.175
1016	-6.14612	3.37569	5	other	0.5625	0.75	0.643275	0.176471	0.685714	0.75	0.571429	0.602339	0	0.25	3.58481	0.206608	Jongola A	0.652822	0.6
1017	12.2988	12.4145	5	other	0.5	0.861111	0.0576923	0.441176	1	0.538462	0.527778	0.548077	0.214286	0.28	17.7133	0.175	Chibuwe	12.2552	0.175
1018	0.485211	3.08121	6	other	0.459184	0.648649	0.0238095	0.369565	0.549708	0.336735	0.513514	0.466667	0.0727273	0.212291	3.09533	0.226187	Nakanjele	0.362811	0.6
1019	-3.47433	-5.80919	5	SW	0.473684	0.558824	0.430233	0.378788	0.8	0.447368	0.5	0.534884	0.315789	0.232622	8.68378	0.175	Kalama	2.66272	0.243491
1020	-1.6206	4.39479	5	other	0.836066	0.69697	0.193416	0.576271	0.952569	0.721311	0.333333	0.530864	0.136986	0.390625	1.84598	0.276161	Habbene	1.60169	0.285932
1021	-7.84814	2.0736	2	other	0.25	0.157895	0.0537634	0	1	0.285714	0.157895	0.548387	0	0.285714	5.29859	0.175	Jongola A	1.63633	0.284547
1022	13.3117	12.8108	8	other	0.5	0.861111	0.0576923	0.619048	1	0.538462	0.527778	0.548077	0.23301	0.0925926	18.7807	0.175	Chibuwe	13.3358	0.175
1023	-2.80851	1.9422	3	other	0.53125	0.685714	0.241245	0.411972	0.789062	0.708333	0.428571	0.505837	0.147766	0.193798	0.912251	0.31351	Township	0.912251	0.6
1024	0.53051	3.36828	7	other	0.459184	0.648649	0.0238095	0.369565	0.549708	0.336735	0.513514	0.466667	0.162162	0.212291	3.1763	0.222948	Nakanjele	0.653428	0.6
1025	-2.28126	5.41445	6	other	1	0	0	0	1.00301	0.75	0	0	0.0222222	0.492537	2.60354	0.245858	Habbene	1.16032	0.303587
1026	-2.57242	5.26211	3	other	0.480519	0.707692	0.134969	0.503311	1.00301	0.61039	0.538462	0.496933	0.0222222	0.492537	2.43164	0.252735	Habbene	0.83949	0.6
1027	-5.57552	-0.0324317	8	other	0	0	0	0	0	0	0	0.333333	0	0	4.12715	0.184914	Jongola A	2.90041	0.233984
1028	7.25545	6.00443	2	NE	0.636364	0.75	0	0.59375	1	0.545455	0.5	0.717391	0	0	10.3515	0.175	Chibuwe	5.79886	0.175
1029	-2.63549	4.34179	8	other	0.480519	0.707692	0.134969	0.503311	1	0.61039	0.538462	0.496933	0.136986	0.443548	1.51152	0.289539	Habbene	0.662051	0.6
1030	8.80311	7.57849	3	NE	0.722222	0.666667	0	0.540698	0.644068	0.5	0.333333	0.373626	0.380952	0.135593	12.3496	0.175	Chibuwe	7.37211	0.175
1031	0.472065	3.26691	2	other	0.459184	0.648649	0.0238095	0.369565	0.549708	0.336735	0.513514	0.466667	0.0727273	0.212291	3.10287	0.225885	Nakanjele	0.545822	0.6
1032	-2.11854	1.35695	14	other	0.53125	0.685714	0.241245	0.411972	0.794393	0.708333	0.428571	0.505837	0.147766	0.28	1.55071	0.287972	Township	1.55071	0.287972
1033	10.2079	7.06069	20	NE	0.594595	0.85	0.017094	0.541436	0.649485	0.702703	0.45	0.452991	0.380952	0.350515	13.4852	0.175	Chibuwe	8.72637	0.175
1034	-0.23905	1.3399	14	other	0.0526316	0.526316	0.0641026	0.205128	0.595238	0.526316	0.578947	0.435897	0.169811	0.431818	2.79238	0.238305	Nakanjele	1.53561	0.288576
1035	1.71008	7.0416	6	other	0.0384615	0.289474	0.160714	0.515464	0.779412	0.480769	0.368421	0.540179	0.113924	0.169118	6.02554	0.175	Chibuwe	0.46095	0.6
1036	-1.68605	2.60573	3	other	0.548387	0.790698	0.243655	0.465882	0.769841	0.612903	0.581395	0.553299	0.170051	0.404762	0.942142	0.312314	Township	0.942142	0.6
1037	9.06069	7.25102	9	NE	0.594595	0.85	0.017094	0.540698	0.644068	0.702703	0.45	0.452991	0.380952	0.135593	12.4678	0.175	Chibuwe	7.59406	0.175
1038	-6.02869	2.99225	4	other	0.5625	0.75	0.643275	0.289941	0.685714	0.75	0.571429	0.602339	0.0755396	0.25	3.42954	0.212818	Jongola A	0.406231	0.6
1039	-10.5867	-6.85924	5	other	0.1	0	0	0	0	0.5	0	0.705882	0	0	12.5527	0.175	Machechete	5.3803	0.175
1040	0.330126	2.74485	7	other	0.459184	0.648649	0.0238095	0.369565	0.549708	0.336735	0.513514	0.466667	0.0727273	0.212291	2.93139	0.232744	Nakanjele	0.101158	0.6
1041	-7.792	2.79044	8	other	0.0833333	0.4	0.387097	0	0.558559	0.583333	0.3	0.483871	0.0740741	0.108108	5.18836	0.175	Jongola B	1.1072	0.305712
1042	-0.423446	0.582291	10	other	0.125	0.714286	0	0.21875	0.586207	0.625	0.571429	0.5	0	0.413793	3.12947	0.224821	Nakanjele	2.3038	0.257848
1043	-6.18484	2.83269	9	other	0.5625	0.75	0.643275	0.176471	0.685714	0.75	0.571429	0.602339	0.0755396	0.25	3.5818	0.206728	Jongola A	0.191404	0.6
1044	-2.68384	4.1826	4	other	0.480519	0.707692	0.134969	0.503311	1	0.61039	0.538462	0.496933	0.136986	0.443548	1.35446	0.295822	Habbene	0.72478	0.6
1045	-3.28256	3.87019	2	other	0.637931	0.690476	0.152381	0.4	1	0.568966	0.52381	0.44127	0.0925926	0.443548	1.24267	0.300293	Habbene	0.832145	0.6
1046	9.28239	3.96225	7	other	0	0	0	0	0	0	0	1	0	0	11.9323	0.175	Chibuwe	8.23658	0.175
1047	12.714	8.60445	8	NE	0.666667	0.4	0.15625	0.529412	0.674419	0.75	0.7	0.9375	0.4	0.465116	16.3628	0.175	Chibuwe	11.393	0.175
1048	7.55715	5.7881	2	NE	0.5	0.5	0	0.59375	1	0	0	1	0.521739	0	10.5764	0.175	Chibuwe	6.12494	0.175
1049	-0.274579	3.20445	8	other	0.459184	0.648649	0.0238095	0.369565	0.549708	0.336735	0.513514	0.466667	0.196581	0.212291	2.35559	0.255777	Nakanjele	0.852303	0.6
1050	-1.93631	2.44496	5	other	0.548387	0.790698	0.243655	0.465882	0.769841	0.612903	0.581395	0.553299	0.170051	0.404762	0.768538	0.319258	Township	0.768538	0.6
1051	-1.02549	4.66815	2	other	0.836066	0.69697	0.193416	0.576271	0.864	0.721311	0.333333	0.530864	0.180818	0.221344	2.42028	0.253189	Habbene	2.1679	0.263284
1052	-0.974679	4.82827	8	other	0.836066	0.69697	0.193416	0.576271	0.864	0.721311	0.333333	0.530864	0.180818	0.221344	2.57574	0.246971	Habbene	2.22234	0.261106
1053	-2.02758	1.99113	10	other	0.548387	0.790698	0.241245	0.465882	0.794393	0.612903	0.581395	0.505837	0.147766	0.28	1.01672	0.309331	Township	1.01672	0.309331
1054	-6.964	-9.89728	18	SW	0	0.666667	0	0.648148	0.8	0.548387	0.333333	0.72043	0	0.203408	13.4538	0.175	Sompani	3.8954	0.194184
1055	-10.5137	-6.42114	10	other	0	0	0	0	0	0.333333	0	0.75	0	0	12.1703	0.175	Machechete	5.03372	0.175
1056	6.47115	8.91765	7	other	0.0833333	0.0714286	0	0.161765	1	0.416667	0.857143	0.0666667	0.111111	0.444444	10.9229	0.175	Chibuwe	5.47795	0.175
1057	-4.12576	-1.50651	4	other	0	0	0	0	0	0	0	0	0	0	4.59696	0.166122	Machechete	3.03689	0.228524
1058	6.7962	10.6044	3	other	0.875	0.75	0	0.372881	1	0.3125	0.416667	0.68	0.1	0	12.1941	0.175	Chibuwe	6.62511	0.175
1059	-5.17671	-7.9749	5	SW	0	1	0.272727	0.340659	0.8	0.5	0.333333	1	0	0.184271	11.1078	0.175	Machechete	5.03521	0.175
1060	-2.87726	1.42737	4	other	0.53125	0.685714	0.241245	0.411972	0.789062	0.708333	0.428571	0.505837	0.147766	0.193798	1.43012	0.292795	Township	1.43012	0.292795
1061	12.3054	12.4158	8	other	0.5	0.861111	0.0576923	0.441176	1	0.538462	0.527778	0.548077	0.214286	0.28	17.7195	0.175	Chibuwe	12.2616	0.175
1062	-0.256637	1.13252	7	other	0.125	0.714286	0	0.21875	0.586207	0.625	0.571429	0.5	0.169811	0.413793	2.89412	0.234235	Nakanjele	1.7316	0.280736
1063	8.41193	4.04972	4	other	0	0	0	0	0	0.923077	0.454545	0.866667	1	0	11.0758	0.175	Chibuwe	7.38789	0.175
1064	13.2956	12.8528	9	other	0.5	0.861111	0.0576923	0.619048	1	0.538462	0.527778	0.548077	0.23301	0.0925926	18.7894	0.175	Chibuwe	13.3411	0.175
1065	-8.7154	-10.345	7	SW	0	0	0	0.166667	0.8	0.538462	0.7	0.153846	0	0.161477	14.5231	0.175	Sompani	2.67479	0.243008
1066	-2.19866	4.33883	12	other	0.480519	0.707692	0.134969	0.503311	0.952569	0.61039	0.538462	0.496933	0.136986	0.390625	1.56097	0.287561	Habbene	1.05768	0.307693
1067	2.22631	3.87088	4	other	0.553191	0.4	0.112821	0.390411	0.466258	0.553191	0.36	0.384615	0.192308	0.115152	4.93641	0.152543	Nakanjele	2.13212	0.264715
1068	0.262978	3.27465	4	other	0.459184	0.648649	0.0238095	0.369565	0.549708	0.336735	0.513514	0.466667	0.0727273	0.212291	2.89728	0.234109	Nakanjele	0.576238	0.6
1069	-2.84156	1.36084	6	other	0.53125	0.685714	0.241245	0.411972	0.789062	0.708333	0.428571	0.505837	0.147766	0.193798	1.48929	0.290429	Township	1.48929	0.290429
1070	-1.37882	-3.28952	12	SW	0.142857	1	1	0.416667	0.8	0.571429	0.666667	0.285714	0	0.239572	6.24094	0.175	Kalama	0.70101	0.6
1071	8.5544	4.65462	4	other	0	0	0	0	0	0.923077	0.454545	0.866667	0.6	0	11.2993	0.175	Chibuwe	7.33551	0.175
1072	8.12237	8.58851	5	NE	0.64	0.809524	0	0.333333	0	0.4	0.333333	0.515625	0.2	0	12.1686	0.175	Chibuwe	6.91256	0.175
1073	10.9542	7.28364	4	NE	0.744681	0.804878	0.0754717	0.541436	0.649485	0.617021	0.658537	0.72956	0.177994	0.350515	14.2636	0.175	Chibuwe	9.48428	0.175
1074	8.69119	8.70211	12	NE	0.64	0.809524	0	0.385185	0.888889	0.4	0.333333	0.515625	0.2	0.810811	12.7245	0.175	Chibuwe	7.49038	0.175
1075	-0.351677	3.15071	7	other	0.459184	0.648649	0.0238095	0.369565	0.549708	0.336735	0.513514	0.466667	0.196581	0.212291	2.27134	0.259147	Nakanjele	0.889857	0.6
1076	6.83568	1.19497	3	other	0	0	0	0	0	0.5	0	1	0	0	9.57308	0.175	Nakanjele	6.58328	0.175
1077	-1.82915	1.47444	2	other	0.548387	0.790698	0.243655	0.465882	0.794393	0.612903	0.581395	0.553299	0.147766	0.28	1.56046	0.287582	Township	1.56046	0.287582
1078	9.04843	7.25362	5	NE	0.594595	0.85	0.017094	0.540698	0.644068	0.702703	0.45	0.452991	0.380952	0.135593	12.4572	0.175	Chibuwe	7.58206	0.175
1079	1.35585	6.46895	4	other	0	0	0.0754717	0.192308	0.5	0.461538	0.5	0.396226	0.257576	0.0588235	5.37448	0.175	Chibuwe	0.21454	0.6
1080	0.291222	3.18444	4	other	0.459184	0.648649	0.0238095	0.369565	0.549708	0.336735	0.513514	0.466667	0.0727273	0.212291	2.91284	0.233486	Nakanjele	0.481719	0.6
1081	14.2819	8.9625	4	NE	0.5	0.5	0	0	1	0.75	0.5	0	0.221053	0	17.9572	0.175	Chibuwe	12.9992	0.175
1082	12.0029	7.84258	14	NE	0.744681	0.804878	0.0754717	0.777778	0.674419	0.617021	0.658537	0.72956	0	0.465116	15.4355	0.175	Chibuwe	10.5796	0.175
1083	11.813	12.1185	8	other	0.636364	0.8125	0	0.441176	0	0.666667	0.8125	0.42029	0.214286	0	17.1446	0.175	Chibuwe	11.6872	0.175
1084	1.54131	7.21488	6	other	0.0384615	0.289474	0.160714	0.515464	0.779412	0.480769	0.368421	0.540179	0.113924	0.169118	6.03083	0.175	Chibuwe	0.58035	0.6
1085	-0.0523443	1.40476	6	other	0.0526316	0.526316	0.0641026	0.205128	0.595238	0.526316	0.578947	0.435897	0	0.431818	2.91963	0.233215	Nakanjele	1.40306	0.293878
1086	11.2454	7.4495	7	NE	0.744681	0.804878	0.0754717	0.777778	0.649485	0.617021	0.658537	0.72956	0.177994	0.350515	14.5921	0.175	Chibuwe	9.78712	0.175
1087	-10.2909	-6.79512	23	other	0.1	0	0	0	0	0.5	0	0.705882	0	0	12.3168	0.175	Machechete	5.12376	0.175
1088	-2.72218	4.18667	5	other	0.480519	0.707692	0.134969	0.503311	1	0.61039	0.538462	0.496933	0.136986	0.443548	1.36139	0.295545	Habbene	0.695347	0.6
1089	0.342029	3.14144	10	other	0.459184	0.648649	0.0238095	0.369565	0.549708	0.336735	0.513514	0.466667	0.0727273	0.212291	2.95843	0.231663	Nakanjele	0.427558	0.6
1090	-8.04319	2.35844	2	other	0.25	0.157895	0.0537634	0	0.558559	0.285714	0.157895	0.548387	0.0740741	0.108108	5.45968	0.175	Jongola B	1.59822	0.286071
1091	10.3426	7.57812	7	NE	0.594595	0.85	0.017094	0.541436	0.649485	0.702703	0.45	0.452991	0.177994	0.350515	13.7828	0.175	Chibuwe	8.90071	0.175
1092	11.6981	12.0175	5	other	0.636364	0.8125	0	0.441176	0	0.666667	0.8125	0.42029	0	0	16.9933	0.175	Chibuwe	11.5385	0.175
1093	-2.51842	2.15551	3	other	0.53125	0.685714	0.241245	0.411972	0.789062	0.708333	0.428571	0.505837	0.170051	0.193798	0.680212	0.322792	Township	0.680212	0.6
1094	-2.29796	2.48502	2	other	0.53125	0.685714	0.241245	0.411972	0.728358	0.708333	0.428571	0.505837	0.170051	0.263158	0.459822	0.331607	Township	0.459822	0.6
1095	-0.262753	2.75228	2	other	0.459184	0.648649	0.0238095	0.369565	0.549708	0.336735	0.513514	0.466667	0.196581	0.212291	2.33885	0.256446	Nakanjele	0.691954	0.6
1096	-2.25835	2.2428	5	other	0.53125	0.685714	0.241245	0.411972	0.794393	0.708333	0.428571	0.505837	0.170051	0.28	0.680535	0.322779	Township	0.680535	0.6
1097	-3.19187	3.32176	7	other	0.637931	0.690476	0.152381	0.4	0.728358	0.568966	0.52381	0.44127	0.0925926	0.263158	0.767826	0.319287	Township	0.767826	0.6
1098	-2.87673	1.5015	15	other	0.53125	0.685714	0.241245	0.411972	0.789062	0.708333	0.428571	0.505837	0.147766	0.193798	1.35734	0.295706	Township	1.35734	0.295706
1099	-10.3968	-13.0335	8	Sompani	0	0.0666667	0	0	0.8	0.411765	0.533333	0.76	0	0.224069	17.6731	0.175	Sompani	0.985923	0.6
1100	0.283761	3.32658	5	other	0.459184	0.648649	0.0238095	0.369565	0.549708	0.336735	0.513514	0.466667	0.162162	0.212291	2.92616	0.232953	Nakanjele	0.620972	0.6
1101	-7.37045	2.1746	7	other	0.25	0.157895	0.0537634	0.547619	1	0.285714	0.157895	0.548387	0.0755396	0.285714	4.81171	0.157531	Jongola A	1.16556	0.303378
1102	6.68357	10.6542	2	other	0.875	0.75	0	0.372881	1	0.3125	0.416667	0.68	0.1	0	12.1396	0.175	Chibuwe	6.56566	0.175
1103	-2.41752	1.96129	2	other	0.53125	0.685714	0.241245	0.411972	0.789062	0.708333	0.428571	0.505837	0.147766	0.193798	0.88857	0.314457	Township	0.88857	0.6
1104	-7.59428	-10.1347	17	SW	0	0.666667	0	0.166667	0.8	0.548387	0.333333	0.72043	0.246914	0.174109	13.8921	0.175	Sompani	3.33244	0.216703
1105	-3.67258	-5.82513	5	SW	0.588235	0.6	0.358974	0.378788	0.8	0.823529	0.4	0.564103	0.315789	0.164288	8.72173	0.175	Kalama	2.81976	0.23721
1106	13.3645	8.28699	14	NE	0.666667	0.4	0.15625	0.529412	0	0.75	0.7	0.9375	0.221053	0	16.8674	0.175	Chibuwe	11.9863	0.175
1107	-2.69571	1.93739	5	other	0.53125	0.685714	0.241245	0.411972	0.789062	0.708333	0.428571	0.505837	0.147766	0.193798	0.898228	0.314071	Township	0.898228	0.6
1108	-9.09556	1.08508	3	other	0.166667	0	0	0	1	0.666667	0.4	1	0	0.611111	6.72152	0.175	Jongola A	3.20463	0.221815
1109	11.8986	12.1378	3	other	0.636364	0.8125	0	0.441176	1	0.666667	0.8125	0.42029	0.214286	0.28	17.227	0.175	Chibuwe	11.7719	0.175
1110	-1.3019	5.15629	6	other	0.836066	0.69697	0.193416	0.576271	0.864	0.721311	0.333333	0.530864	0.180818	0.221344	2.66381	0.243448	Habbene	1.94623	0.272151
1111	-1.26797	4.87071	6	other	0.836066	0.69697	0.193416	0.576271	0.864	0.721311	0.333333	0.530864	0.180818	0.221344	2.43687	0.252525	Habbene	1.93308	0.272677
1112	-3.33559	3.23688	12	other	0.637931	0.690476	0.152381	0.4	0.728358	0.568966	0.52381	0.44127	0.0645161	0.263158	0.838806	0.316448	Township	0.838806	0.6
1113	9.53484	7.86253	6	NE	0.594595	0.85	0.017094	0.540698	0.888889	0.702703	0.45	0.452991	0.380952	0.810811	13.1341	0.175	Chibuwe	8.13618	0.175
1114	-2.57491	1.80265	7	other	0.53125	0.685714	0.241245	0.411972	0.789062	0.708333	0.428571	0.505837	0.147766	0.193798	1.02834	0.308867	Township	1.02834	0.308867
1115	8.61374	8.85334	10	NE	0.64	0.809524	0	0.385185	0	0.4	0.333333	0.515625	0.2	0	12.7267	0.175	Chibuwe	7.45953	0.175
1116	-2.11501	2.09841	9	other	0.53125	0.685714	0.241245	0.411972	0.794393	0.708333	0.428571	0.505837	0.170051	0.28	0.878921	0.314843	Township	0.878921	0.6
1117	9.56269	7.99254	2	NE	0.85	0.75	0	0.385185	0.888889	0.8	0.5625	0.888889	0.380952	0.810811	13.2101	0.175	Chibuwe	8.18426	0.175
1118	-7.36672	-9.96547	12	SW	0	0.666667	0	0.648148	0.8	0.548387	0.333333	0.72043	0	0.178684	13.6534	0.175	Sompani	3.59963	0.206015
1119	2.21956	3.10438	3	other	0.553191	0.4	0.112821	0.390411	0.905882	0.553191	0.36	0.384615	0.169231	0.453488	4.8265	0.15694	Nakanjele	1.83006	0.276797
1120	-1.36319	1.6594	4	other	0.548387	0.790698	0.243655	0.465882	0.794393	0.612903	0.581395	0.553299	0.169811	0.28	1.70395	0.281842	Township	1.70395	0.281842
1121	1.9046	6.95265	6	other	0.0384615	0.289474	0.160714	0.207317	0.779412	0.480769	0.368421	0.540179	0.2	0.169118	6.10571	0.175	Chibuwe	0.521522	0.6
1122	-10.0719	-13.0947	9	Sompani	0	0.0666667	0	0	0.8	0.411765	0.533333	0.76	0	0.18499	17.5878	0.175	Sompani	0.676764	0.6
1123	12.4306	7.64484	4	NE	0.833333	0.8	0	0.777778	0	0.666667	1	0.454545	0	0	15.7791	0.175	Chibuwe	10.9847	0.175
1124	-6.03722	3.02117	12	other	0.5625	0.75	0.643275	0.289941	0.685714	0.75	0.571429	0.602339	0.0755396	0.25	3.43954	0.212418	Jongola A	0.416793	0.6
1125	-2.15798	2.24614	3	other	0.53125	0.685714	0.241245	0.411972	0.794393	0.708333	0.428571	0.505837	0.170051	0.28	0.733537	0.320659	Township	0.733537	0.6
1126	7.23268	8.92572	5	other	0.0833333	0.0714286	0	0.333333	0	0.416667	0.857143	0.0666667	0.111111	0	11.567	0.175	Chibuwe	6.18129	0.175
1127	1.19206	3.48281	2	other	0.553191	0.4	0.112821	0.419192	0.466258	0.553191	0.36	0.384615	0.162162	0.115152	3.84741	0.196104	Nakanjele	1.07681	0.306928
1128	9.21826	8.68729	12	NE	0.85	0.75	0	0.385185	0.888889	0.8	0.5625	0.888889	0.296296	0.810811	13.1876	0.175	Chibuwe	7.9944	0.175
1129	-2.19267	2.4263	5	other	0.53125	0.685714	0.241245	0.411972	0.769841	0.708333	0.428571	0.505837	0.170051	0.404762	0.574791	0.327008	Township	0.574791	0.6
1130	-1.91531	1.93627	2	other	0.548387	0.790698	0.243655	0.465882	0.794393	0.612903	0.581395	0.553299	0.147766	0.28	1.12701	0.30492	Township	1.12701	0.30492
1131	11.5941	12.1321	2	other	0.636364	0.8125	0	0.441176	0.815789	0.666667	0.8125	0.42029	0	0	16.9685	0.175	Chibuwe	11.5008	0.175
1132	-2.27629	2.6292	10	other	0.53125	0.685714	0.241245	0.411972	0.728358	0.708333	0.428571	0.505837	0.170051	0.263158	0.382317	0.334707	Township	0.382317	0.6
1133	-6.14629	3.37402	6	other	0.5625	0.75	0.643275	0.176471	0.685714	0.75	0.571429	0.602339	0	0.25	3.58473	0.206611	Jongola A	0.65119	0.6
1134	-4.18935	3.97522	4	other	0.642857	0.909091	0.105263	0.213483	0.759259	0.785714	0.545455	0.421053	0.0925926	0.166667	1.95691	0.271724	Habbene	1.22955	0.300818
1135	-8.55854	-10.4305	5	SW	0	0	0	0.166667	0.8	0.538462	0.7	0.153846	0	0.216693	14.5358	0.175	Sompani	2.639	0.24444
1136	0.405626	2.73206	14	other	0.459184	0.648649	0.0238095	0.369565	0.549708	0.336735	0.513514	0.466667	0.0727273	0.212291	3.00722	0.229711	Nakanjele	0.0250379	0.6
1137	-6.73981	2.45648	7	other	0.5	0.25	0.4	0.547619	0.685714	0.25	0	0.6	0.0755396	0.25	4.15336	0.183866	Jongola A	0.484338	0.6
1138	12.134	12.2591	3	other	0.5	0.861111	0	0.441176	1	0.538462	0.527778	0.42029	0.214286	0.28	17.4905	0.175	Chibuwe	12.0366	0.175
1139	9.32911	8.51457	2	NE	0.85	0.75	0	0.385185	0.888889	0.8	0.5625	0.888889	0.296296	0.810811	13.2117	0.175	Chibuwe	8.05956	0.175
1140	1.37024	6.96414	16	other	0.0384615	0.289474	0.160714	0.515464	0.779412	0.480769	0.368421	0.540179	0.257576	0.169118	5.73131	0.175	Chibuwe	0.348303	0.6
1141	-7.70496	2.68832	4	other	0.0833333	0.4	0.387097	0	0.558559	0.583333	0.3	0.483871	0.0740741	0.108108	5.10317	0.175	Jongola B	1.13042	0.304783
1142	10.493	7.10495	3	NE	0.594595	0.85	0.017094	0.541436	0.649485	0.702703	0.45	0.452991	0.177994	0.350515	13.7698	0.175	Chibuwe	9.01323	0.175
1143	-1.93143	2.41273	3	other	0.548387	0.790698	0.243655	0.465882	0.769841	0.612903	0.581395	0.553299	0.170051	0.404762	0.789345	0.318426	Township	0.789345	0.6
1144	-6.44705	-2.96501	2	other	0	0	0	0	0	0.733333	1	0.5	0	0	6.95422	0.175	Machechete	0.300764	0.6
1145	-2.73923	1.85084	9	other	0.53125	0.685714	0.241245	0.411972	0.789062	0.708333	0.428571	0.505837	0.147766	0.193798	0.989454	0.310422	Township	0.989454	0.6
1146	-3.43418	-6.83219	3	SW	0.5	0.333333	0.259259	0	0.8	1	0.333333	0	0.385965	0.242152	9.69861	0.175	Kalama	3.42731	0.212908
1147	-6.59822	-9.69231	24	SW	0	0.5	0	0.648148	0.8	0.363636	0.3	0.538462	0	0.235898	13.1444	0.175	Sompani	4.2873	0.178508
1148	0.833574	6.56328	10	other	0	0	0	0.192308	0	0.5	0	0	0.257576	0.6	5.07174	0.175	Chibuwe	0.659793	0.6
1149	-10.1446	-12.9019	20	Sompani	0	0.0666667	0	0	0.8	0.411765	0.533333	0.76	0	0.206187	17.4448	0.175	Sompani	0.728601	0.6
1150	-2.61293	1.74724	7	other	0.53125	0.685714	0.241245	0.411972	0.789062	0.708333	0.428571	0.505837	0.147766	0.193798	1.08347	0.306661	Township	1.08347	0.306661
1151	-14.6592	-6.07921	5	other	0	0	0	0	0	0	0	0	0	0	14.9861	0.175	Machechete	8.49684	0.175
1152	8.93989	8.47491	2	NE	0.64	0.809524	0	0.385185	0.888889	0.4	0.333333	0.515625	0.296296	0.810811	12.8441	0.175	Chibuwe	7.67207	0.175
1153	10.9492	8.03532	8	NE	0.545455	0	0.355556	0.214286	0.333333	0.545455	0	0.666667	0.177994	0.270833	14.5114	0.175	Chibuwe	9.56023	0.175
1154	-0.11683	1.14901	6	other	0.125	0.714286	0	0.21875	0.586207	0.625	0.571429	0.5	0.169811	0.413793	2.99911	0.230036	Nakanjele	1.66562	0.283375
1155	-7.84334	1.93553	6	other	0.25	0.157895	0.0537634	0	1	0.285714	0.157895	0.548387	0	0.285714	5.31533	0.175	Jongola A	1.69464	0.282215
1156	9.04612	7.25324	7	NE	0.594595	0.85	0.017094	0.540698	0.644068	0.702703	0.45	0.452991	0.380952	0.135593	12.4549	0.175	Chibuwe	7.57973	0.175
1157	3.2007	8.39948	8	other	0	0	0	0	0.898734	0.642857	0.2	0.531915	0	0.544304	8.04074	0.175	Chibuwe	2.45638	0.251745
1158	10.2008	12.0962	5	other	0.6875	0.793103	0	0.4	0.736264	0.625	0.551724	0.76	0.2	0.120879	15.8008	0.175	Chibuwe	10.2795	0.175
1159	-6.35574	-3.7999	12	other	0	0	0	0	0	0.733333	1	0.5	0	0	7.61853	0.175	Machechete	0.707729	0.6
1160	8.8008	7.57719	3	NE	0.722222	0.666667	0	0.540698	0.644068	0.5	0.333333	0.373626	0.380952	0.135593	12.347	0.175	Chibuwe	7.36966	0.175
1161	-0.818174	3.09252	5	other	0.5	0.777778	0.406977	0.241379	0.769841	0.6875	0.555556	0.72093	0.196581	0.404762	1.80152	0.277939	Nakanjele	1.30017	0.297993
1162	-7.53815	-8.94044	5	SW	0	0	0	0	0.8	0.75	0	1	1	0.225314	12.763	0.175	Sompani	4.4054	0.175
1163	1.33382	6.92652	5	other	0.0384615	0.289474	0.160714	0.515464	0.779412	0.480769	0.368421	0.540179	0.257576	0.169118	5.67895	0.175	Chibuwe	0.328797	0.6
1164	5.42837	9.71343	13	other	0	0	0	0.146552	0.75	0.388889	0.642857	0.394737	0.144737	0.166667	10.574	0.175	Chibuwe	4.99739	0.175
1165	-1.81423	2.0445	4	other	0.548387	0.790698	0.243655	0.465882	0.794393	0.612903	0.581395	0.553299	0.147766	0.28	1.11222	0.305511	Township	1.11222	0.305511
1166	8.39043	6.79716	6	NE	0.722222	0.666667	0	0.344828	1	0.5	0.333333	0.373626	0.521739	0.176471	11.6818	0.175	Chibuwe	6.9009	0.175
1167	1.11602	6.75649	4	other	0.0384615	0.289474	0	0.515464	0.779412	0.480769	0.368421	0.65625	0.257576	0.169118	5.40564	0.175	Chibuwe	0.392014	0.6
1168	-3.28905	5.17112	2	other	0.480519	0.707692	0.134969	0.503311	1.00301	0.61039	0.538462	0.496933	0.200957	0.492537	2.43932	0.252427	Habbene	0.482942	0.6
1169	-3.33967	4.40406	9	other	0.480519	0.707692	0.134969	0.503311	1	0.61039	0.538462	0.496933	0.0925926	0.443548	1.73788	0.280485	Habbene	0.327685	0.6
1170	-2.17485	4.46503	9	other	0.480519	0.707692	0.134969	0.503311	0.952569	0.61039	0.538462	0.496933	0.136986	0.390625	1.68907	0.282437	Habbene	1.04497	0.308201
1171	-0.255038	2.70537	10	other	0.459184	0.648649	0.0238095	0.369565	0.549708	0.336735	0.513514	0.466667	0.196581	0.212291	2.34859	0.256057	Nakanjele	0.683836	0.6
1172	-2.07252	2.13595	5	other	0.53125	0.685714	0.241245	0.465882	0.794393	0.708333	0.428571	0.505837	0.170051	0.28	0.872943	0.315082	Township	0.872943	0.6
1173	9.05732	8.29125	4	NE	0.85	0.75	0	0.385185	0.888889	0.8	0.5625	0.888889	0.296296	0.810811	12.8706	0.175	Chibuwe	7.74476	0.175
1174	-1.8105	4.61867	14	other	0.836066	0.69697	0.193416	0.576271	0.864	0.721311	0.333333	0.530864	0.0222222	0.221344	1.95498	0.271801	Habbene	1.38523	0.294591
1175	-3.37307	-5.22931	2	SW	0.5	0	0	0.210526	0.8	0	0.5	0.6	0	0.184188	8.09677	0.175	Kalama	2.21677	0.261329
1176	8.10265	8.48992	5	NE	0.64	0.809524	0	0.333333	0	0.4	0.333333	0.515625	0.2	0	12.1048	0.175	Chibuwe	6.86637	0.175
1177	9.33391	8.26938	4	NE	0.85	0.75	0	0.385185	0.888889	0.8	0.5625	0.888889	0.296296	0.810811	13.1124	0.175	Chibuwe	8.01064	0.175
1178	-1.4815	1.75391	5	other	0.548387	0.790698	0.243655	0.465882	0.794393	0.612903	0.581395	0.553299	0.169811	0.28	1.55315	0.287874	Township	1.55315	0.287874
1179	-2.17983	4.3303	6	other	0.480519	0.707692	0.134969	0.503311	0.952569	0.61039	0.538462	0.496933	0.136986	0.390625	1.55772	0.287691	Habbene	1.07828	0.306869
1180	-2.02475	2.1228	4	other	0.548387	0.790698	0.241245	0.465882	0.794393	0.612903	0.581395	0.505837	0.170051	0.28	0.912818	0.313487	Township	0.912818	0.6
1181	5.02103	9.8452	8	other	0	0	0	0.146552	0.75	0.388889	0.642857	0.394737	0.144737	0.166667	10.3571	0.175	Chibuwe	4.77078	0.175
1182	-6.70339	-10.0748	3	SW	0	0.5	0	0.648148	0.8	0.363636	0.3	0.538462	0	0.207072	13.5407	0.175	Sompani	3.93351	0.19266
1183	2.40449	4.03508	19	other	0.5	0.2	0	0	0	0.5	0.6	0.368421	0.192308	0	5.1466	0.175	Nakanjele	2.371	0.25516
1184	9.53074	7.87668	2	NE	0.594595	0.85	0.017094	0.540698	0.888889	0.702703	0.45	0.452991	0.380952	0.810811	13.1358	0.175	Chibuwe	8.13427	0.175
1185	-6.86576	-9.87133	13	SW	0	0.666667	0	0.648148	0.8	0.548387	0.333333	0.72043	0	0.200144	13.3977	0.175	Sompani	3.97772	0.190891
1186	-5.36661	4.52582	7	other	0	0	0.196721	0	0	0	0.666667	0.836066	0.220339	0	3.24247	0.220301	Jongola B	1.90869	0.273652
1187	-10.5517	-10.4451	6	Sompani	0	0	0	0	0.8	0	0	0	0	0.245837	15.4711	0.175	Sompani	2.72888	0.240845
1188	-6.70446	-10.0785	15	SW	0	0.5	0	0.648148	0.8	0.363636	0.3	0.538462	0	0.188564	13.5446	0.175	Sompani	3.93009	0.192796
1189	-2.40934	4.15498	4	other	0.480519	0.707692	0.134969	0.503311	1	0.61039	0.538462	0.496933	0.136986	0.443548	1.33817	0.296473	Habbene	0.953761	0.6
1190	-2.2015	1.8855	8	other	0.53125	0.685714	0.241245	0.411972	0.794393	0.708333	0.428571	0.505837	0.147766	0.28	1.02619	0.308952	Township	1.02619	0.308952
1191	-6.70375	-10.075	4	SW	0	0.5	0	0.648148	0.8	0.363636	0.3	0.538462	0	0.187611	13.541	0.175	Sompani	3.93313	0.192675
1192	13.7748	12.5166	3	other	0.125	0.333333	0	0.619048	1	0.5	0.166667	0.354839	0.23301	0.0925926	19.0229	0.175	Chibuwe	13.6183	0.175
1193	-1.19585	2.93351	6	other	0.5	0.777778	0.406977	0.241379	0.769841	0.6875	0.555556	0.72093	0.196581	0.404762	1.40864	0.293654	Township	1.40864	0.293654
1194	-1.57512	2.17256	5	other	0.548387	0.790698	0.243655	0.465882	0.794393	0.612903	0.581395	0.553299	0.170051	0.28	1.21872	0.301251	Township	1.21872	0.301251
1195	3.52099	0.476099	3	other	0	0	0	0	0.423077	0.375	0.833333	0.4	0	0	6.55655	0.175	Nakanjele	3.82083	0.197167
1196	-2.33011	4.9719	4	other	0.480519	0.707692	0.134969	0.503311	1.00301	0.61039	0.538462	0.496933	0.0222222	0.492537	2.15834	0.263666	Habbene	0.906081	0.6
1197	-9.85908	1.15031	7	other	0.166667	0	0	0	1	0.666667	0.4	1	0	0.611111	7.44612	0.175	Jongola B	3.73643	0.200543
1198	0.333324	2.748	5	other	0.459184	0.648649	0.0238095	0.369565	0.549708	0.336735	0.513514	0.466667	0.0727273	0.212291	2.9345	0.23262	Nakanjele	0.0987978	0.6
1199	10.667	11.7148	3	other	0.75	0.8	0	0.766234	0.736264	0.25	0.6	0	0.225806	0.120879	15.9651	0.175	Chibuwe	10.4873	0.175
1200	-12.6366	-11.1119	14	Sompani	0	0	0	0	0.8	0.230769	0.5	0.0666667	0	0.18106	17.1738	0.175	Sompani	3.69391	0.202244
1201	-8.33737	-3.8366	10	other	0	0	0	0	0.539326	0.4	0.6	0	0.264151	0.179775	8.79278	0.175	Machechete	1.79514	0.278194
1202	3.84733	0.403823	8	other	0	0	0	0	0.423077	0.375	0.833333	0.4	0	0	6.88709	0.175	Nakanjele	4.12929	0.184828
1203	-6.4585	-3.1779	5	other	0	0	0	0	0	0.733333	1	0.5	0	0	7.13877	0.175	Machechete	0.212555	0.6
1204	-3.31765	4.69243	6	other	0.480519	0.707692	0.134969	0.503311	1.00301	0.61039	0.538462	0.496933	0.200957	0.492537	1.99469	0.270212	Habbene	0.123703	0.6
1205	-9.34818	-12.5015	2	Sompani	0	0	0	0	0.8	0.333333	0.6	1	0	0.156691	16.7487	0.175	Sompani	0.430604	0.6
1206	-0.881415	3.07917	14	other	0.5	0.777778	0.406977	0.241379	0.769841	0.6875	0.555556	0.72093	0.196581	0.404762	1.73704	0.280518	Nakanjele	1.35733	0.295707
1207	11.2432	7.61685	5	NE	0.744681	0.804878	0.0754717	0.777778	0.649485	0.617021	0.658537	0.72956	0.177994	0.350515	14.644	0.175	Chibuwe	9.80035	0.175
1208	11.1988	7.721	14	NE	0.744681	0.804878	0.0754717	0.541436	0.649485	0.617021	0.658537	0.72956	0.177994	0.350515	14.6365	0.175	Chibuwe	9.76721	0.175
1209	-2.48555	4.40591	6	other	0.480519	0.707692	0.134969	0.503311	1	0.61039	0.538462	0.496933	0.136986	0.443548	1.57951	0.28682	Habbene	0.765902	0.6
1210	-1.85029	2.00299	2	other	0.548387	0.790698	0.243655	0.465882	0.794393	0.612903	0.581395	0.553299	0.147766	0.28	1.11741	0.305304	Township	1.11741	0.305304
1211	-3.41588	-5.69633	12	SW	0.473684	0.558824	0.430233	0	0.8	0.447368	0.5	0.534884	0.315789	0.195376	8.56574	0.175	Kalama	2.54288	0.248285
1212	-3.22279	3.17476	3	other	0.637931	0.690476	0.152381	0.4	0.728358	0.568966	0.52381	0.44127	0.0645161	0.263158	0.710074	0.321597	Township	0.710074	0.6
1213	9.60038	7.1478	7	NE	0.594595	0.85	0.017094	0.540698	0.644068	0.702703	0.45	0.452991	0.380952	0.135593	12.9388	0.175	Chibuwe	8.12479	0.175
1214	-2.36019	2.84941	6	other	0.637931	0.690476	0.152381	0.4	0.728358	0.568966	0.52381	0.44127	0.170051	0.263158	0.241806	0.340328	Township	0.241806	0.6
1215	-5.25451	-8.01345	2	SW	0.0833333	0.555556	0.272727	0.340659	0.8	0.5	0.666667	1	0	0.187271	11.1635	0.175	Machechete	5.0497	0.175
1216	9.17403	8.68729	4	NE	0.85	0.75	0	0.385185	0.888889	0.8	0.5625	0.888889	0.296296	0.810811	13.148	0.175	Chibuwe	7.95167	0.175
1217	-1.20278	4.62108	2	other	0.836066	0.69697	0.193416	0.576271	0.864	0.721311	0.333333	0.530864	0.180818	0.221344	2.27158	0.259137	Habbene	1.99194	0.270322
1218	7.18849	5.55789	6	NE	0.636364	0.75	0	0	0	0.545455	0.5	0.717391	0.230769	0	10.1589	0.175	Chibuwe	5.79854	0.175
1219	2.05418	7.40113	5	other	0.0384615	0.289474	0.160714	0.207317	0.779412	0.480769	0.368421	0.540179	0.113924	0.169118	6.52288	0.175	Chibuwe	0.950198	0.6
1220	10.1708	11.146	3	other	0.666667	0.352941	0	0.766234	0.736264	0.533333	0.235294	0.208333	0	0.120879	15.2376	0.175	Chibuwe	9.78115	0.175
1221	-7.10558	-9.97641	5	SW	0	0.666667	0	0.648148	0.8	0.548387	0.333333	0.72043	0	0.233881	13.5749	0.175	Sompani	3.74544	0.200182
1222	-9.25314	-11.5009	5	Sompani	0.2	0	0	0	0.8	0	0	1	0.142857	0.223279	15.7977	0.175	Sompani	1.43508	0.292597
1223	-2.32354	2.76116	5	other	0.637931	0.690476	0.152381	0.4	0.728358	0.568966	0.52381	0.44127	0.170051	0.263158	0.286272	0.338549	Township	0.286272	0.6
1224	12.1222	12.0491	4	other	0.5	0.861111	0	0.441176	0	0.538462	0.527778	0.42029	0.214286	0	17.3683	0.175	Chibuwe	11.9295	0.175
1225	4.54654	0.385476	5	other	0	0	0	0	0	0.777778	0.8	0.681818	0	0	7.55105	0.175	Nakanjele	4.73289	0.175
1226	-4.02521	3.25264	4	other	0.571429	0.153846	0.6625	0.61	0	0.714286	0.230769	0.6125	0.0645161	0	1.48442	0.290623	Township	1.48442	0.290623
1227	-2.88632	4.88757	18	other	0.480519	0.707692	0.134969	0.503311	1.00301	0.61039	0.538462	0.496933	0.0222222	0.492537	2.07655	0.266938	Habbene	0.361499	0.6
1228	12.0016	12.0973	5	other	0.636364	0.8125	0	0.441176	0	0.666667	0.8125	0.42029	0.214286	0	17.292	0.175	Chibuwe	11.8443	0.175
1229	-0.965264	4.85903	2	other	0.836066	0.69697	0.193416	0.576271	0.864	0.721311	0.333333	0.530864	0.180818	0.221344	2.60556	0.245777	Habbene	2.23375	0.26065
1230	13.4746	12.3541	6	other	0.5	0.861111	0.0576923	0.619048	1	0.538462	0.527778	0.548077	0.23301	0.0925926	18.6817	0.175	Chibuwe	13.2773	0.175
1231	10.5145	11.2876	8	other	0.666667	0.352941	0	0.766234	0.736264	0.533333	0.235294	0.208333	0.225806	0.120879	15.6031	0.175	Chibuwe	10.1515	0.175
1232	-2.72236	3.68333	18	other	0.637931	0.690476	0.152381	0.4	1	0.568966	0.52381	0.44127	0.136986	0.443548	0.861211	0.315552	Township	0.861211	0.6
1233	-4.11598	3.93222	6	other	0.571429	0.153846	0.6625	0.61	0.759259	0.714286	0.230769	0.6125	0.0925926	0.166667	1.87229	0.275108	Habbene	1.198	0.30208
1234	9.31011	7.18745	2	NE	0.594595	0.85	0.017094	0.540698	0.644068	0.702703	0.45	0.452991	0.380952	0.135593	12.6792	0.175	Chibuwe	7.83789	0.175
1235	-0.385962	2.86104	8	other	0.459184	0.648649	0.0238095	0.369565	0.549708	0.336735	0.513514	0.466667	0.196581	0.212291	2.2146	0.261416	Nakanjele	0.82613	0.6
1236	10.044	12.5369	7	other	0.6875	0.793103	0	0.4	0.375	0.625	0.551724	0.76	0.2	0	15.9386	0.175	Chibuwe	10.3908	0.175
1237	12.9096	7.96582	6	NE	0.666667	0.4	0.15625	0.529412	0.674419	0.75	0.7	0.9375	0	0.465116	16.3338	0.175	Chibuwe	11.4943	0.175
1238	14.2986	12.9214	2	other	0.125	0.333333	0	0.944444	1	0.5	0.166667	0.354839	0.23301	0.0925926	19.68	0.175	Chibuwe	14.2662	0.175
1239	-1.47777	5.03917	4	other	0.836066	0.69697	0.193416	0.576271	0.864	0.721311	0.333333	0.530864	0.180818	0.221344	2.4777	0.250892	Habbene	1.74927	0.280029
1240	14.2796	8.9675	2	NE	0.5	0.5	0	0	1	0.75	0.5	0	0.221053	0	17.9567	0.175	Chibuwe	12.9978	0.175
1241	-2.80088	1.74076	5	other	0.53125	0.685714	0.241245	0.411972	0.789062	0.708333	0.428571	0.505837	0.147766	0.193798	1.10799	0.305681	Township	1.10799	0.305681
1242	-2.20812	2.64708	4	other	0.637931	0.690476	0.152381	0.4	0.769841	0.568966	0.52381	0.44127	0.170051	0.404762	0.433825	0.332647	Township	0.433825	0.6
1243	2.61429	4.21466	3	other	0.5	0.2	0	0	0	0.5	0.6	0.368421	0.192308	0	5.39399	0.175	Nakanjele	2.64527	0.244189
1244	-2.84486	1.36077	4	other	0.53125	0.685714	0.241245	0.411972	0.789062	0.708333	0.428571	0.505837	0.147766	0.193798	1.48989	0.290404	Township	1.48989	0.290404
1245	11.148	7.59962	6	NE	0.744681	0.804878	0.0754717	0.541436	0.649485	0.617021	0.658537	0.72956	0.177994	0.350515	14.5484	0.175	Chibuwe	9.70391	0.175
1246	-2.34717	2.51653	4	other	0.53125	0.685714	0.241245	0.411972	0.728358	0.708333	0.428571	0.505837	0.170051	0.263158	0.404026	0.333839	Township	0.404026	0.6
1247	1.4866	2.88366	7	other	0.553191	0.4	0.112821	0.419192	0.905882	0.553191	0.36	0.384615	0.169231	0.453488	4.08643	0.186543	Nakanjele	1.06938	0.307225
1248	-2.91865	4.49969	2	other	0.480519	0.707692	0.134969	0.503311	1.00301	0.61039	0.538462	0.496933	0.136986	0.492537	1.6989	0.282044	Habbene	0.33902	0.6
1249	-2.28131	2.46829	2	other	0.53125	0.685714	0.241245	0.411972	0.728358	0.708333	0.428571	0.505837	0.170051	0.263158	0.483375	0.330665	Township	0.483375	0.6
1250	-5.82103	2.59733	5	other	0.5	0.25	0.4	1	0.685714	0.25	0	0.6	0.159091	0.25	3.22658	0.220937	Jongola A	0.564298	0.6
1251	10.2447	7.173	8	NE	0.594595	0.85	0.017094	0.541436	0.649485	0.702703	0.45	0.452991	0.380952	0.350515	13.5557	0.175	Chibuwe	8.76926	0.175
1252	-15.3085	-6.37147	4	other	0	0	0	0	0	0	0	0	0	0	15.6822	0.175	Sompani	8.81061	0.175
1253	-5.88409	3.00467	17	other	0.5625	0.75	0.643275	0.289941	0.685714	0.75	0.571429	0.602339	0.159091	0.25	3.28581	0.218568	Jongola A	0.536741	0.6
1254	9.6121	8.86557	8	NE	0.85	0.75	0	0.385185	0	0.8	0.5625	0.888889	0.296296	0	13.6196	0.175	Chibuwe	8.42104	0.175
1255	11.2614	12.6458	19	other	0.636364	0.8125	0	0.441176	0.815789	0.666667	0.8125	0.42029	0	0	16.983	0.175	Chibuwe	11.4704	0.175
1256	9.51004	7.86125	2	NE	0.594595	0.85	0.017094	0.540698	0.888889	0.702703	0.45	0.452991	0.380952	0.810811	13.1107	0.175	Chibuwe	8.11147	0.175
1257	-0.449915	2.62642	4	other	0.0526316	0.526316	0.243655	0.205128	0.549708	0.526316	0.578947	0.553299	0.196581	0.212291	2.16013	0.263595	Nakanjele	0.883668	0.6
1258	1.10733	3.56676	9	other	0.553191	0.4	0.0238095	0.419192	0.466258	0.553191	0.36	0.466667	0.162162	0.115152	3.77942	0.198823	Nakanjele	1.08265	0.306694
1259	1.97726	3.59512	2	other	0.553191	0.4	0.112821	0.390411	0.466258	0.553191	0.36	0.384615	0.192308	0.115152	4.64	0.1644	Nakanjele	1.77657	0.278937
1260	-0.564652	1.0227	2	other	0.214286	1	0.266667	0.21875	0.586207	0.642857	0.555556	0.5	0.169811	0.413793	2.72263	0.241095	Nakanjele	1.96887	0.271245
1261	-11.0742	-6.93745	3	other	0.1	0	0	0	0	0.5	0	0.705882	0	0	12.9269	0.175	Machechete	5.79481	0.175
1262	11.1946	7.48119	8	NE	0.744681	0.804878	0.0754717	0.541436	0.649485	0.617021	0.658537	0.72956	0.177994	0.350515	14.554	0.175	Chibuwe	9.73921	0.175
1263	-6.05339	2.83325	7	other	0.5625	0.75	0.643275	0.289941	0.685714	0.75	0.571429	0.602339	0.0755396	0.25	3.4504	0.211984	Jongola A	0.31695	0.6
1264	-0.932933	4.89184	3	other	0.836066	0.69697	0.193416	0.576271	0.864	0.721311	0.333333	0.530864	0.180818	0.221344	2.65139	0.243944	Habbene	2.26856	0.259258
1265	-2.16917	-5.46282	12	SW	0.473684	0.558824	0.430233	0	0.8	0.447368	0.5	0.534884	0.25	0.239392	8.30471	0.175	Kalama	1.61697	0.285321
1266	10.3113	5.48673	5	other	0	0	0	0	0	0	0	0	1	0	13.1779	0.175	Chibuwe	8.89379	0.175
1267	-1.94587	-4.67315	7	SW	0.571429	0.5	0.64	0.12	0.8	0.428571	0.5	0.2	0	0.165117	7.53234	0.175	Kalama	0.808107	0.6
1268	-2.29441	-5.1474	2	SW	0.5	0	0	0.210526	0.8	0	0.5	0.6	0	0.230472	7.98395	0.175	Kalama	1.39412	0.294235
1269	0.579007	3.17739	3	other	0.459184	0.648649	0.0238095	0.419192	0.549708	0.336735	0.513514	0.466667	0.0727273	0.212291	3.19779	0.222088	Nakanjele	0.478722	0.6
1270	-1.02655	4.84235	4	other	0.836066	0.69697	0.193416	0.576271	0.864	0.721311	0.333333	0.530864	0.180818	0.221344	2.5544	0.247824	Habbene	2.17147	0.263141
1271	-3.38705	-5.30938	4	SW	0.473684	0.558824	0.430233	0	0.8	0.447368	0.5	0.534884	0	0.157111	8.17781	0.175	Kalama	2.27449	0.259021
1272	-1.88192	1.88012	4	other	0.548387	0.790698	0.243655	0.465882	0.794393	0.612903	0.581395	0.553299	0.147766	0.28	1.1919	0.302324	Township	1.1919	0.302324
1273	2.97331	8.07646	7	other	0	0	0	0	0.898734	0.642857	0.2	0.531915	0.211765	0.544304	7.65339	0.175	Chibuwe	2.06718	0.267313
1274	-1.68455	4.81493	5	other	0.836066	0.69697	0.193416	0.576271	0.864	0.721311	0.333333	0.530864	0.0222222	0.221344	2.18568	0.262573	Habbene	1.51344	0.289462
1275	-2.33882	2.76171	7	other	0.637931	0.690476	0.152381	0.4	0.728358	0.568966	0.52381	0.44127	0.170051	0.263158	0.271341	0.339146	Township	0.271341	0.6
1276	9.03973	7.46118	4	NE	0.594595	0.85	0.017094	0.540698	0.644068	0.702703	0.45	0.452991	0.380952	0.135593	12.5244	0.175	Chibuwe	7.59315	0.175
1277	12.3153	12.4205	6	other	0.5	0.861111	0.0576923	0.441176	1	0.538462	0.527778	0.548077	0.214286	0.28	17.7304	0.175	Chibuwe	12.2725	0.175
1278	13.0931	8.09833	15	NE	0.666667	0.4	0.15625	0.529412	0.674419	0.75	0.7	0.9375	0	0.465116	16.5498	0.175	Chibuwe	11.6924	0.175
1279	13.1309	12.5572	7	other	0.5	0.861111	0.0576923	0.619048	1	0.538462	0.527778	0.548077	0.214286	0.28	18.4931	0.175	Chibuwe	13.0589	0.175
1280	-1.89719	1.88846	2	other	0.548387	0.790698	0.243655	0.465882	0.794393	0.612903	0.581395	0.553299	0.147766	0.28	1.17606	0.302958	Township	1.17606	0.302958
1281	-5.84465	3.24967	7	other	0.5625	0.75	0.643275	0.289941	0.685714	0.75	0.571429	0.602339	0.159091	0.25	3.26877	0.219249	Jongola A	0.712359	0.6
1282	-9.27419	-11.5322	3	Sompani	0.2	0	0	0	0.8	0	0	1	0	0.21728	15.835	0.175	Sompani	1.40167	0.293933
1283	9.56556	7.65799	2	NE	0.594595	0.85	0.017094	0.540698	0.644068	0.702703	0.45	0.452991	0.380952	0.135593	13.0856	0.175	Chibuwe	8.13831	0.175
1284	-2.76428	3.78137	5	other	0.637931	0.690476	0.152381	0.4	1	0.568966	0.52381	0.44127	0.136986	0.443548	0.96456	0.311418	Township	0.96456	0.6
1285	-6.12569	3.13774	19	other	0.5625	0.75	0.643275	0.176471	0.685714	0.75	0.571429	0.602339	0.0755396	0.25	3.53606	0.208558	Jongola A	0.445825	0.6
1286	-6.78937	2.48613	8	other	0.25	0.157895	0.0537634	0.547619	0.685714	0.285714	0.157895	0.548387	0.0755396	0.25	4.20017	0.181993	Jongola A	0.507331	0.6
1287	6.80832	10.623	2	other	0.875	0.75	0	0.372881	1	0.3125	0.416667	0.68	0.1	0	12.2153	0.175	Chibuwe	6.64598	0.175
1288	11.4527	8.0342	8	NE	0.545455	0	0.355556	1	0.333333	0.545455	0	0.666667	0.177994	0.270833	14.9819	0.175	Chibuwe	10.0583	0.175
1289	2.47075	4.17111	4	other	0.5	0.2	0	0	0	0.5	0.6	0.368421	0.192308	0	5.24415	0.175	Nakanjele	2.50263	0.249895
1290	-10.2353	-13.1364	3	Sompani	0	0.0666667	0	0	0.8	0.411765	0.533333	0.76	0	0.23431	17.6954	0.175	Sompani	0.845242	0.6
1291	-3.3039	-6.80523	6	SW	0.5	0.333333	0.259259	0	0.8	1	0.333333	0	0.385965	0.226839	9.66142	0.175	Kalama	3.33452	0.216619
1292	-2.13737	2.20833	2	other	0.53125	0.685714	0.241245	0.411972	0.794393	0.708333	0.428571	0.505837	0.170051	0.28	0.776133	0.318955	Township	0.776133	0.6
1293	-1.06599	4.42352	3	other	0.836066	0.69697	0.193416	0.576271	0.952569	0.721311	0.333333	0.530864	0	0.390625	2.21193	0.261523	Habbene	2.14478	0.264209
1294	-10.4917	-6.57106	5	other	0	0	0	0	0	0.333333	0	0.75	0	0	12.2704	0.175	Machechete	5.11549	0.175
1295	-8.97405	1.14883	14	other	0.166667	0	0	0	1	0.666667	0.4	1	0	0.611111	6.58776	0.175	Jongola A	3.06779	0.227289
1296	-10.1419	-12.8995	6	Sompani	0	0.0666667	0	0	0.8	0.411765	0.533333	0.76	0	0.17794	17.4414	0.175	Sompani	0.726027	0.6
1297	-6.00067	-8.57362	3	SW	0.0833333	0.555556	0.272727	0.340659	0.8	0.5	0.666667	1	0.467532	0.225429	11.8994	0.175	Machechete	5.44883	0.175
1298	-2.79749	2.38494	3	other	0.53125	0.685714	0.241245	0.411972	0.728358	0.708333	0.428571	0.505837	0.170051	0.263158	0.486907	0.330524	Township	0.486907	0.6
1299	1.41696	6.98471	4	other	0.0384615	0.289474	0.160714	0.515464	0.779412	0.480769	0.368421	0.540179	0.2	0.169118	5.77853	0.175	Chibuwe	0.355321	0.6
1300	0.4257	3.28414	6	other	0.459184	0.648649	0.0238095	0.369565	0.549708	0.336735	0.513514	0.466667	0.0727273	0.212291	3.0595	0.22762	Nakanjele	0.561358	0.6
1301	10.5554	11.5294	6	other	0.75	0.8	0	0.766234	0.736264	0.25	0.6	0.208333	0.225806	0.120879	15.7696	0.175	Chibuwe	10.3005	0.175
1302	4.89495	9.60716	2	other	0	0	0	0.146552	0.75	0.388889	0.642857	0.394737	0.144737	0.166667	10.1035	0.175	Chibuwe	4.51831	0.175
1303	8.97436	7.38427	13	NE	0.594595	0.85	0	0.540698	0.644068	0.702703	0.45	0.373626	0.380952	0.135593	12.4353	0.175	Chibuwe	7.52013	0.175
1304	11.1873	8.40568	4	NE	0.545455	0	0.355556	0.214286	0.333333	0.545455	0	0.666667	0	0.270833	14.8688	0.175	Chibuwe	9.85547	0.175
1305	-2.39815	2.61364	7	other	0.53125	0.685714	0.241245	0.411972	0.728358	0.708333	0.428571	0.505837	0.170051	0.263158	0.297251	0.33811	Township	0.297251	0.6
1306	-6.14185	3.14737	3	other	0.5625	0.75	0.643275	0.176471	0.685714	0.75	0.571429	0.602339	0.0755396	0.25	3.553	0.20788	Jongola A	0.445844	0.6
1307	-0.336577	1.21962	4	other	0.125	0.714286	0	0.21875	0.595238	0.625	0.571429	0.5	0.169811	0.431818	2.77841	0.238863	Nakanjele	1.68668	0.282533
1308	10.3037	11.8137	8	other	0.666667	0.352941	0	0.766234	0.736264	0.533333	0.235294	0.208333	0.225806	0.120879	15.721	0.175	Chibuwe	10.2208	0.175
1309	-2.32656	5.41167	11	other	1	0	0	0	1.00301	0.75	0	0	0.0222222	0.492537	2.5956	0.246176	Habbene	1.12329	0.305068
1310	-3.26826	3.38311	5	other	0.637931	0.690476	0.152381	0.4	0.728358	0.568966	0.52381	0.44127	0.0925926	0.263158	0.865756	0.31537	Township	0.865756	0.6
1311	-1.40138	2.83658	7	other	0.5	0.777778	0.406977	0.241379	0.769841	0.6875	0.555556	0.72093	0.196581	0.404762	1.19945	0.302022	Township	1.19945	0.302022
1312	-1.52556	1.50854	8	other	0.548387	0.790698	0.243655	0.465882	0.794393	0.612903	0.581395	0.553299	0.169811	0.28	1.70417	0.281833	Township	1.70417	0.281833
1313	-13.0147	-11.1836	9	Sompani	0	0	0	0	0.8	0.230769	0.5	0.0666667	0	0.198791	17.4546	0.175	Sompani	3.99534	0.190186
1314	-0.453112	2.63866	5	other	0.0526316	0.526316	0.406977	0.369565	0.549708	0.526316	0.578947	0.72093	0.196581	0.212291	2.15583	0.263767	Nakanjele	0.885599	0.6
1315	-0.0842565	1.53193	2	other	0.0526316	0.526316	0.0641026	0.205128	0.595238	0.526316	0.578947	0.435897	0	0.431818	2.83131	0.236748	Nakanjele	1.29662	0.298135
1316	-2.23046	2.20018	7	other	0.53125	0.685714	0.241245	0.411972	0.794393	0.708333	0.428571	0.505837	0.170051	0.28	0.731404	0.320744	Township	0.731404	0.6
1317	-2.22619	-5.32438	8	SW	0.473684	0.558824	0.430233	0	0.8	0.447368	0.5	0.534884	0	0.222578	8.16365	0.175	Kalama	1.51476	0.289409
1318	-1.72061	1.37752	13	other	0.548387	0.790698	0.243655	0.465882	0.794393	0.612903	0.581395	0.553299	0.147766	0.28	1.69899	0.28204	Township	1.69899	0.28204
1319	-6.3545	-3.80342	3	other	0	0	0	0	0	0.733333	1	0.5	0	0	7.62098	0.175	Machechete	0.711436	0.6
1320	-1.87996	4.36329	6	other	0.836066	0.69697	0.193416	0.576271	0.952569	0.721311	0.333333	0.530864	0.136986	0.390625	1.6938	0.282248	Habbene	1.35542	0.295783
1321	8.36592	8.58332	3	NE	0.64	0.809524	0	0.333333	0	0.4	0.333333	0.515625	0.2	0	12.3813	0.175	Chibuwe	7.14506	0.175
1322	-10.6555	-10.9992	8	Sompani	0	0	0	0	0.8	0	0.333333	0	0	0.192858	16.001	0.175	Sompani	2.29117	0.258353
1323	2.0691	7.26399	4	other	0.0384615	0.289474	0.160714	0.207317	0.779412	0.480769	0.368421	0.540179	0.113924	0.169118	6.43833	0.175	Chibuwe	0.853887	0.6
1324	-5.69685	2.88458	7	other	0.5625	0.75	0.643275	0.289941	0.685714	0.75	0.571429	0.602339	0.159091	0.25	3.09451	0.22622	Jongola A	0.676287	0.6
1325	2.01953	2.97928	2	other	0.553191	0.4	0.112821	0.390411	0.905882	0.553191	0.36	0.384615	0.169231	0.453488	4.62117	0.165153	Nakanjele	1.61046	0.285582
1326	-6.28996	-9.9507	5	SW	0	0.5	0	0.648148	0.8	0.363636	0.3	0.538462	0	0.161075	13.3022	0.175	Sompani	4.31322	0.177471
1327	8.45421	4.0095	4	other	0	0	0	0	0	0.923077	0.454545	0.866667	1	0	11.1135	0.175	Chibuwe	7.44159	0.175
1328	-3.08564	3.17295	4	other	0.637931	0.690476	0.152381	0.4	0.728358	0.568966	0.52381	0.44127	0.0645161	0.263158	0.592841	0.326286	Township	0.592841	0.6
1329	11.7758	7.54272	7	NE	0.744681	0.804878	0.0754717	0.777778	0	0.617021	0.658537	0.72956	0	0	15.1248	0.175	Chibuwe	10.3235	0.175
1330	-8.05136	2.34918	3	other	0.25	0.157895	0.0537634	0	0.558559	0.285714	0.157895	0.548387	0.0740741	0.108108	5.46863	0.175	Jongola B	1.61056	0.285577
1331	-2.35179	4.34068	5	other	0.480519	0.707692	0.134969	0.503311	1	0.61039	0.538462	0.496933	0.136986	0.443548	1.5305	0.28878	Habbene	0.914432	0.6
1332	11.1486	7.59776	4	NE	0.744681	0.804878	0.0754717	0.541436	0.649485	0.617021	0.658537	0.72956	0.177994	0.350515	14.5483	0.175	Chibuwe	9.70426	0.175
1333	-2.39699	2.87296	8	other	0.637931	0.690476	0.152381	0.4	0.728358	0.568966	0.52381	0.44127	0.170051	0.263158	0.208631	0.341655	Township	0.208631	0.6
1334	13.4841	12.4827	13	other	0.5	0.861111	0.0576923	0.619048	1	0.538462	0.527778	0.548077	0.23301	0.0925926	18.7558	0.175	Chibuwe	13.3417	0.175
1335	1.61859	6.95524	5	other	0.0384615	0.289474	0.160714	0.515464	0.779412	0.480769	0.368421	0.540179	0.2	0.169118	5.89977	0.175	Chibuwe	0.343571	0.6
1336	13.2981	8.22768	4	NE	0.666667	0.4	0.15625	0.529412	0	0.75	0.7	0.9375	0	0	16.7854	0.175	Chibuwe	11.9124	0.175
1337	0.487342	3.08065	7	other	0.459184	0.648649	0.0238095	0.369565	0.549708	0.336735	0.513514	0.466667	0.0727273	0.212291	3.09741	0.226104	Nakanjele	0.362599	0.6
1338	12.3345	5.7434	2	other	0	0	0	0	0	0	0	0	0	0	15.2115	0.175	Chibuwe	10.8785	0.175
1339	-2.81704	3.7506	3	other	0.637931	0.690476	0.152381	0.4	1	0.568966	0.52381	0.44127	0.136986	0.443548	0.944871	0.312205	Township	0.944871	0.6
1340	-0.121804	1.38382	7	other	0.0526316	0.526316	0.0641026	0.205128	0.595238	0.526316	0.578947	0.435897	0.169811	0.431818	2.86975	0.23521	Nakanjele	1.44769	0.292092
1341	9.63253	7.12018	8	NE	0.594595	0.85	0.017094	0.540698	0.644068	0.702703	0.45	0.452991	0.380952	0.135593	12.9599	0.175	Chibuwe	8.15518	0.175
1342	0.54419	3.30416	2	other	0.459184	0.648649	0.0238095	0.369565	0.549708	0.336735	0.513514	0.466667	0.0727273	0.212291	3.1796	0.222816	Nakanjele	0.592675	0.6
1343	-3.674	-5.81716	3	SW	0.588235	0.6	0.358974	0.378788	0.8	0.823529	0.4	0.564103	0.315789	0.210786	8.71399	0.175	Kalama	2.81559	0.237376
1344	4.45008	0.211085	6	other	0	0	0	0	0	0.777778	0.8	0.681818	0	0	7.51884	0.175	Nakanjele	4.73936	0.175
1345	11.5115	12.6562	16	other	0.636364	0.8125	0	0.441176	0.815789	0.666667	0.8125	0.42029	0	0	17.1936	0.175	Chibuwe	11.6895	0.175
1346	-3.16058	5.14675	2	other	0.480519	0.707692	0.134969	0.503311	1.00301	0.61039	0.538462	0.496933	0.200957	0.492537	2.38259	0.254696	Habbene	0.450373	0.6
1347	-3.41215	4.39405	2	other	0.480519	0.707692	0.134969	0.503311	1	0.61039	0.538462	0.496933	0.0925926	0.443548	1.76097	0.279561	Habbene	0.373768	0.6
1348	-10.2973	-6.79475	3	other	0.1	0	0	0	0	0.5	0	0.705882	0	0	12.3205	0.175	Machechete	5.12801	0.175
1349	9.40799	7.07589	2	NE	0.594595	0.85	0.017094	0.540698	0.644068	0.702703	0.45	0.452991	0.380952	0.135593	12.7335	0.175	Chibuwe	7.92852	0.175
1350	9.09444	7.4471	4	NE	0.594595	0.85	0.017094	0.540698	0.644068	0.702703	0.45	0.452991	0.380952	0.135593	12.5701	0.175	Chibuwe	7.64602	0.175
1351	8.72992	8.69655	5	NE	0.64	0.809524	0	0.385185	0.888889	0.4	0.333333	0.515625	0.2	0.810811	12.7563	0.175	Chibuwe	7.52608	0.175
1352	0.561776	2.90534	2	other	0.459184	0.648649	0.0238095	0.419192	0.549708	0.336735	0.513514	0.466667	0.0727273	0.212291	3.16257	0.223497	Nakanjele	0.22575	0.6
1353	-1.93237	1.44794	2	other	0.548387	0.790698	0.243655	0.465882	0.794393	0.612903	0.581395	0.553299	0.147766	0.28	1.53591	0.288564	Township	1.53591	0.288564
1354	-14.7879	-6.61035	7	other	0	0	0	0	0	0	0	0	0	0	15.4091	0.175	Sompani	8.28845	0.175
1355	-1.39907	1.30191	3	other	0.214286	1	0.266667	0.636364	0.794393	0.642857	0.555556	0.5	0.169811	0.28	1.94452	0.272219	Township	1.94452	0.272219
1356	9.52808	7.87334	2	NE	0.594595	0.85	0.017094	0.540698	0.888889	0.702703	0.45	0.452991	0.380952	0.810811	13.132	0.175	Chibuwe	8.13113	0.175
1357	-0.117185	1.14994	9	other	0.125	0.714286	0	0.21875	0.586207	0.625	0.571429	0.5	0.169811	0.413793	2.9983	0.230068	Nakanjele	1.66486	0.283405
1358	-7.51728	-10.0883	3	SW	0	0.666667	0	0.166667	0.8	0.548387	0.333333	0.72043	0.246914	0.181889	13.8213	0.175	Sompani	3.41347	0.213461
1359	13.3592	12.7895	8	other	0.5	0.861111	0.0576923	0.619048	1	0.538462	0.527778	0.548077	0.23301	0.0925926	18.8095	0.175	Chibuwe	13.3681	0.175
1360	-6.73839	2.39718	6	other	0.5	0.25	0.4	0.547619	0.685714	0.25	0	0.6	0.0755396	0.25	4.1577	0.183692	Jongola A	0.522462	0.6
1361	-2.81278	1.95166	4	other	0.53125	0.685714	0.241245	0.411972	0.789062	0.708333	0.428571	0.505837	0.147766	0.193798	0.904035	0.313839	Township	0.904035	0.6
1362	1.53581	3.00597	6	other	0.553191	0.4	0.112821	0.419192	0.905882	0.553191	0.36	0.384615	0.169231	0.453488	4.13899	0.18444	Nakanjele	1.14206	0.304318
1363	8.91147	8.72306	2	NE	0.64	0.809524	0	0.385185	0.888889	0.4	0.333333	0.515625	0.296296	0.810811	12.9298	0.175	Chibuwe	7.70795	0.175
1364	-6.41738	2.09362	2	other	0.5	0.25	0.4	0.547619	1	0.25	0	0.6	0.0755396	0.0833333	3.88472	0.194611	Jongola A	0.668187	0.6
1365	6.45143	8.9145	7	other	0.0833333	0.0714286	0	0.161765	1	0.416667	0.857143	0.0666667	0.111111	0.444444	10.9048	0.175	Chibuwe	5.45871	0.175
1366	8.03319	6.72488	9	NE	0.722222	0.666667	0	0.344828	1	0.5	0.333333	0.373626	0.521739	0.176471	11.3214	0.175	Chibuwe	6.54248	0.175
1367	-3.87901	-7.23193	4	SW	0.25	0.533333	0.22807	0.375	0.8	0.333333	0.333333	0.263158	0.385965	0.221635	10.1433	0.175	Kalama	4.00847	0.189661
1368	4.89242	9.63096	9	other	0	0	0	0.146552	0.75	0.388889	0.642857	0.394737	0.144737	0.166667	10.1177	0.175	Chibuwe	4.5321	0.175
1369	-3.72067	-7.02283	6	SW	0.25	0.533333	0.22807	0.375	0.8	0.333333	0.333333	0.263158	0.385965	0.163737	9.91677	0.175	Kalama	3.74638	0.200145
1370	-0.753334	2.49429	3	other	0.548387	0.790698	0.243655	0.205128	0.769841	0.612903	0.581395	0.553299	0.196581	0.404762	1.87755	0.274898	Nakanjele	1.20356	0.301858
1371	-10.2063	-11.1522	4	Sompani	0	0	0	0	0.8	0	0.333333	0	0.142857	0.183492	15.9142	0.175	Sompani	1.94246	0.272302
1372	0.445596	2.72316	9	other	0.459184	0.648649	0.0238095	0.369565	0.549708	0.336735	0.513514	0.466667	0.0727273	0.212291	3.04745	0.228102	Nakanjele	0.0166953	0.6
1373	2.09201	3.36698	15	other	0.553191	0.4	0.112821	0.390411	0.905882	0.553191	0.36	0.384615	0.192308	0.453488	4.72183	0.161127	Nakanjele	1.78281	0.278687
1374	-2.17627	-5.45263	5	SW	0.473684	0.558824	0.430233	0	0.8	0.447368	0.5	0.534884	0.25	0.242929	8.29417	0.175	Kalama	1.61032	0.285587
1375	-7.84725	-9.31202	6	SW	0	0.666667	0	0.166667	0.8	0.548387	0.333333	0.72043	0.246914	0.165131	13.2258	0.175	Sompani	3.93959	0.192416
1376	2.0327	7.47462	6	other	0.0384615	0.289474	0.160714	0.207317	0.779412	0.480769	0.368421	0.540179	0.113924	0.169118	6.5594	0.175	Chibuwe	0.998408	0.6
1377	9.4174	9.09074	6	NE	0.85	0.75	0	0.385185	0	0.8	0.5625	0.888889	0.296296	0	13.548	0.175	Chibuwe	8.29731	0.175
1378	9.36109	8.5861	2	NE	0.85	0.75	0	0.385185	0.888889	0.8	0.5625	0.888889	0.296296	0.810811	13.2715	0.175	Chibuwe	8.10756	0.175
1379	13.1233	12.5526	6	other	0.5	0.861111	0.0576923	0.619048	1	0.538462	0.527778	0.548077	0.214286	0.28	18.4841	0.175	Chibuwe	13.05	0.175
1380	-5.33019	-8.15911	16	SW	0.0833333	0.555556	0.272727	0.340659	0.8	0.5	0.666667	1	0	0.166739	11.323	0.175	Machechete	5.16959	0.175
1381	-3.5731	-6.94616	2	SW	0.5	0.333333	0.259259	0.375	0.8	1	0.333333	0	0.385965	0.169767	9.82492	0.175	Kalama	3.59924	0.206031
1382	-9.54199	-4.17704	7	other	0	0	0	0	0	1	0	0	0	0	9.85998	0.175	Machechete	3.0418	0.228328
1383	-2.8746	1.51392	5	other	0.53125	0.685714	0.241245	0.411972	0.789062	0.708333	0.428571	0.505837	0.147766	0.193798	1.34475	0.29621	Township	1.34475	0.29621
1384	-8.37432	-3.6194	11	other	0	0	0	0	0.539326	1	0.666667	0	0.264151	0.179775	8.65384	0.175	Machechete	1.76148	0.279541
1385	-3.24108	3.4287	8	other	0.637931	0.690476	0.152381	0.4	1	0.568966	0.52381	0.44127	0.0925926	0.443548	0.875503	0.31498	Township	0.875503	0.6
1386	-2.36138	2.85104	4	other	0.637931	0.690476	0.152381	0.4	0.728358	0.568966	0.52381	0.44127	0.170051	0.263158	0.240753	0.34037	Township	0.240753	0.6
1387	-2.62785	2.9828	8	other	0.637931	0.690476	0.152381	0.4	0.728358	0.568966	0.52381	0.44127	0.170051	0.263158	0.154434	0.343823	Township	0.154434	0.6
1388	11.9945	7.6908	5	NE	0.744681	0.804878	0.0754717	0.777778	0	0.617021	0.658537	0.72956	0	0	15.3789	0.175	Chibuwe	10.5551	0.175
1389	-2.25977	2.49911	9	other	0.53125	0.685714	0.241245	0.411972	0.769841	0.708333	0.428571	0.505837	0.170051	0.404762	0.475933	0.330963	Township	0.475933	0.6
1390	-3.38213	-5.29344	10	SW	0.473684	0.558824	0.430233	0	0.8	0.447368	0.5	0.534884	0	0.218965	8.16147	0.175	Kalama	2.26114	0.259554
1391	3.10069	8.24103	5	other	0	0	0	0	0.898734	0.642857	0.2	0.531915	0.211765	0.544304	7.85899	0.175	Chibuwe	2.27336	0.259065
1392	11.8177	12.2828	4	other	0.636364	0.8125	0	0.441176	1	0.666667	0.8125	0.42029	0.214286	0.28	17.2381	0.175	Chibuwe	11.7693	0.175
1393	-3.60194	-5.51129	2	SW	0.473684	0.558824	0.358974	0.378788	0.8	0.447368	0.5	0.564103	0.315789	0.22784	8.40165	0.175	Kalama	2.56717	0.247313
1394	11.4271	7.76289	7	NE	0.744681	0.804878	0.0754717	0.777778	0.333333	0.617021	0.658537	0.72956	0.177994	0.270833	14.8657	0.175	Chibuwe	9.99869	0.175
1395	-3.46971	-5.49877	6	SW	0.473684	0.558824	0.430233	0.378788	0.8	0.447368	0.5	0.534884	0.315789	0.159442	8.37451	0.175	Kalama	2.45498	0.251801
1396	-3.20449	4.94021	3	other	0.480519	0.707692	0.134969	0.503311	1.00301	0.61039	0.538462	0.496933	0.200957	0.492537	2.194	0.26224	Habbene	0.242817	0.6
1397	11.2143	7.91986	2	NE	0.744681	0.804878	0.355556	0.214286	0.333333	0.617021	0.658537	0.666667	0.177994	0.270833	14.7187	0.175	Chibuwe	9.80664	0.175
1398	6.95762	5.28524	3	NE	1	1	0	0	0.166667	0.857143	0.666667	0.717391	0.230769	0.166667	9.86534	0.175	Chibuwe	5.63106	0.175
1399	11.4328	7.43878	3	NE	0.744681	0.804878	0.0754717	0.777778	0.649485	0.617021	0.658537	0.72956	0.177994	0.350515	14.7666	0.175	Chibuwe	9.97303	0.175
1400	-3.62497	-6.54586	8	SW	0.473684	0.558824	0.358974	0.378788	0.8	0.447368	0.5	0.564103	0.315789	0.225862	9.43214	0.175	Kalama	3.30827	0.217669
1401	13.2602	12.5493	3	other	0.5	0.861111	0.0576923	0.619048	1	0.538462	0.527778	0.548077	0.23301	0.0925926	18.599	0.175	Chibuwe	13.1707	0.175
1402	13.297	12.5372	4	other	0.5	0.861111	0.0576923	0.619048	1	0.538462	0.527778	0.548077	0.23301	0.0925926	18.6241	0.175	Chibuwe	13.1982	0.175
1403	-4.22453	4.04657	7	other	0.642857	0.909091	0.105263	0.213483	0.759259	0.785714	0.545455	0.421053	0.0925926	0.166667	2.0275	0.2689	Habbene	1.21861	0.301256
1404	-2.24129	2.44351	6	other	0.53125	0.685714	0.241245	0.411972	0.769841	0.708333	0.428571	0.505837	0.170051	0.404762	0.528602	0.328856	Township	0.528602	0.6
1405	-3.17837	3.19407	4	other	0.637931	0.690476	0.152381	0.4	0.728358	0.568966	0.52381	0.44127	0.0645161	0.263158	0.681683	0.322733	Township	0.681683	0.6
1406	8.29575	3.94464	8	other	0	0	0	0	0	1	0.333333	0.3	1	0	10.9492	0.175	Chibuwe	7.3172	0.175
1407	2.2757	7.54995	8	other	0.0384615	0.289474	0.160714	0.207317	0.779412	0.480769	0.368421	0.540179	0.113924	0.169118	6.78534	0.175	Chibuwe	1.20483	0.301807
1408	-2.29903	2.47131	2	other	0.53125	0.685714	0.241245	0.411972	0.728358	0.708333	0.428571	0.505837	0.170051	0.263158	0.469532	0.331219	Township	0.469532	0.6
1409	-2.60618	2.09621	2	other	0.53125	0.685714	0.241245	0.411972	0.789062	0.708333	0.428571	0.505837	0.170051	0.193798	0.734458	0.320622	Township	0.734458	0.6
1410	-0.464482	2.5788	7	other	0.0526316	0.526316	0.243655	0.205128	0.549708	0.526316	0.578947	0.553299	0.196581	0.212291	2.15069	0.263972	Nakanjele	0.904493	0.6
1411	0.755409	3.45242	5	other	0.459184	0.648649	0.0238095	0.419192	1	0.336735	0.513514	0.466667	0.162162	0.428571	3.4124	0.213504	Nakanjele	0.799291	0.6
1412	-1.5618	1.42978	6	other	0.548387	0.790698	0.243655	0.465882	0.794393	0.612903	0.581395	0.553299	0.169811	0.28	1.74416	0.280234	Township	1.74416	0.280234
1413	-5.18061	-8.09481	6	SW	0	1	0.272727	0.340659	0.8	0.5	0.333333	1	0	0.195496	11.2253	0.175	Machechete	5.14872	0.175
1414	-9.79211	-13.2122	7	Sompani	0	0	0	0	0.8	0.333333	0.6	0	0	0.212822	17.5782	0.175	Sompani	0.472169	0.6
1415	-3.1551	-6.59868	7	SW	0.473684	0.558824	0.259259	0	0.8	0.447368	0.5	0	0.385965	0.221408	9.44555	0.175	Kalama	3.08069	0.226772
1416	-1.68056	2.59873	4	other	0.548387	0.790698	0.243655	0.465882	0.769841	0.612903	0.581395	0.553299	0.170051	0.404762	0.949156	0.312034	Township	0.949156	0.6
1417	-12.5799	-11.2996	4	Sompani	0	0	0	0	0.8	0.230769	0.5	0.0666667	0	0.230435	17.2938	0.175	Sompani	3.55495	0.207802
1418	-2.35303	2.52598	2	other	0.53125	0.685714	0.241245	0.411972	0.728358	0.708333	0.428571	0.505837	0.170051	0.263158	0.392995	0.33428	Township	0.392995	0.6
1419	13.3359	12.2876	8	other	0.5	0.861111	0.0576923	0.619048	1	0.538462	0.527778	0.548077	0.23301	0.0925926	18.5285	0.175	Chibuwe	13.1235	0.175
1420	-8.04994	2.36122	6	other	0.25	0.157895	0.0537634	0	0.558559	0.285714	0.157895	0.548387	0.0740741	0.108108	5.46617	0.175	Jongola B	1.60033	0.285987
1421	7.29578	5.8053	12	NE	0.636364	0.75	0	0.59375	1	0.545455	0.5	0.717391	0.521739	0	10.3308	0.175	Chibuwe	5.86383	0.175
1422	1.48962	7.19283	7	other	0.0384615	0.289474	0.160714	0.515464	0.779412	0.480769	0.368421	0.540179	0.113924	0.169118	5.97936	0.175	Chibuwe	0.555975	0.6
1423	-4.06589	-7.34702	18	SW	0.25	0.533333	0.22807	0.375	0.8	0.333333	0.333333	0.263158	0.385965	0.231155	10.2824	0.175	Kalama	4.2115	0.18154
1424	1.80743	3.62236	3	other	0.553191	0.4	0.112821	0.419192	0.466258	0.553191	0.36	0.384615	0.192308	0.115152	4.47739	0.170904	Nakanjele	1.64556	0.284178
1425	5.21449	0.186066	6	other	0	0	0	0	0	0.777778	0.8	0.681818	0	0	8.24726	0.175	Nakanjele	5.41411	0.175
1426	0.5751	2.82027	8	other	0.459184	0.648649	0.0238095	0.419192	0.549708	0.336735	0.513514	0.466667	0.0727273	0.212291	3.17502	0.222999	Nakanjele	0.175664	0.6
1427	7.04829	11.9997	2	other	0.5	0.5	0	1	0	0	0.75	0	0	0	13.3094	0.175	Chibuwe	7.72341	0.175
1428	-6.14399	3.36309	2	other	0.5625	0.75	0.643275	0.176471	0.685714	0.75	0.571429	0.602339	0	0.25	3.58081	0.206768	Jongola A	0.64166	0.6
1429	10.1013	12.5595	14	other	0.6875	0.793103	0	0.4	0.375	0.625	0.551724	0.76	0.2	0	15.9979	0.175	Chibuwe	10.4508	0.175
1430	8.56417	4.64387	8	other	0	0	0	0	0	0.923077	0.454545	0.866667	0.6	0	11.3072	0.175	Chibuwe	7.34782	0.175
1431	14.7933	13.1254	6	other	0.125	0.333333	0	0.944444	0	0.5	0.166667	0.354839	0	0	20.2095	0.175	Chibuwe	14.8002	0.175
1432	-3.0462	4.46077	10	other	0.480519	0.707692	0.134969	0.503311	1	0.61039	0.538462	0.496933	0.0925926	0.443548	1.68967	0.282413	Habbene	0.279149	0.6
1433	3.41459	5.19632	7	other	0	0	0	0	0	0	0	0	0	0	6.46209	0.175	Chibuwe	2.40394	0.253842
1434	-1.53782	0.335438	12	other	0.214286	1	0.266667	0.636364	0	0.642857	0.555556	0.5	0	0	2.71221	0.241512	Township	2.71221	0.241512
1435	-0.986404	4.95151	8	other	0.836066	0.69697	0.193416	0.576271	0.864	0.721311	0.333333	0.530864	0.180818	0.221344	2.66534	0.243387	Habbene	2.22134	0.261146
1436	11.3195	7.75733	5	NE	0.744681	0.804878	0.0754717	0.777778	0.649485	0.617021	0.658537	0.72956	0.177994	0.350515	14.7623	0.175	Chibuwe	9.89112	0.175
1437	-2.29245	5.13702	14	other	0.480519	0.707692	0.134969	0.503311	1.00301	0.61039	0.538462	0.496933	0.0222222	0.492537	2.32695	0.256922	Habbene	1.00263	0.309895
1438	-6.27776	2.1771	3	other	0.5	0.25	0.4	0.547619	1	0.25	0	0.6	0.0755396	0.0833333	3.73229	0.200709	Jongola A	0.588413	0.6
1439	1.67721	7.22433	3	other	0.0384615	0.289474	0.160714	0.515464	0.779412	0.480769	0.368421	0.540179	0.113924	0.169118	6.13168	0.175	Chibuwe	0.616742	0.6
1440	2.15472	7.34998	6	other	0.0384615	0.289474	0.160714	0.207317	0.779412	0.480769	0.368421	0.540179	0.113924	0.169118	6.55962	0.175	Chibuwe	0.975149	0.6
1441	-2.07235	4.30991	4	other	0.480519	0.707692	0.134969	0.576271	0.952569	0.61039	0.538462	0.496933	0.136986	0.390625	1.57094	0.287162	Habbene	1.18636	0.302546
1442	-3.03874	3.19352	2	other	0.637931	0.690476	0.152381	0.4	0.728358	0.568966	0.52381	0.44127	0.170051	0.263158	0.56814	0.327274	Township	0.56814	0.6
1443	-8.60029	-3.89534	10	other	0	0	0	0	0	1	0.666667	0	0.264151	0	9.01006	0.175	Machechete	2.06125	0.26755
1444	11.2859	5.85367	3	other	0	0	0	0	0	0.333333	0.375	0	0	0	14.2071	0.175	Chibuwe	9.82472	0.175
1445	-3.1368	5.20874	3	other	0.480519	0.707692	0.134969	0.503311	1.00301	0.61039	0.538462	0.496933	0.200957	0.492537	2.43757	0.252497	Habbene	0.514315	0.6
1446	-3.90352	-6.3989	7	SW	0.588235	0.6	0.358974	0.378788	0.8	0.823529	0.4	0.564103	0.315789	0.21841	9.32083	0.175	Kalama	3.38263	0.214695
1447	10.4936	7.10898	6	NE	0.594595	0.85	0.017094	0.541436	0.649485	0.702703	0.45	0.452991	0.177994	0.350515	13.7716	0.175	Chibuwe	9.01405	0.175
1448	-1.98175	2.20685	5	other	0.548387	0.790698	0.243655	0.465882	0.794393	0.612903	0.581395	0.553299	0.170051	0.28	0.879034	0.314839	Township	0.879034	0.6
1449	-2.13293	2.2643	3	other	0.53125	0.685714	0.241245	0.411972	0.794393	0.708333	0.428571	0.505837	0.170051	0.28	0.734841	0.320606	Township	0.734841	0.6
1450	-1.63641	1.62252	5	other	0.548387	0.790698	0.243655	0.465882	0.794393	0.612903	0.581395	0.553299	0.147766	0.28	1.54591	0.288164	Township	1.54591	0.288164
1451	-1.57424	1.2034	2	other	0.214286	1	0.266667	0.636364	0	0.642857	0.555556	0.5	0.147766	0	1.92403	0.273039	Township	1.92403	0.273039
1452	10.4581	7.71063	2	NE	0.594595	0.85	0.017094	0.541436	0.649485	0.702703	0.45	0.452991	0.177994	0.350515	13.9371	0.175	Chibuwe	9.03033	0.175
1453	-8.09933	2.28506	3	other	0.25	0.157895	0.0537634	0	1	0.285714	0.157895	0.548387	0.0740741	0.285714	5.52234	0.175	Jongola B	1.69057	0.282377
1454	-7.91813	1.87271	3	other	0.25	0.157895	0.0537634	0	1	0.285714	0.157895	0.548387	0	0.285714	5.39981	0.175	Jongola A	1.7906	0.278376
1455	-0.00278118	2.96446	2	other	0.459184	0.648649	0.0238095	0.369565	0.549708	0.336735	0.513514	0.466667	0.0727273	0.212291	2.60084	0.245966	Nakanjele	0.494545	0.6
1456	-10.2604	-10.9364	8	Sompani	0	0	0	0	0.8	0	0.333333	0	0.142857	0.239019	15.7512	0.175	Sompani	2.1619	0.263524
1457	-2.25177	2.51949	2	other	0.53125	0.685714	0.241245	0.411972	0.769841	0.708333	0.428571	0.505837	0.170051	0.404762	0.467899	0.331284	Township	0.467899	0.6
1458	-5.99743	3.03451	6	other	0.5625	0.75	0.643275	0.289941	0.685714	0.75	0.571429	0.602339	0.159091	0.25	3.4006	0.213976	Jongola A	0.456361	0.6
1459	-1.04787	4.59569	5	other	0.836066	0.69697	0.193416	0.576271	0.864	0.721311	0.333333	0.530864	0.180818	0.221344	2.35089	0.255964	Habbene	2.14774	0.26409
1460	2.36434	4.09698	5	other	0.5	0.2	0	0	0.466258	0.5	0.6	0.368421	0.192308	0.115152	5.12255	0.175	Nakanjele	2.37298	0.255081
1461	11.0986	8.26167	2	NE	0.545455	0	0.355556	0.214286	0.333333	0.545455	0	0.666667	0	0.270833	14.7329	0.175	Chibuwe	9.74323	0.175
1462	7.19755	5.75248	6	NE	0.636364	0.75	0	0	1	0.545455	0.5	0.717391	0.230769	0	10.2215	0.175	Chibuwe	5.77447	0.175
1463	-2.14963	2.66497	4	other	0.637931	0.690476	0.152381	0.4	0.769841	0.568966	0.52381	0.44127	0.170051	0.404762	0.480977	0.330761	Township	0.480977	0.6
1464	-2.30791	2.55989	6	other	0.53125	0.685714	0.241245	0.411972	0.728358	0.708333	0.428571	0.505837	0.170051	0.263158	0.399192	0.334032	Township	0.399192	0.6
1465	1.35923	6.60776	19	other	0	0	0.160714	0.515464	0.5	0.461538	0.5	0.540179	0.257576	0.0588235	5.47185	0.175	Chibuwe	0.133389	0.6
1466	11.6991	4.97152	12	other	0	0	0	0	0	0	1	0	1	0	14.454	0.175	Chibuwe	10.3413	0.175
1467	8.79768	7.56263	3	NE	0.722222	0.666667	0	0.540698	0.644068	0.5	0.333333	0.373626	0.380952	0.135593	12.3385	0.175	Chibuwe	7.36472	0.175
1468	-2.38057	2.82917	9	other	0.637931	0.690476	0.152381	0.4	0.728358	0.568966	0.52381	0.44127	0.170051	0.263158	0.220716	0.341171	Township	0.220716	0.6
1469	12.1483	7.5657	4	NE	0.833333	0.8	0.0754717	0.777778	0	0.666667	1	0.72956	0	0	15.4862	0.175	Chibuwe	10.6965	0.175
1470	4.79553	9.60992	8	other	0	0	0	0.146552	0.75	0.388889	0.642857	0.394737	0.144737	0.166667	10.0319	0.175	Chibuwe	4.44574	0.175
1471	-10.4544	-11.1751	12	Sompani	0	0	0	0	0.8	0	0.333333	0	0	0.164459	16.054	0.175	Sompani	2.03597	0.268561
1472	11.1445	7.23657	2	NE	0.744681	0.804878	0.0754717	0.541436	0.649485	0.617021	0.658537	0.72956	0.177994	0.350515	14.43	0.175	Chibuwe	9.67101	0.175
1473	-2.2587	2.503	6	other	0.53125	0.685714	0.241245	0.411972	0.769841	0.708333	0.428571	0.505837	0.170051	0.404762	0.473999	0.33104	Township	0.473999	0.6
1474	11.2489	7.97045	3	NE	0.545455	0	0.355556	1	0.333333	0.545455	0	0.666667	0.177994	0.270833	14.7688	0.175	Chibuwe	9.84771	0.175
1475	-1.92432	-4.77662	3	SW	0.571429	0.5	0.64	0.12	0.8	0.428571	0.5	0.2	0	0.204453	7.6373	0.175	Kalama	0.89025	0.6
1476	0.241659	2.9576	3	other	0.459184	0.648649	0.0238095	0.369565	0.549708	0.336735	0.513514	0.466667	0.0727273	0.212291	2.84456	0.236218	Nakanjele	0.300267	0.6
1477	10.4922	7.13353	17	NE	0.594595	0.85	0.017094	0.541436	0.649485	0.702703	0.45	0.452991	0.177994	0.350515	13.7779	0.175	Chibuwe	9.01394	0.175
1478	-3.45719	-7.06207	7	SW	0.5	0.333333	0.259259	0.375	0.8	1	0.333333	0	0.385965	0.167132	9.92962	0.175	Kalama	3.63351	0.204659
1479	-10.2956	-13.1814	5	Sompani	0	0.0666667	0	0	0.8	0.411765	0.533333	0	0	0.187074	17.762	0.175	Sompani	0.915129	0.6
1480	-1.94221	2.41697	4	other	0.548387	0.790698	0.243655	0.465882	0.769841	0.612903	0.581395	0.553299	0.170051	0.404762	0.777965	0.318881	Township	0.777965	0.6
1481	-6.59609	-3.51876	18	other	0	0	0	0	0	0.733333	1	0.5	0	0	7.50022	0.175	Machechete	0.360505	0.6
1482	11.827	12.3604	12	other	0.636364	0.8125	0	0.441176	1	0.666667	0.8125	0.42029	0.214286	0.28	17.2885	0.175	Chibuwe	11.8149	0.175
1483	-1.73678	2.50578	9	other	0.548387	0.790698	0.243655	0.465882	0.769841	0.612903	0.581395	0.553299	0.170051	0.404762	0.92324	0.31307	Township	0.92324	0.6
1484	12.5367	12.513	2	other	0.5	0.861111	0.0576923	0.441176	1	0.538462	0.527778	0.548077	0.214286	0.28	17.9666	0.175	Chibuwe	12.5113	0.175
1485	-9.86992	1.14494	4	other	0.166667	0	0	0	1	0.666667	0.4	1	0	0.611111	7.45789	0.175	Jongola B	3.74814	0.200075
1486	-4.26023	3.97726	3	other	0.642857	0.909091	0.105263	0.213483	0.759259	0.785714	0.545455	0.421053	0.0925926	0.166667	2.01596	0.269362	Habbene	1.28641	0.298543
1487	9.44458	7.29754	8	NE	0.594595	0.85	0.017094	0.540698	0.644068	0.702703	0.45	0.452991	0.380952	0.135593	12.8434	0.175	Chibuwe	7.98038	0.175
1488	-10.5979	1.66885	3	other	0	0	0	0	1	0	0	0	0	0.142857	8.0766	0.175	Jongola B	4.04989	0.188004
1489	-2.32923	1.26151	3	other	0.4	1	0.1875	0.733333	0.789062	0.6	1	0.3125	0.147766	0.193798	1.59255	0.286298	Township	1.59255	0.286298
1490	15.0994	9.35779	4	NE	0	0.333333	0	0	0	0	0.666667	0	0	0	18.8607	0.175	Chibuwe	13.8763	0.175
1491	-2.6362	4.33679	8	other	0.480519	0.707692	0.134969	0.503311	1	0.61039	0.538462	0.496933	0.136986	0.443548	1.50654	0.289739	Habbene	0.664157	0.6
1492	-0.388449	2.86012	3	other	0.459184	0.648649	0.0238095	0.369565	0.549708	0.336735	0.513514	0.466667	0.196581	0.212291	2.2121	0.261516	Nakanjele	0.828426	0.6
1493	-2.30809	4.46485	2	other	0.480519	0.707692	0.134969	0.503311	1	0.61039	0.538462	0.496933	0.136986	0.443548	1.66028	0.283589	Habbene	0.915659	0.6
1494	8.32613	3.96336	12	other	0	0	0	0	0	1	0.333333	0.866667	1	0	10.9813	0.175	Chibuwe	7.33861	0.175
1495	-1.077	4.93854	2	other	0.836066	0.69697	0.193416	0.576271	0.864	0.721311	0.333333	0.530864	0.180818	0.221344	2.60096	0.245962	Habbene	2.12988	0.264805
1496	-2.08123	1.89939	4	other	0.53125	0.685714	0.241245	0.465882	0.794393	0.708333	0.428571	0.505837	0.147766	0.28	1.06655	0.307338	Township	1.06655	0.307338
1497	1.23488	6.41002	4	other	0	0	0.0754717	0.192308	0.5	0.461538	0.5	0.396226	0.257576	0.0588235	5.24571	0.175	Chibuwe	0.340912	0.6
1498	10.3362	11.5409	14	other	0.666667	0.352941	0	0.766234	0.736264	0.533333	0.235294	0.208333	0.225806	0.120879	15.5937	0.175	Chibuwe	10.1137	0.175
1499	-0.694	5.0981	3	other	0.836066	0.69697	0.193416	0.607143	1	0.721311	0.333333	0.530864	0.180818	0.288889	2.9625	0.2315	Habbene	2.53097	0.248761
1500	8.76011	7.00083	2	NE	0.722222	0.666667	0	0.540698	0.644068	0.5	0.333333	0.373626	0.521739	0.135593	12.0987	0.175	Chibuwe	7.27776	0.175
1501	1.08334	6.74694	4	other	0	0	0	0.515464	0.779412	1	1	0.65625	0.257576	0.169118	5.37628	0.175	Chibuwe	0.420642	0.6
1502	1.22084	2.83529	13	other	0.553191	0.4	0.112821	0.419192	0.905882	0.553191	0.36	0.384615	0.0727273	0.453488	3.82045	0.197182	Nakanjele	0.799527	0.6
1503	-6.41489	-9.60483	4	SW	0	0.5	0	0.648148	0.8	0.363636	0.3	0.538462	0	0.211445	13.0062	0.175	Sompani	4.47423	0.175
1504	11.0713	8.26364	5	NE	0.545455	0	0.355556	0.214286	0.333333	0.545455	0	0.666667	0	0.270833	14.7083	0.175	Chibuwe	9.71661	0.175
1505	-2.80196	3.32661	4	other	0.637931	0.690476	0.152381	0.4	0.728358	0.568966	0.52381	0.44127	0.136986	0.263158	0.53495	0.328602	Township	0.53495	0.6
1506	-5.59275	3.47336	10	other	0.5625	0.75	0.643275	0.289941	0.625	0.75	0.571429	0.602339	0.220339	0	3.05832	0.227667	Jongola A	1.04904	0.308038
1507	-9.98557	-10.9121	6	Sompani	0	0	0	0	0.8	0	0.333333	0	0.142857	0.239261	15.5982	0.175	Sompani	2.09359	0.266257
1508	11.1375	7.70599	4	NE	0.744681	0.804878	0.0754717	0.541436	0.649485	0.617021	0.658537	0.72956	0.177994	0.350515	14.5738	0.175	Chibuwe	9.70465	0.175
1509	1.83247	7.22007	5	other	0.0384615	0.289474	0.160714	0.515464	0.779412	0.480769	0.368421	0.540179	0.113924	0.169118	6.23793	0.175	Chibuwe	0.676572	0.6
1510	7.89818	8.25622	3	NE	0.64	0.809524	0	0.333333	0	0.4	0.333333	0.515625	1	0	11.8154	0.175	Chibuwe	6.60862	0.175
1511	-2.76197	1.44553	2	other	0.53125	0.685714	0.241245	0.411972	0.789062	0.708333	0.428571	0.505837	0.147766	0.193798	1.39439	0.294224	Township	1.39439	0.294224
1512	5.36355	9.94841	5	other	0	0	0	0.146552	1	0.388889	0.642857	0.394737	0.144737	0	10.6801	0.175	Chibuwe	5.09596	0.175
1513	15.0772	9.36039	7	NE	0	0.333333	0	0	0	0	0.666667	0	0	0	18.8408	0.175	Chibuwe	13.855	0.175
1514	7.94472	6.85887	5	NE	0.722222	0.666667	0	0.344828	1	0.5	0.333333	0.373626	0.521739	0.176471	11.2856	0.175	Chibuwe	6.45728	0.175
1515	-0.913924	4.35347	10	other	0.836066	0.69697	0.193416	0.576271	0.952569	0.721311	0.333333	0.530864	0	0.390625	2.27245	0.259102	Nakanjele	2.11204	0.265518
1516	9.21684	8.68636	8	NE	0.85	0.75	0	0.385185	0.888889	0.8	0.5625	0.888889	0.296296	0.810811	13.1859	0.175	Chibuwe	7.99279	0.175
1517	-2.38581	2.87487	2	other	0.637931	0.690476	0.152381	0.4	0.728358	0.568966	0.52381	0.44127	0.170051	0.263158	0.219963	0.341201	Township	0.219963	0.6
1518	-1.18288	2.91405	2	other	0.5	0.777778	0.406977	0.241379	0.769841	0.6875	0.555556	0.72093	0.196581	0.404762	1.42029	0.293188	Township	1.42029	0.293188
1519	1.03591	6.61443	7	other	0	0	0	0.515464	0.5	1	1	0.65625	0.257576	0.0588235	5.24756	0.175	Chibuwe	0.453953	0.6
1520	-9.28795	-11.5507	4	Sompani	0.2	0	0	0	0.8	0	0	1	0	0.206061	15.8576	0.175	Sompani	1.38192	0.294723
1521	0.54792	3.03914	5	other	0.459184	0.648649	0.0238095	0.369565	0.549708	0.336735	0.513514	0.466667	0.0727273	0.212291	3.15475	0.22381	Nakanjele	0.33798	0.6
1522	11.2525	7.61389	9	NE	0.744681	0.804878	0.0754717	0.777778	0.649485	0.617021	0.658537	0.72956	0.177994	0.350515	14.6517	0.175	Chibuwe	9.80925	0.175
1523	7.88201	8.16819	2	NE	0.64	0.809524	0	0.333333	0	0.4	0.333333	0.515625	1	0	11.7608	0.175	Chibuwe	6.57187	0.175
1524	-3.44253	-5.78918	16	SW	0.473684	0.558824	0.430233	0.378788	0.8	0.447368	0.5	0.534884	0.315789	0.175718	8.66072	0.175	Kalama	2.62593	0.244963
1525	-3.39119	-5.39388	9	SW	0.473684	0.558824	0.430233	0	0.8	0.447368	0.5	0.534884	0.315789	0.218675	8.26232	0.175	Kalama	2.32851	0.256859
1526	-2.0648	2.14019	2	other	0.53125	0.685714	0.241245	0.465882	0.794393	0.708333	0.428571	0.505837	0.170051	0.28	0.874286	0.315029	Township	0.874286	0.6
1527	-2.38874	2.49114	3	other	0.53125	0.685714	0.241245	0.411972	0.728358	0.708333	0.428571	0.505837	0.170051	0.263158	0.400555	0.333978	Township	0.400555	0.6
1528	0.451636	2.85586	12	other	0.459184	0.648649	0.0238095	0.369565	0.549708	0.336735	0.513514	0.466667	0.0727273	0.212291	3.0517	0.227932	Nakanjele	0.134991	0.6
1529	10.2172	11.9505	10	other	0.6875	0.793103	0	0.4	0.736264	0.625	0.551724	0.76	0	0.120879	15.7291	0.175	Chibuwe	10.2168	0.175
1530	-2.07516	2.1438	5	other	0.53125	0.685714	0.241245	0.465882	0.794393	0.708333	0.428571	0.505837	0.170051	0.28	0.865102	0.315396	Township	0.865102	0.6
1531	1.64435	7.03401	2	other	0.0384615	0.289474	0.160714	0.515464	0.779412	0.480769	0.368421	0.540179	0.113924	0.169118	5.97337	0.175	Chibuwe	0.426277	0.6
1532	4.75208	0.716651	2	other	0	0	0	0	0	0.777778	0.8	0.681818	0	0	7.64766	0.175	Nakanjele	4.76395	0.175
1533	-5.72847	0.734072	3	other	0	0	0	0	0	0	0	0.375	0	0	3.76355	0.199458	Jongola A	2.12202	0.265119
1534	-5.99721	-8.57553	4	SW	0.0833333	0.555556	0.272727	0.340659	0.8	0.5	0.666667	1	0	0.171613	11.9002	0.175	Machechete	5.45115	0.175
1535	1.2585	7.31959	3	other	0.0384615	0.289474	0.160714	0.515464	0.779412	0.480769	0.368421	0.540179	0.380952	0.169118	5.91934	0.175	Chibuwe	0.720718	0.6
1536	-12.9027	-11.1339	20	Sompani	0	0	0	0	0.8	0.230769	0.5	0.0666667	0	0.161034	17.3482	0.175	Sompani	3.91745	0.193302
1537	4.55009	0.386217	3	other	0	0	0	0	0	0.777778	0.8	0.681818	0	0	7.55417	0.175	Nakanjele	4.73561	0.175
1538	1.61646	6.9558	10	other	0.0384615	0.289474	0.160714	0.515464	0.779412	0.480769	0.368421	0.540179	0.2	0.169118	5.89863	0.175	Chibuwe	0.343292	0.6
1539	6.58414	5.23858	8	NE	1	1	0	0.411765	0.166667	0.857143	0.666667	1	0.230769	0.166667	9.49225	0.175	Chibuwe	5.28153	0.175
1540	-3.28265	5.14758	18	other	0.480519	0.707692	0.134969	0.503311	1.00301	0.61039	0.538462	0.496933	0.200957	0.492537	2.41494	0.253403	Habbene	0.458612	0.6
1541	-1.16121	4.87219	3	other	0.836066	0.69697	0.193416	0.576271	0.864	0.721311	0.333333	0.530864	0.180818	0.221344	2.49805	0.250078	Habbene	2.03952	0.268419
1542	5.51702	9.68582	8	other	0	0	0	0.146552	1	0.388889	0.642857	0.394737	0.144737	0.444444	10.6236	0.175	Chibuwe	5.0508	0.175
1543	-2.81384	3.74986	6	other	0.637931	0.690476	0.152381	0.4	1	0.568966	0.52381	0.44127	0.136986	0.443548	0.943425	0.312263	Township	0.943425	0.6
1544	15.3085	9.36389	6	NE	0	0	0	0	0	0	0	0	0	0	19.0591	0.175	Chibuwe	14.0826	0.175
1545	8.80595	4.82697	10	other	0	0	0	0	0	0.923077	0.454545	0.866667	1	0	11.576	0.175	Chibuwe	7.5347	0.175
1546	-9.13394	-11.2946	12	Sompani	0.2	0	0	0	0.8	0	0	1	0.142857	0.225186	15.5605	0.175	Sompani	1.65621	0.283752
1547	-2.29618	1.23686	5	other	0.4	1	0.1875	0.733333	0.789062	0.6	1	0.3125	0.147766	0.193798	1.62272	0.285091	Township	1.62272	0.285091
1548	1.99999	3.26542	5	other	0.553191	0.4	0.112821	0.390411	0.905882	0.553191	0.36	0.384615	0.169231	0.453488	4.61978	0.165209	Nakanjele	1.66149	0.283541
1549	-5.88782	1.00242	7	other	0	0	0	0	0	0	0	0.375	0	0	3.75928	0.199629	Jongola A	1.8198	0.277208
1550	-6.89471	1.45962	7	other	0.25	0.157895	0.0537634	0.547619	1	0.285714	0.157895	0.548387	0.0826446	0.0833333	4.5049	0.169804	Jongola A	1.40478	0.293809
1551	2.18581	3.1596	15	other	0.553191	0.4	0.112821	0.390411	0.905882	0.553191	0.36	0.384615	0.169231	0.453488	4.7963	0.158148	Nakanjele	1.80962	0.277615
1552	-2.25906	2.72891	2	other	0.637931	0.690476	0.152381	0.4	0.769841	0.568966	0.52381	0.44127	0.170051	0.404762	0.35697	0.335721	Township	0.35697	0.6
1553	11.1047	7.61648	6	NE	0.744681	0.804878	0.0754717	0.541436	0.649485	0.617021	0.658537	0.72956	0.177994	0.350515	14.513	0.175	Chibuwe	9.66249	0.175
1554	-7.7046	2.67998	2	other	0.0833333	0.4	0.387097	0	0.558559	0.583333	0.3	0.483871	0.0740741	0.108108	5.10306	0.175	Jongola B	1.13694	0.304522
1555	-2.37808	2.90033	2	other	0.637931	0.690476	0.152381	0.4	0.728358	0.568966	0.52381	0.44127	0.170051	0.263158	0.233822	0.340647	Township	0.233822	0.6
1556	-1.39108	1.85325	8	other	0.548387	0.790698	0.243655	0.465882	0.794393	0.612903	0.581395	0.553299	0.169811	0.28	1.55522	0.287791	Township	1.55522	0.287791
1557	-2.21642	-5.31512	14	SW	0.473684	0.558824	0.430233	0	0.8	0.447368	0.5	0.534884	0	0.162849	8.15485	0.175	Kalama	1.50211	0.289915
1558	13.3642	12.7598	4	other	0.5	0.861111	0.0576923	0.619048	1	0.538462	0.527778	0.548077	0.23301	0.0925926	18.7981	0.175	Chibuwe	13.3588	0.175
1559	-2.15975	2.65904	3	other	0.637931	0.690476	0.152381	0.4	0.769841	0.568966	0.52381	0.44127	0.170051	0.404762	0.473604	0.331056	Township	0.473604	0.6
1560	-4.08152	-7.32978	2	SW	0.25	0.533333	0.22807	0.375	0.8	0.333333	0.333333	0.263158	0.385965	0.22689	10.2675	0.175	Kalama	4.20708	0.181717
1561	-8.68523	-10.3761	6	SW	0	0	0	0.166667	0.8	0.538462	0.7	0.153846	0	0.236067	14.5388	0.175	Sompani	2.65288	0.243885
1562	-1.35786	5.25971	7	other	0.836066	0.69697	0.193416	0.576271	0.864	0.721311	0.333333	0.530864	0.180818	0.221344	2.72862	0.240855	Habbene	1.91961	0.273215
1563	-2.30652	2.82396	6	other	0.637931	0.690476	0.152381	0.4	0.728358	0.568966	0.52381	0.44127	0.170051	0.263158	0.294799	0.338208	Township	0.294799	0.6
1564	14.6785	13.1543	2	other	0.125	0.333333	0	0.944444	1	0.5	0.166667	0.354839	0	0.0925926	20.1256	0.175	Chibuwe	14.7099	0.175
1565	-8.86178	-10.6495	4	SW	0.2	0	0	0	0.8	0	0	1	0	0.231794	14.8609	0.175	Sompani	2.34347	0.256261
1566	10.2927	11.2259	9	other	0.666667	0.352941	0	0.766234	0.736264	0.533333	0.235294	0.208333	0.225806	0.120879	15.3833	0.175	Chibuwe	9.92613	0.175
1567	-3.40274	-5.53454	4	SW	0.473684	0.558824	0.430233	0	0.8	0.447368	0.5	0.534884	0.315789	0.220088	8.40344	0.175	Kalama	2.42589	0.252964
1568	-7.51525	-10.0803	4	SW	0	0.666667	0	0.166667	0.8	0.548387	0.333333	0.72043	0.246914	0.170289	13.8131	0.175	Sompani	3.4213	0.213148
1569	1.1528	7.22378	3	other	0.0384615	0.289474	0.160714	0.515464	0.779412	0.480769	0.368421	0.540179	0.380952	0.169118	5.77782	0.175	Chibuwe	0.676567	0.6
1570	-1.92046	1.3449	6	other	0.548387	0.790698	0.243655	0.465882	0.794393	0.612903	0.581395	0.553299	0.147766	0.28	1.63421	0.284632	Township	1.63421	0.284632
1571	-7.19668	-3.65128	2	other	0	0	0	0	0.539326	0.4	0.6	0.647059	0	0.179775	7.94394	0.175	Machechete	0.715157	0.6
1572	-1.79007	-4.67148	2	SW	0.571429	0.5	0.64	0.12	0.8	0.428571	0.5	0.2	0	0.235705	7.54582	0.175	Kalama	0.742237	0.6
1573	11.4594	12.6451	8	other	0.636364	0.8125	0	0.441176	0.815789	0.666667	0.8125	0.42029	0	0	17.1446	0.175	Chibuwe	11.6392	0.175
1574	-2.29432	2.46023	2	other	0.53125	0.685714	0.241245	0.411972	0.728358	0.708333	0.428571	0.505837	0.170051	0.263158	0.481045	0.330758	Township	0.481045	0.6
1575	-10.5196	1.5975	4	other	0	0	0	0	1	0	0	0	0	0.142857	8.00978	0.175	Jongola B	4.01633	0.189347
1576	9.27813	3.97114	7	other	0	0	0	0	0	0.5	0	1	0	0	11.9289	0.175	Chibuwe	8.22966	0.175
1577	8.74466	8.69859	5	NE	0.64	0.809524	0	0.385185	0.888889	0.4	0.333333	0.515625	0.2	0.810811	12.7703	0.175	Chibuwe	7.54081	0.175
1578	6.42416	8.91321	2	other	0.0833333	0.0714286	0	0.161765	1	0.416667	0.857143	0.0666667	0.111111	0.444444	10.8814	0.175	Chibuwe	5.43341	0.175
1579	-6.46837	-9.66154	3	SW	0	0.5	0	0.648148	0.8	0.363636	0.3	0.538462	0	0.163784	13.0762	0.175	Sompani	4.39634	0.175
1580	8.06392	8.59222	2	NE	0.64	0.809524	0	0.333333	0	0.4	0.333333	0.515625	0.2	0	12.119	0.175	Chibuwe	6.85758	0.175
1581	0.797156	6.6426	8	other	0	0	0	0.515464	0	1	1	0.65625	0.257576	0.6	5.10611	0.175	Chibuwe	0.69211	0.6
1582	2.01563	3.54008	7	other	0.553191	0.4	0.112821	0.390411	0.466258	0.553191	0.36	0.384615	0.192308	0.115152	4.66915	0.163234	Nakanjele	1.78421	0.278632
1583	-1.65617	4.80762	2	other	0.836066	0.69697	0.193416	0.576271	0.864	0.721311	0.333333	0.530864	0.0222222	0.221344	2.19114	0.262355	Habbene	1.54119	0.288352
1584	4.38257	-0.435513	10	other	0	0	0	0	0	0	1	0	0	0	7.70653	0.175	Nakanjele	5.0586	0.175
1585	-7.64509	-9.96844	6	SW	0	0.666667	0	0.166667	0.8	0.548387	0.333333	0.72043	0.246914	0.172201	13.7556	0.175	Sompani	3.4466	0.212136
1586	6.86073	11.8106	6	other	0.875	0.75	0	0.372881	0.2	0.3125	0.416667	0.68	0.363636	0.166667	13.0432	0.175	Chibuwe	7.45711	0.175
1587	-2.23507	1.86807	4	other	0.53125	0.685714	0.241245	0.411972	0.794393	0.708333	0.428571	0.505837	0.147766	0.28	1.02986	0.308806	Township	1.02986	0.308806
1588	0.88438	3.50523	6	other	0.459184	0.648649	0.0238095	0.419192	0.466258	0.336735	0.513514	0.466667	0.162162	0.115152	3.5489	0.208044	Nakanjele	0.905258	0.6
1589	12.5747	11.6892	7	other	0	1	0	0	0	0	0	0.5	0	0	17.569	0.175	Chibuwe	12.1806	0.175
1590	-9.06696	1.14586	3	other	0.166667	0	0	0	1	0.666667	0.4	1	0	0.611111	6.67833	0.175	Jongola A	3.14871	0.224051
1591	6.08079	8.90515	3	other	0.0833333	0.0714286	0	0.161765	1	0.416667	0.857143	0.0666667	0.111111	0.444444	10.5939	0.175	Chibuwe	5.12014	0.175
1592	3.17423	8.40448	6	other	0	0	0	0	0.898734	0.642857	0.2	0.531915	0	0.544304	8.02515	0.175	Chibuwe	2.44165	0.252334
1593	-1.54545	1.15661	7	other	0.214286	1	0.266667	0.636364	0	0.642857	0.555556	0.5	0.169811	0	1.97895	0.270842	Township	1.97895	0.270842
1594	-0.991377	4.95523	4	other	0.836066	0.69697	0.193416	0.576271	0.864	0.721311	0.333333	0.530864	0.180818	0.221344	2.66529	0.243388	Habbene	2.21683	0.261327
1595	3.3501	-0.547264	13	other	0	0	0	0	0	1	1	0	0	0	6.84046	0.175	Nakanjele	4.38376	0.175
1596	-6.95973	-9.89413	4	SW	0	0.666667	0	0.648148	0.8	0.548387	0.333333	0.72043	0	0.227935	13.4494	0.175	Sompani	3.90053	0.193979
1597	9.54495	7.85926	3	NE	0.594595	0.85	0.017094	0.540698	0.888889	0.702703	0.45	0.452991	0.380952	0.810811	13.1422	0.175	Chibuwe	8.14568	0.175
1598	-1.61669	1.65514	7	other	0.548387	0.790698	0.243655	0.465882	0.794393	0.612903	0.581395	0.553299	0.147766	0.28	1.53313	0.288675	Township	1.53313	0.288675
1599	-7.76074	-9.63893	2	SW	0	0.666667	0	0.166667	0.8	0.548387	0.333333	0.72043	0.246914	0.162372	13.4933	0.175	Sompani	3.67995	0.202802
1600	7.22117	8.93637	12	other	0.0833333	0.0714286	0	0.333333	0	0.416667	0.857143	0.0666667	0.111111	0	11.5629	0.175	Chibuwe	6.17456	0.175
1601	-7.90516	-9.37503	8	SW	0	0.666667	0	0.166667	0.8	0.548387	0.333333	0.72043	0.246914	0.232908	13.3066	0.175	Sompani	3.85888	0.195645
1602	5.35003	9.92915	5	other	0	0	0	0.146552	0.75	0.388889	0.642857	0.394737	0.144737	0.166667	10.6572	0.175	Chibuwe	5.07318	0.175
1603	9.62507	7.14724	2	NE	0.594595	0.85	0.017094	0.540698	0.644068	0.702703	0.45	0.452991	0.380952	0.135593	12.9619	0.175	Chibuwe	8.14939	0.175
1604	-6.81584	2.41015	14	other	0.25	0.157895	0.0537634	0.547619	0.685714	0.285714	0.157895	0.548387	0.0755396	0.25	4.2334	0.180664	Jongola A	0.572724	0.6
1605	-0.396266	2.72983	3	other	0.459184	0.648649	0.0238095	0.369565	0.549708	0.336735	0.513514	0.466667	0.196581	0.212291	2.20639	0.261745	Nakanjele	0.824806	0.6
1606	1.91348	6.32347	7	other	0	0	0.0754717	0	0.5	0.461538	0.5	0.396226	0.2	0.0588235	5.70685	0.175	Chibuwe	0.527175	0.6
1607	-3.67844	-5.81828	5	SW	0.588235	0.6	0.358974	0.378788	0.8	0.823529	0.4	0.564103	0.315789	0.222632	8.71564	0.175	Kalama	2.81967	0.237213
1608	-1.04307	4.66555	6	other	0.836066	0.69697	0.193416	0.576271	0.864	0.721311	0.333333	0.530864	0.180818	0.221344	2.40689	0.253724	Habbene	2.15036	0.263986
1609	-2.38447	2.83732	4	other	0.637931	0.690476	0.152381	0.4	0.728358	0.568966	0.52381	0.44127	0.170051	0.263158	0.216907	0.341324	Township	0.216907	0.6
1610	-1.99205	2.57509	6	other	0.548387	0.790698	0.243655	0.465882	0.769841	0.612903	0.581395	0.553299	0.170051	0.404762	0.660484	0.323581	Township	0.660484	0.6
1611	9.87049	12.0216	4	other	0.6875	0.793103	0	0	1	0.625	0.551724	0.76	0.2	0	15.4901	0.175	Chibuwe	9.96065	0.175
1612	-8.83656	1.17496	4	other	0.166667	0	0	0	1	0.666667	0.4	1	0	0.611111	6.44823	0.175	Jongola A	2.93753	0.232499
1613	-3.26542	4.63368	7	other	0.480519	0.707692	0.134969	0.503311	1.00301	0.61039	0.538462	0.496933	0.200957	0.492537	1.92132	0.273147	Habbene	0.095833	0.6
1614	-2.32905	2.47019	8	other	0.53125	0.685714	0.241245	0.411972	0.728358	0.708333	0.428571	0.505837	0.170051	0.263158	0.451689	0.331932	Township	0.451689	0.6
1615	9.38756	7.09683	5	NE	0.594595	0.85	0.017094	0.540698	0.644068	0.702703	0.45	0.452991	0.380952	0.135593	12.7212	0.175	Chibuwe	7.90933	0.175
1616	-12.3374	-11.3478	13	Sompani	0	0	0	0	0.8	0.230769	0.5	0.0666667	0	0.177804	17.195	0.175	Sompani	3.31825	0.21727
1617	0.910317	3.6622	9	other	0.459184	0.648649	0.0238095	0.419192	0.466258	0.336735	0.513514	0.466667	0.162162	0.115152	3.60729	0.205709	Nakanjele	1.05549	0.307781
1618	-5.84057	3.24522	5	other	0.5625	0.75	0.643275	0.289941	0.685714	0.75	0.571429	0.602339	0.159091	0.25	3.26415	0.219434	Jongola A	0.712287	0.6
1619	-6.79168	2.48539	7	other	0.25	0.157895	0.0537634	0.547619	0.685714	0.285714	0.157895	0.548387	0.0755396	0.25	4.20253	0.181899	Jongola A	0.509675	0.6
1620	13.2625	12.5452	2	other	0.5	0.861111	0.0576923	0.619048	1	0.538462	0.527778	0.548077	0.23301	0.0925926	18.5988	0.175	Chibuwe	13.1709	0.175
1621	10.3293	12.5335	10	other	0.6875	0.793103	0	0.4	0.815789	0.625	0.551724	0.76	0	0	16.1638	0.175	Chibuwe	10.625	0.175
1622	1.5454	7.2184	5	other	0.0384615	0.289474	0.160714	0.515464	0.779412	0.480769	0.368421	0.540179	0.113924	0.169118	6.0362	0.175	Chibuwe	0.584234	0.6
1623	8.97638	4.74675	3	other	0	0	0	0	0	0.5	0	0.866667	1	0	11.7304	0.175	Chibuwe	7.71943	0.175
1624	-3.54059	-5.70745	18	SW	0.473684	0.558824	0.430233	0.378788	0.8	0.447368	0.5	0.534884	0.315789	0.218234	8.58954	0.175	Kalama	2.64302	0.244279
1625	-0.910194	4.73134	20	other	0.836066	0.69697	0.193416	0.576271	0.864	0.721311	0.333333	0.530864	0.180818	0.221344	2.54368	0.248253	Habbene	2.2832	0.258672
1626	10.3341	5.49859	6	other	0	0	0	0	0	0	0	0	1	0	13.2026	0.175	Chibuwe	8.91481	0.175
1627	6.40844	5.07957	7	NE	1	1	0	0.411765	0.166667	0.857143	0.666667	1	0.230769	0.166667	9.28265	0.175	Chibuwe	5.15811	0.175
1628	-8.14629	-10.195	2	SW	0	0.666667	0	0.166667	0.8	0.548387	0.333333	0.72043	0.246914	0.241439	14.1551	0.175	Sompani	3.0116	0.229536
1629	-2.028	2.38516	3	other	0.548387	0.790698	0.241245	0.465882	0.769841	0.612903	0.581395	0.505837	0.170051	0.404762	0.725892	0.320964	Township	0.725892	0.6
1630	10.4565	12.3021	7	other	0.6875	0.793103	0	0.4	0.815789	0.625	0.551724	0.76	0	0	16.1286	0.175	Chibuwe	10.6055	0.175
1631	-2.39983	2.88335	3	other	0.637931	0.690476	0.152381	0.4	0.728358	0.568966	0.52381	0.44127	0.170051	0.263158	0.208231	0.341671	Township	0.208231	0.6
1632	-2.11854	1.98576	5	other	0.53125	0.685714	0.241245	0.411972	0.794393	0.708333	0.428571	0.505837	0.147766	0.28	0.973015	0.311079	Township	0.973015	0.6
1633	-5.8423	2.89819	2	other	0.5625	0.75	0.643275	0.289941	0.685714	0.75	0.571429	0.602339	0.159091	0.25	3.24012	0.220395	Jongola A	0.537448	0.6
1634	-10.391	-13.0315	11	Sompani	0	0.0666667	0	0	0.8	0.411765	0.533333	0.76	0	0.180838	17.6687	0.175	Sompani	0.979883	0.6
1635	1.09969	2.90997	12	other	0.553191	0.4	0.0238095	0.419192	0.905882	0.553191	0.36	0.466667	0.0727273	0.453488	3.7002	0.201992	Nakanjele	0.696114	0.6
1636	4.0685	0.419576	5	other	0	0	0	0	0	0.375	0.833333	0.4	0	0	7.08902	0.175	Nakanjele	4.30553	0.177779
1637	8.97638	4.74675	4	other	0	0	0	0	0	0.5	0	0.866667	1	0	11.7304	0.175	Chibuwe	7.71943	0.175
1638	10.2188	11.9523	2	other	0.6875	0.793103	0	0.4	0.736264	0.625	0.551724	0.76	0	0.120879	15.7315	0.175	Chibuwe	10.2191	0.175
1639	-2.94708	3.28247	7	other	0.637931	0.690476	0.152381	0.4	0.728358	0.568966	0.52381	0.44127	0.170051	0.263158	0.568807	0.327248	Township	0.568807	0.6
1640	-4.41676	3.61293	6	other	0.571429	0.153846	0.6625	0.61	0.759259	0.714286	0.230769	0.6125	0.0925926	0.166667	1.97602	0.270959	Habbene	1.63416	0.284634
1641	-2.34718	4.91727	3	other	0.480519	0.707692	0.134969	0.503311	1.00301	0.61039	0.538462	0.496933	0.0222222	0.492537	2.10203	0.265919	Habbene	0.874544	0.6
1642	7.30431	5.96079	5	NE	0.636364	0.75	0	0.59375	1	0.545455	0.5	0.717391	0.521739	0	10.3848	0.175	Chibuwe	5.85229	0.175
1643	6.85487	10.5869	5	other	0.875	0.75	0	0.372881	1	0.3125	0.416667	0.68	0.1	0	12.2282	0.175	Chibuwe	6.66177	0.175
1644	-2.53228	4.04768	7	other	0.480519	0.707692	0.134969	0.503311	1	0.61039	0.538462	0.496933	0.136986	0.443548	1.21899	0.301241	Habbene	0.927338	0.6
1645	-8.63369	-10.2898	23	SW	0	0	0	0.166667	0.8	0.538462	0.7	0.153846	0	0.233949	14.4388	0.175	Sompani	2.75019	0.239992
1646	-5.9317	2.60752	6	other	0.5	0.25	0.4	1	0.685714	0.25	0	0.6	0.159091	0.25	3.33622	0.216551	Jongola A	0.455947	0.6
1647	10.0733	12.3373	2	other	0.6875	0.793103	0	0.4	0.375	0.625	0.551724	0.76	0.2	0	15.8412	0.175	Chibuwe	10.3031	0.175
1648	12.9016	8.67598	7	NE	0.666667	0.4	0.15625	0.529412	0.674419	0.75	0.7	0.9375	0.4	0.465116	16.5636	0.175	Chibuwe	11.5902	0.175
1649	10.4051	12.5015	3	other	0.6875	0.793103	0	0.4	0.815789	0.625	0.551724	0.76	0	0	16.2053	0.175	Chibuwe	10.6705	0.175
1650	-3.34625	4.43149	3	other	0.480519	0.707692	0.134969	0.503311	1	0.61039	0.538462	0.496933	0.0925926	0.443548	1.76551	0.27938	Habbene	0.306566	0.6
1651	-5.5959	3.26023	8	other	0.5625	0.75	0.643275	0.289941	0.685714	0.75	0.571429	0.602339	0.159091	0.25	3.02383	0.229047	Jongola A	0.914756	0.6
1652	-2.7554	4.88646	4	other	0.480519	0.707692	0.134969	0.503311	1.00301	0.61039	0.538462	0.496933	0.0222222	0.492537	2.06157	0.267537	Habbene	0.477384	0.6
1653	4.92653	9.98846	7	other	0	0	0	0.146552	1	0.388889	0.642857	0.394737	0.144737	0	10.386	0.175	Chibuwe	4.80019	0.175
1654	8.80311	8.69841	6	NE	0.64	0.809524	0	0.385185	0.888889	0.4	0.333333	0.515625	0.296296	0.810811	12.8222	0.175	Chibuwe	7.59699	0.175
1655	12.6797	12.7049	3	other	0.5	0.861111	0.0576923	0.619048	1	0.538462	0.527778	0.548077	0.214286	0.28	18.1908	0.175	Chibuwe	12.7282	0.175
1656	-2.36316	1.97186	6	other	0.53125	0.685714	0.241245	0.411972	0.789062	0.708333	0.428571	0.505837	0.147766	0.193798	0.891192	0.314352	Township	0.891192	0.6
1657	-1.34116	4.45262	8	other	0.836066	0.69697	0.193416	0.576271	0.952569	0.721311	0.333333	0.530864	0	0.390625	2.05367	0.267853	Habbene	1.86827	0.275269
1658	4.90059	0.497226	10	other	0	0	0	0	0	0.777778	0.8	0.681818	0	0	7.85277	0.175	Nakanjele	4.99282	0.175
1659	-10.1319	-13.124	4	Sompani	0	0.0666667	0	0	0.8	0.411765	0.533333	0.76	0	0.173459	17.6398	0.175	Sompani	0.742206	0.6
1660	-3.48588	4.45614	5	other	0.480519	0.707692	0.134969	0.213483	1	0.61039	0.538462	0.496933	0.0925926	0.443548	1.85037	0.275985	Habbene	0.378729	0.6
1661	-6.72169	-9.77348	11	SW	0	0.5	0	0.648148	0.8	0.363636	0.3	0.538462	0	0.17764	13.2595	0.175	Sompani	4.1453	0.184188
1662	6.39814	8.90986	4	other	0.0833333	0.0714286	0	0.161765	1	0.416667	0.857143	0.0666667	0.111111	0.444444	10.858	0.175	Chibuwe	5.40839	0.175
1663	1.46848	7.24231	5	other	0.0384615	0.289474	0.160714	0.515464	0.779412	0.480769	0.368421	0.540179	0.113924	0.169118	6.00121	0.175	Chibuwe	0.605819	0.6
1664	11.4422	8.03791	4	NE	0.545455	0	0.355556	1	0.333333	0.545455	0	0.666667	0.177994	0.270833	14.9734	0.175	Chibuwe	10.0484	0.175
1665	-7.68772	2.67479	13	other	0.0833333	0.4	0.387097	0	0.558559	0.583333	0.3	0.483871	0.0740741	0.108108	5.08635	0.175	Jongola B	1.13136	0.304746
1666	-3.49138	4.45224	9	other	0.480519	0.707692	0.134969	0.213483	1	0.61039	0.538462	0.496933	0.0925926	0.443548	1.84959	0.276016	Habbene	0.385452	0.6
1667	1.73672	7.23193	3	other	0.0384615	0.289474	0.160714	0.515464	0.779412	0.480769	0.368421	0.540179	0.113924	0.169118	6.17874	0.175	Chibuwe	0.644386	0.6
1668	0.566217	3.10419	4	other	0.459184	0.648649	0.0238095	0.419192	0.549708	0.336735	0.513514	0.466667	0.0727273	0.212291	3.17794	0.222882	Nakanjele	0.405345	0.6
1669	3.26896	5.37304	4	other	0	0	0	0	0	0	0	0.166667	0	0	6.39505	0.175	Chibuwe	2.18218	0.262713
1670	1.369	2.95612	6	other	0.553191	0.4	0.112821	0.419192	0.905882	0.553191	0.36	0.384615	0.0727273	0.453488	3.97053	0.191179	Nakanjele	0.968198	0.6
1671	8.97933	7.28475	10	NE	0.594595	0.85	0	0.540698	0.644068	0.702703	0.45	0.373626	0.380952	0.135593	12.4038	0.175	Chibuwe	7.51583	0.175
1672	-0.234254	2.75374	8	other	0.459184	0.648649	0.0238095	0.369565	0.549708	0.336735	0.513514	0.466667	0.196581	0.212291	2.36727	0.255309	Nakanjele	0.663562	0.6
1673	-2.29672	1.23519	8	other	0.4	1	0.1875	0.733333	0.789062	0.6	1	0.3125	0.147766	0.193798	1.62426	0.28503	Township	1.62426	0.28503
1674	0.492672	2.98577	4	other	0.459184	0.648649	0.0238095	0.369565	0.549708	0.336735	0.513514	0.466667	0.0727273	0.212291	3.09651	0.22614	Nakanjele	0.270592	0.6
1675	-0.375659	1.44665	2	other	0.0526316	0.526316	0.0641026	0.205128	0.595238	0.526316	0.578947	0.435897	0.169811	0.431818	2.62	0.2452	Nakanjele	1.50838	0.289665
1676	6.3182	5.04825	11	NE	1	1	0	0.411765	0.166667	0.857143	0.666667	1	0.230769	0.166667	9.18754	0.175	Chibuwe	5.08188	0.175
1677	-10.5855	-10.1753	3	Sompani	0	0	0	0	0.8	0	0	0	0	0.230712	15.2579	0.175	Sompani	2.98937	0.230425
1678	14.2963	8.93915	9	NE	0.5	0.5	0	0	1	0.75	0.5	0	0.221053	0	17.9627	0.175	Chibuwe	13.0092	0.175
1679	0.456965	3.33196	5	other	0.459184	0.648649	0.0238095	0.369565	0.549708	0.336735	0.513514	0.466667	0.162162	0.212291	3.09779	0.226088	Nakanjele	0.609808	0.6
1680	6.60101	5.29677	5	NE	0.636364	0.75	0	0	0.166667	0.545455	0.5	0.717391	0.230769	0.166667	9.52349	0.175	Chibuwe	5.28274	0.175
1681	1.87404	3.53081	3	other	0.553191	0.4	0.112821	0.419192	0.466258	0.553191	0.36	0.384615	0.192308	0.115152	4.52788	0.168885	Nakanjele	1.65513	0.283795
1682	6.88791	10.7199	3	other	0.875	0.75	0	0.372881	1	0.3125	0.416667	0.68	0.1	0	12.3384	0.175	Chibuwe	6.76785	0.175
1683	1.40648	6.8194	2	other	0.0384615	0.289474	0.160714	0.515464	0.779412	0.480769	0.368421	0.540179	0.2	0.169118	5.65342	0.175	Chibuwe	0.200503	0.6
1684	-7.765	-9.85224	8	SW	0	0.666667	0	0.166667	0.8	0.548387	0.333333	0.72043	0.246914	0.193424	13.6923	0.175	Sompani	3.48866	0.210453
1685	12.4242	12.6449	7	other	0.5	0.861111	0.0576923	0.441176	1	0.538462	0.527778	0.548077	0.214286	0.28	17.9439	0.175	Chibuwe	12.4752	0.175
1686	-2.29229	2.24454	2	other	0.53125	0.685714	0.241245	0.411972	0.789062	0.708333	0.428571	0.505837	0.170051	0.193798	0.662549	0.323498	Township	0.662549	0.6
1687	-2.51327	2.77561	3	other	0.637931	0.690476	0.152381	0.4	0.728358	0.568966	0.52381	0.44127	0.170051	0.263158	0.103856	0.345846	Township	0.103856	0.6
1688	-2.16633	-5.41946	7	SW	0.473684	0.558824	0.430233	0	0.8	0.447368	0.5	0.534884	0.25	0.159015	8.26156	0.175	Kalama	1.57591	0.286964
1689	-3.27164	5.22727	8	other	0.480519	0.707692	0.134969	0.503311	1.00301	0.61039	0.538462	0.496933	0.200957	0.492537	2.48851	0.25046	Habbene	0.535313	0.6
1690	-1.24079	4.68112	11	other	0.836066	0.69697	0.193416	0.576271	0.864	0.721311	0.333333	0.530864	0.180818	0.221344	2.29649	0.25814	Habbene	1.95254	0.271898
1691	1.83265	3.49875	4	other	0.553191	0.4	0.112821	0.419192	0.466258	0.553191	0.36	0.384615	0.192308	0.115152	4.48211	0.170716	Nakanjele	1.60339	0.285864
1692	12.8806	8.2173	12	NE	0.666667	0.4	0.15625	0.529412	0.674419	0.75	0.7	0.9375	0	0.465116	16.3874	0.175	Chibuwe	11.4975	0.175
1693	12.9687	12.5843	6	other	0.5	0.861111	0.0576923	0.619048	1	0.538462	0.527778	0.548077	0.214286	0.28	18.3697	0.175	Chibuwe	12.927	0.175
1694	-3.31605	-5.31104	5	SW	0.473684	0.558824	0.430233	0	0.8	0.447368	0.5	0.534884	0	0.17796	8.17296	0.175	Kalama	2.21854	0.261258
1695	-9.54465	-4.17296	21	other	0	0	0	0	0	1	0	0	0	0	9.85895	0.175	Machechete	3.04296	0.228281
1696	-4.13055	4.03007	7	other	0.642857	0.909091	0.105263	0.213483	0.759259	0.785714	0.545455	0.421053	0.0925926	0.166667	1.94292	0.272283	Habbene	1.1498	0.304008
1697	-2.49568	2.62049	3	other	0.53125	0.685714	0.241245	0.411972	0.728358	0.708333	0.428571	0.505837	0.170051	0.263158	0.23522	0.340591	Township	0.23522	0.6
1698	0.293353	3.18611	4	other	0.459184	0.648649	0.0238095	0.369565	0.549708	0.336735	0.513514	0.466667	0.0727273	0.212291	2.91516	0.233393	Nakanjele	0.482715	0.6
1699	8.98057	7.37741	5	NE	0.594595	0.85	0	0.540698	0.644068	0.702703	0.45	0.373626	0.380952	0.135593	12.4386	0.175	Chibuwe	7.52564	0.175
1700	6.84812	2.16311	10	other	0	0	0	0.25	0	1	0.333333	0.2	0	0	9.46852	0.175	Nakanjele	6.44048	0.175
1701	10.8715	7.32001	5	NE	0.744681	0.804878	0.0754717	0.541436	0.649485	0.617021	0.658537	0.72956	0.177994	0.350515	14.1966	0.175	Chibuwe	9.4044	0.175
1702	-1.97656	2.19597	6	other	0.548387	0.790698	0.243655	0.465882	0.794393	0.612903	0.581395	0.553299	0.170051	0.28	0.890414	0.314383	Township	0.890414	0.6
1703	0.877808	3.55397	6	other	0.459184	0.648649	0.0238095	0.419192	0.466258	0.336735	0.513514	0.466667	0.162162	0.115152	3.55206	0.207918	Nakanjele	0.944565	0.6
1704	2.04085	6.94931	15	other	0.0384615	0.289474	0.160714	0.207317	0.779412	0.480769	0.368421	0.540179	0.2	0.169118	6.20466	0.175	Chibuwe	0.633652	0.6
1705	1.79588	3.62922	5	other	0.553191	0.4	0.112821	0.419192	0.466258	0.553191	0.36	0.384615	0.192308	0.115152	4.46725	0.17131	Nakanjele	1.63969	0.284413
1706	-2.48342	1.90922	8	other	0.53125	0.685714	0.241245	0.411972	0.789062	0.708333	0.428571	0.505837	0.147766	0.193798	0.928948	0.312842	Township	0.928948	0.6
1707	14.2977	12.9199	5	other	0.125	0.333333	0	0.944444	1	0.5	0.166667	0.354839	0.23301	0.0925926	19.6784	0.175	Chibuwe	14.2647	0.175
1708	-6.4282	-3.17896	2	other	0	0	0	0	0	0.733333	1	0.5	0	0	7.12336	0.175	Machechete	0.242837	0.6
1709	13.3883	12.2711	4	other	0.5	0.861111	0.0576923	0.619048	1	0.538462	0.527778	0.548077	0.23301	0.0925926	18.5652	0.175	Chibuwe	13.1637	0.175
1710	10.1708	11.1425	8	other	0.666667	0.352941	0	0.766234	0.736264	0.533333	0.235294	0.208333	0	0.120879	15.2357	0.175	Chibuwe	9.77953	0.175
1711	10.4632	7.7008	17	NE	0.594595	0.85	0.017094	0.541436	0.649485	0.702703	0.45	0.452991	0.177994	0.350515	13.9385	0.175	Chibuwe	9.03428	0.175
1712	9.54158	7.85259	2	NE	0.594595	0.85	0.017094	0.540698	0.888889	0.702703	0.45	0.452991	0.380952	0.810811	13.1365	0.175	Chibuwe	8.14134	0.175
1713	-2.46264	5.15036	3	other	0.480519	0.707692	0.134969	0.503311	1.00301	0.61039	0.538462	0.496933	0.0222222	0.492537	2.32385	0.257046	Habbene	0.859934	0.6
1714	-9.75296	-6.48116	2	other	0	0	0	0	0	1	0	0.5	0	0	11.7382	0.175	Machechete	4.52474	0.175
1715	11.2187	13.2146	13	other	0.636364	0.8125	0	0	0	0.666667	0.8125	0	0	0	17.284	0.175	Chibuwe	11.7431	0.175
1716	10.3204	5.4669	4	other	0	0	0	0	0	0	0	0	1	0	13.1828	0.175	Chibuwe	8.90535	0.175
1717	10.9968	7.50343	6	NE	0.744681	0.804878	0.0754717	0.541436	0.649485	0.617021	0.658537	0.72956	0.177994	0.350515	14.3741	0.175	Chibuwe	9.5443	0.175
1718	11.4903	12.4777	7	other	0.636364	0.8125	0	0.441176	0.815789	0.666667	0.8125	0.42029	0	0	17.0748	0.175	Chibuwe	11.5803	0.175
1719	1.67668	7.22508	5	other	0.0384615	0.289474	0.160714	0.515464	0.779412	0.480769	0.368421	0.540179	0.113924	0.169118	6.13184	0.175	Chibuwe	0.617287	0.6
1720	-6.00189	-8.57574	4	SW	0.0833333	0.555556	0.272727	0.340659	0.8	0.5	0.666667	1	0.467532	0.166029	11.9018	0.175	Machechete	5.45079	0.175
1721	-1.91958	2.41423	3	other	0.548387	0.790698	0.243655	0.465882	0.769841	0.612903	0.581395	0.553299	0.170051	0.404762	0.798639	0.318054	Township	0.798639	0.6
1722	10.4977	7.13816	4	NE	0.594595	0.85	0.017094	0.541436	0.649485	0.702703	0.45	0.452991	0.177994	0.350515	13.7846	0.175	Chibuwe	9.01969	0.175
1723	-9.13287	-11.2943	2	Sompani	0.2	0	0	0	0.8	0	0	1	0.142857	0.235983	15.5597	0.175	Sompani	1.65676	0.28373
1724	-3.89109	-7.1995	2	SW	0.25	0.533333	0.22807	0.375	0.8	0.333333	0.333333	0.263158	0.385965	0.213643	10.1126	0.175	Kalama	3.9892	0.190432
1725	1.4612	6.88148	2	other	0.0384615	0.289474	0.160714	0.515464	0.779412	0.480769	0.368421	0.540179	0.2	0.169118	5.73599	0.175	Chibuwe	0.246253	0.6
1726	-3.84117	-6.37629	6	SW	0.588235	0.6	0.358974	0.378788	0.8	0.823529	0.4	0.564103	0.315789	0.169733	9.28993	0.175	Kalama	3.32316	0.217074
1727	-2.19368	2.67035	5	other	0.637931	0.690476	0.152381	0.4	0.769841	0.568966	0.52381	0.44127	0.170051	0.404762	0.437903	0.332484	Township	0.437903	0.6
1728	-8.08778	2.43035	5	other	0.25	0.157895	0.0537634	0	0.558559	0.285714	0.157895	0.548387	0.0740741	0.108108	5.49839	0.175	Jongola B	1.57245	0.287102
1729	-6.68918	2.49225	8	other	0.5	0.25	0.4	0.547619	0.685714	0.25	0	0.6	0.0755396	0.25	4.09986	0.186006	Jongola A	0.4225	0.6
1730	-4.02135	-6.22899	5	SW	0.588235	0.6	0.358974	0.378788	0.8	0.823529	0.4	0.564103	0.315789	0.216101	9.1701	0.175	Kalama	3.34872	0.216051
1731	9.29465	7.21877	12	NE	0.594595	0.85	0.017094	0.540698	0.644068	0.702703	0.45	0.452991	0.380952	0.135593	12.6755	0.175	Chibuwe	7.82475	0.175
1732	-10.329	-3.92703	2	other	0	0	0	0	0.111111	1	1	0	0.12766	0.555556	10.2619	0.175	Machechete	3.73364	0.200654
[truncated: 1,419 more rows]
