# Supplementary material for: Effectiveness of reactive case detection for malaria elimination in three archetypical transmission settings: a modelling study
Source: Malar J. 2017 Jun 12;16:248. doi: 10.1186/s12936-017-1903-z (PMC5469005; doi:10.1186/s12936-017-1903-z)
Supplement: Supplementary file 10 — Additional file 10. Table of elimination outcomes for all simulated scenarios. [file 12936_2017_1903_MOESM10_ESM.xlsx]

## Sheet: Bbondo
external high transmission area intervention package	case management rate in Bbondo	RCD type	RCD coverage	2017 ITN distribution in Bbondo	fraction of simulations with no local transmission in Bbondo in year 2020	fraction of simulations with 20 or fewer infections acquired in Bbondo in year 2020
1	2012 baseline	no RCD		no	0	0.001
1	current CHW	no RCD		no	0.001	0.018
1	perfect	no RCD		no	0.136	0.709
2	2012 baseline	no RCD		no	0.009	0.012
2	current CHW	no RCD		no	0.011	0.055
2	perfect	no RCD		no	0.19	0.691
3	2012 baseline	no RCD		no	0.169	0.183
3	current CHW	no RCD		no	0.192	0.238
3	perfect	no RCD		no	0.377	0.767
4	2012 baseline	no RCD		no	0.667	0.691
4	current CHW	no RCD		no	0.737	0.787
4	perfect	no RCD		no	0.877	0.955
5	2012 baseline	no RCD		no	0.843	0.849
5	current CHW	no RCD		no	0.909	0.914
5	perfect	no RCD		no	1	1
1	2012 baseline	fTAT	standard	no	0.001	0.003
1	current CHW	fTAT	standard	no	0.001	0.027
1	perfect	fTAT	standard	no	0.135	0.697
2	2012 baseline	fTAT	standard	no	0.002	0.002
2	current CHW	fTAT	standard	no	0.019	0.066
2	perfect	fTAT	standard	no	0.196	0.726
3	2012 baseline	fTAT	standard	no	0.164	0.179
3	current CHW	fTAT	standard	no	0.221	0.266
3	perfect	fTAT	standard	no	0.396	0.785
4	2012 baseline	fTAT	standard	no	0.68	0.698
4	current CHW	fTAT	standard	no	0.765	0.809
4	perfect	fTAT	standard	no	0.875	0.953
5	2012 baseline	fTAT	standard	no	0.837	0.838
5	current CHW	fTAT	standard	no	0.932	0.942
5	perfect	fTAT	standard	no	0.999	1
1	2012 baseline	fDA	standard	no	0	0.003
1	current CHW	fDA	standard	no	0.001	0.037
1	perfect	fDA	standard	no	0.157	0.705
2	2012 baseline	fDA	standard	no	0.004	0.009
2	current CHW	fDA	standard	no	0.021	0.071
2	perfect	fDA	standard	no	0.198	0.739
3	2012 baseline	fDA	standard	no	0.163	0.174
3	current CHW	fDA	standard	no	0.202	0.256
3	perfect	fDA	standard	no	0.384	0.78
4	2012 baseline	fDA	standard	no	0.687	0.704
4	current CHW	fDA	standard	no	0.761	0.807
4	perfect	fDA	standard	no	0.851	0.959
5	2012 baseline	fDA	standard	no	0.847	0.848
5	current CHW	fDA	standard	no	0.956	0.957
5	perfect	fDA	standard	no	1	1
1	2012 baseline	fTAT	perfect	no	0.001	0.008
1	current CHW	fTAT	perfect	no	0.006	0.08
1	perfect	fTAT	perfect	no	0.17	0.771
2	2012 baseline	fTAT	perfect	no	0.003	0.007
2	current CHW	fTAT	perfect	no	0.023	0.116
2	perfect	fTAT	perfect	no	0.193	0.783
3	2012 baseline	fTAT	perfect	no	0.197	0.213
3	current CHW	fTAT	perfect	no	0.215	0.317
3	perfect	fTAT	perfect	no	0.358	0.796
4	2012 baseline	fTAT	perfect	no	0.709	0.733
4	current CHW	fTAT	perfect	no	0.776	0.852
4	perfect	fTAT	perfect	no	0.86	0.963
5	2012 baseline	fTAT	perfect	no	0.883	0.887
5	current CHW	fTAT	perfect	no	0.967	0.978
5	perfect	fTAT	perfect	no	1	1
1	2012 baseline	fTAT	standard	yes	0	0.003
1	current CHW	fTAT	standard	yes	0.007	0.054
1	perfect	fTAT	standard	yes	0.164	0.709
2	2012 baseline	fTAT	standard	yes	0.003	0.014
2	current CHW	fTAT	standard	yes	0.016	0.089
2	perfect	fTAT	standard	yes	0.189	0.725
3	2012 baseline	fTAT	standard	yes	0.217	0.238
3	current CHW	fTAT	standard	yes	0.236	0.31
3	perfect	fTAT	standard	yes	0.388	0.783
4	2012 baseline	fTAT	standard	yes	0.72	0.748
4	current CHW	fTAT	standard	yes	0.787	0.849
4	perfect	fTAT	standard	yes	0.882	0.96
5	2012 baseline	fTAT	standard	yes	0.869	0.873
5	current CHW	fTAT	standard	yes	0.968	0.972
5	perfect	fTAT	standard	yes	1	1

## Sheet: Luumbo
external high transmission area intervention package	2017 ITN distribution	2020 ITN distribution	IRS after 2016	MDA 2017-2018	case management rate in Bbondo	RCD type	RCD coverage	fraction of simulations with no local transmission in Luumbo in year 2020	fraction of simulations with 20 or fewer infections acquired in Luumbo in year 2020
2	yes	yes	yes	no	2012 baseline	no RCD		0	0
2	yes	yes	yes	no	current CHW	no RCD		0	0
2	yes	yes	yes	no	perfect	no RCD		0.011	0.043
4	no	no	no	no	2012 baseline	no RCD		0	0
4	no	no	no	no	current CHW	no RCD		0	0
4	no	no	no	no	perfect	no RCD		0	0
4	no	no	yes	no	2012 baseline	no RCD		0	0
4	no	no	yes	no	current CHW	no RCD		0	0
4	no	no	yes	no	perfect	no RCD		0.03	0.041
4	yes	no	yes	no	2012 baseline	no RCD		0	0
4	yes	no	yes	no	current CHW	no RCD		0	0
4	yes	no	yes	no	perfect	no RCD		0.103	0.127
4	yes	yes	no	no	2012 baseline	no RCD		0	0
4	yes	yes	no	no	current CHW	no RCD		0	0
4	yes	yes	no	no	perfect	no RCD		0	0
4	yes	yes	yes	no	2012 baseline	no RCD		0	0
4	yes	yes	yes	no	current CHW	no RCD		0	0
4	yes	yes	yes	no	perfect	no RCD		0.085	0.107
5	yes	yes	yes	no	2012 baseline	no RCD		0	0
5	yes	yes	yes	no	current CHW	no RCD		0	0
5	yes	yes	yes	no	perfect	no RCD		0.119	0.129
2	yes	yes	yes	yes	2012 baseline	no RCD		0	0
2	yes	yes	yes	yes	current CHW	no RCD		0	0
2	yes	yes	yes	yes	perfect	no RCD		0.021	0.097
4	no	no	no	yes	2012 baseline	no RCD		0	0
4	no	no	no	yes	current CHW	no RCD		0	0
4	no	no	no	yes	perfect	no RCD		0	0
4	no	no	yes	yes	2012 baseline	no RCD		0	0
4	no	no	yes	yes	current CHW	no RCD		0	0.001
4	no	no	yes	yes	perfect	no RCD		0.114	0.14
4	yes	no	yes	yes	2012 baseline	no RCD		0	0
4	yes	no	yes	yes	current CHW	no RCD		0.014	0.014
4	yes	no	yes	yes	perfect	no RCD		0.354	0.418
4	yes	yes	no	yes	2012 baseline	no RCD		0	0
4	yes	yes	no	yes	current CHW	no RCD		0	0
4	yes	yes	no	yes	perfect	no RCD		0.009	0.01
4	yes	yes	yes	yes	2012 baseline	no RCD		0.002	0.002
4	yes	yes	yes	yes	current CHW	no RCD		0.014	0.017
4	yes	yes	yes	yes	perfect	no RCD		0.37	0.431
5	yes	yes	yes	yes	2012 baseline	no RCD		0.005	0.006
5	yes	yes	yes	yes	current CHW	no RCD		0.019	0.02
5	yes	yes	yes	yes	perfect	no RCD		0.492	0.513
2	yes	yes	yes	yes	2012 baseline	fTAT	perfect	0	0.001
2	yes	yes	yes	yes	2012 baseline	fTAT	standard	0	0
2	yes	yes	yes	yes	current CHW	fTAT	perfect	0	0
2	yes	yes	yes	yes	current CHW	fTAT	standard	0	0
2	yes	yes	yes	yes	perfect	fTAT	perfect	0.037	0.24
2	yes	yes	yes	yes	perfect	fTAT	standard	0.016	0.088
4	yes	yes	yes	yes	2012 baseline	fTAT	perfect	0.015	0.017
4	yes	yes	yes	yes	2012 baseline	fTAT	standard	0	0
4	yes	yes	yes	yes	current CHW	fTAT	perfect	0.071	0.079
4	yes	yes	yes	yes	current CHW	fTAT	standard	0.016	0.018
4	yes	yes	yes	yes	perfect	fTAT	perfect	0.758	0.847
4	yes	yes	yes	yes	perfect	fTAT	standard	0.289	0.329
5	yes	yes	yes	yes	2012 baseline	fTAT	perfect	0.033	0.034
5	yes	yes	yes	yes	2012 baseline	fTAT	standard	0	0
5	yes	yes	yes	yes	current CHW	fTAT	perfect	0.107	0.114
5	yes	yes	yes	yes	current CHW	fTAT	standard	0.035	0.037
5	yes	yes	yes	yes	perfect	fTAT	perfect	0.952	0.957
5	yes	yes	yes	yes	perfect	fTAT	standard	0.367	0.39
2	yes	yes	yes	no	2012 baseline	fDA	perfect	0	0
2	yes	yes	yes	no	current CHW	fDA	perfect	0	0
2	yes	yes	yes	no	perfect	fDA	perfect	0.058	0.34
4	yes	yes	no	no	2012 baseline	fDA	perfect	0	0
4	yes	yes	no	no	current CHW	fDA	perfect	0	0
4	yes	yes	no	no	perfect	fDA	perfect	0.463	0.508
4	yes	yes	yes	no	2012 baseline	fDA	perfect	0	0
4	yes	yes	yes	no	current CHW	fDA	perfect	0.004	0.005
4	yes	yes	yes	no	perfect	fDA	perfect	0.805	0.896
5	yes	yes	yes	no	2012 baseline	fDA	perfect	0	0
5	yes	yes	yes	no	current CHW	fDA	perfect	0.004	0.008
5	yes	yes	yes	no	perfect	fDA	perfect	0.996	0.997
1	yes	yes	yes	yes	2012 baseline	fDA	perfect	0	0
1	yes	yes	yes	yes	current CHW	fDA	perfect	0	0.001
1	yes	yes	yes	yes	perfect	fDA	perfect	0.032	0.317
2	yes	yes	yes	yes	2012 baseline	fDA	perfect	0	0
2	yes	yes	yes	yes	current CHW	fDA	perfect	0.002	0.006
2	yes	yes	yes	yes	perfect	fDA	perfect	0.06	0.35
3	yes	yes	yes	yes	2012 baseline	fDA	perfect	0.008	0.01
3	yes	yes	yes	yes	current CHW	fDA	perfect	0.031	0.039
3	yes	yes	yes	yes	perfect	fDA	perfect	0.258	0.483
4	no	no	no	yes	2012 baseline	fDA	perfect	0	0
4	no	no	no	yes	current CHW	fDA	perfect	0	0
4	no	no	no	yes	perfect	fDA	perfect	0.289	0.335
4	yes	yes	no	yes	2012 baseline	fDA	perfect	0	0
4	yes	yes	no	yes	current CHW	fDA	perfect	0	0
4	yes	yes	no	yes	perfect	fDA	perfect	0.632	0.687
4	yes	yes	yes	yes	2012 baseline	fDA	perfect	0.042	0.048
4	yes	yes	yes	yes	current CHW	fDA	perfect	0.14	0.154
4	yes	yes	yes	yes	perfect	fDA	perfect	0.813	0.913
5	yes	yes	yes	yes	2012 baseline	fDA	perfect	0.076	0.08
5	yes	yes	yes	yes	current CHW	fDA	perfect	0.205	0.211
5	yes	yes	yes	yes	perfect	fDA	perfect	0.998	0.998

## Sheet: Munyumbwe
external high transmission area intervention package	2017 ITN distribution	2020 ITN distribution	IRS after 2016	MDA 2017-2018	case management rate in Bbondo	RCD type	RCD coverage	fraction of simulations with no local transmission in Munyumbwe in year 2020	fraction of simulations with 20 or fewer infections acquired in Munyumbwe in year 2020
2	yes	yes	50% all areas	no	perfect	no RCD		0	0
4	yes	yes	50% all areas	no	perfect	no RCD		0	0
5	yes	yes	50% all areas	no	perfect	no RCD		0	0
5	no	no	no	yes	perfect	no RCD		0	0
2	yes	yes	50% all areas	yes	perfect	no RCD		0	0
4	yes	yes	50% all areas	yes	perfect	no RCD		0	0
5	yes	yes	50% all areas	yes	perfect	no RCD		0.001	0.001
5	yes	yes	no	yes	perfect	no RCD		0	0
2	yes	yes	50% all areas	yes	perfect	fTAT	perfect	0.001	0.001
4	yes	yes	50% all areas	yes	perfect	fTAT	perfect	0.018	0.019
5	yes	yes	50% all areas	yes	perfect	fTAT	perfect	0.024	0.024
2	yes	yes	50% all areas	no	perfect	fDA	perfect	0.006	0.006
4	yes	yes	50% all areas	no	perfect	fDA	perfect	0.122	0.122
5	yes	yes	50% all areas	no	perfect	fDA	perfect	0.096	0.097
5	yes	yes	no	no	perfect	fDA	perfect	0.01	0.01
5	no	no	50% all areas	yes	perfect	fDA	perfect	0.073	0.075
5	no	no	80% southwest	yes	perfect	fDA	perfect	0.308	0.309
5	no	no	no	yes	perfect	fDA	perfect	0.005	0.005
1	yes	yes	50% all areas	yes	2012 baseline	fDA	perfect	0	0
1	yes	yes	50% all areas	yes	current CHW	fDA	perfect	0	0
1	yes	yes	50% all areas	yes	perfect	fDA	perfect	0	0
2	yes	yes	50% all areas	yes	2012 baseline	fDA	perfect	0	0
2	yes	yes	50% all areas	yes	current CHW	fDA	perfect	0	0
2	yes	yes	50% all areas	yes	perfect	fDA	perfect	0.016	0.016
3	yes	yes	50% all areas	yes	2012 baseline	fDA	perfect	0	0
3	yes	yes	50% all areas	yes	current CHW	fDA	perfect	0	0
3	yes	yes	50% all areas	yes	perfect	fDA	perfect	0.115	0.116
4	yes	yes	50% all areas	yes	2012 baseline	fDA	perfect	0	0
4	yes	yes	50% all areas	yes	current CHW	fDA	perfect	0	0
4	yes	yes	50% all areas	yes	perfect	fDA	perfect	0.231	0.235
5	yes	yes	50% all areas	yes	2012 baseline	fDA	perfect	0	0
5	yes	yes	50% all areas	yes	current CHW	fDA	perfect	0	0
5	yes	yes	50% all areas	yes	perfect	fDA	perfect	0.289	0.289
2	yes	yes	80% southwest	yes	perfect	fDA	perfect	0.038	0.04
4	yes	yes	80% southwest	yes	perfect	fDA	perfect	0.514	0.522
5	yes	yes	80% southwest	yes	current CHW	fDA	perfect	0	0
5	yes	yes	80% southwest	yes	perfect	fDA	perfect	0.599	0.603
5	yes	yes	no	yes	perfect	fDA	perfect	0.022	0.022
